# Supplementary material for: Palaearctic leaf beetle Chrysolinafastuosa (Coleoptera, Chrysomelidae, Chrysomelinae) new to North America
Source: Biodivers Data J. 2023 Jul 11;11:e103261. doi: 10.3897/BDJ.11.e103261 (PMC10354796; doi:10.3897/BDJ.11.e103261)
Supplement: XML Treatment for Chrysolina fastuosa [file BDJ.11.e103261-treatment1.xml]

<!DOCTYPE tp:taxon-treatment
  PUBLIC "-//TaxonX//DTD Taxonomic Treatment Publishing DTD v0 20100105//EN" "tax-treatment-NSO.dtd">
<tp:taxon-treatment xmlns:tp="http://www.plazi.org/taxpub"><tp:treatment-meta><mixed-citation publication-type="journal"><person-group><name><surname>Douglas</surname><given-names>Hume B</given-names></name><name><surname>Smith</surname><given-names>Tyler W</given-names></name><name><surname>Bouchard</surname><given-names>Patrice</given-names></name></person-group><article-title>Palaearctic leaf beetle <italic><tp:taxon-name><tp:taxon-name-part taxon-name-part-type="genus" reg="Chrysolina">Chrysolina</tp:taxon-name-part><tp:taxon-name-part taxon-name-part-type="species" reg="fastuosa">fastuosa</tp:taxon-name-part></tp:taxon-name></italic> (<tp:taxon-name><tp:taxon-name-part taxon-name-part-type="order">Coleoptera</tp:taxon-name-part></tp:taxon-name>, <tp:taxon-name><tp:taxon-name-part taxon-name-part-type="family">Chrysomelidae</tp:taxon-name-part></tp:taxon-name>, <tp:taxon-name><tp:taxon-name-part taxon-name-part-type="subfamily">Chrysomelinae</tp:taxon-name-part></tp:taxon-name>) new to North America</article-title><source>Biodivers Data J</source><day>11</day><month>07</month><year>2023</year><volume>11</volume><pub-id pub-id-type="doi">10.3897/BDJ.11.e103261</pub-id></mixed-citation></tp:treatment-meta><tp:nomenclature><tp:taxon-name>
            <object-id xmlns:xlink="http://www.w3.org/1999/xlink" content-type="arpha" xlink:type="simple">F8CEC09A-3DB3-5C00-9A44-69C4401CE327</object-id>
            <tp:taxon-name-part taxon-name-part-type="genus">Chrysolina</tp:taxon-name-part>
            <tp:taxon-name-part taxon-name-part-type="species">fastuosa</tp:taxon-name-part>
          </tp:taxon-name><tp:taxon-authority>(Scopoli, 1763)</tp:taxon-authority></tp:nomenclature><tp:treatment-sec sec-type="Diagnosis"><title>Diagnosis</title><p><italic><tp:taxon-name><tp:taxon-name-part taxon-name-part-type="genus" reg="Chrysolina">Chrysolina</tp:taxon-name-part><tp:taxon-name-part taxon-name-part-type="species" reg="fastuosa">fastuosa</tp:taxon-name-part></tp:taxon-name></italic> is 5.0-6.0 mm long and can be recognised in Canada and USA as belonging to genus <italic><tp:taxon-name><tp:taxon-name-part taxon-name-part-type="genus" reg="Chrysolina">Chrysolina</tp:taxon-name-part></tp:taxon-name></italic> by its elongate apical maxillary palpomere, non-connate tarsal claws and metallic elytral colouration (<xref ref-type="bibr" rid="B9144063">Riley et al. 2002</xref>). It can be distinguished from other North American <italic><tp:taxon-name><tp:taxon-name-part taxon-name-part-type="genus" reg="Chrysolina">Chrysolina</tp:taxon-name-part></tp:taxon-name></italic> by its acute (Fig. <xref ref-type="fig" rid="F9167600">1</xref>, E) ventro-apical projection of protarsomere 5 (<xref ref-type="bibr" rid="B9144055">Rheinheimer and Hassler 2018</xref> –misinterpreted as bidentate tarsal claws, <xref ref-type="bibr" rid="B9144101">Wilcox 1972</xref>). The apex of protarsomere 5 is uniformly narrowed in all other species with no projection. It is also distinguished by the non-concave anterior edges of the compound eyes. It has a brighter metallic green colouration than perhaps any native North American <tp:taxon-name><tp:taxon-name-part taxon-name-part-type="subfamily">Chrysomelinae</tp:taxon-name-part></tp:taxon-name>, blue metallic at the elytral suture and, in many, also a median longitudinal orange metallic area on the basal 2/3 of each elytron. The truncate aedeagal apex (Fig. <xref ref-type="fig" rid="F9167604">3</xref>) is somewhat like <italic><tp:taxon-name><tp:taxon-name-part taxon-name-part-type="genus" reg="Chrysolina">C.</tp:taxon-name-part><tp:taxon-name-part taxon-name-part-type="species" reg="inornata">inornata</tp:taxon-name-part></tp:taxon-name></italic> (Rogers, 1856), but distinguished by its median projection.</p><p>Individuals of <italic><tp:taxon-name><tp:taxon-name-part taxon-name-part-type="genus" reg="Chrysolina">C.</tp:taxon-name-part><tp:taxon-name-part taxon-name-part-type="species" reg="fastuosa">fastuosa</tp:taxon-name-part></tp:taxon-name></italic> can be distinguished from the similar-looking eumolpine, <italic><tp:taxon-name><tp:taxon-name-part taxon-name-part-type="genus" reg="Chrysochus">C.</tp:taxon-name-part><tp:taxon-name-part taxon-name-part-type="species" reg="auratus">auratus</tp:taxon-name-part></tp:taxon-name></italic> by their non-flared metatibial apices without projections. <italic><tp:taxon-name><tp:taxon-name-part taxon-name-part-type="genus" reg="Chrysochus">Chrysochus</tp:taxon-name-part><tp:taxon-name-part taxon-name-part-type="species" reg="auratus">auratus</tp:taxon-name-part></tp:taxon-name></italic> is also larger (6.5-10.0 mm) and also has a raised bead at the posterior edge of the prothorax that is greater than 2/3 the width of the base of antennomere 2. In <italic><tp:taxon-name><tp:taxon-name-part taxon-name-part-type="genus" reg="Chrysolina">C.</tp:taxon-name-part><tp:taxon-name-part taxon-name-part-type="species" reg="fastuosa">fastuosa</tp:taxon-name-part></tp:taxon-name></italic>, any visible bead is less than half as wide as the base of antennomere 2. In <italic><tp:taxon-name><tp:taxon-name-part taxon-name-part-type="genus" reg="Chrysolina">C.</tp:taxon-name-part><tp:taxon-name-part taxon-name-part-type="species" reg="fastuosa">fastuosa</tp:taxon-name-part></tp:taxon-name></italic>, antennomere 3 is longer than antennomere 4, while antennomere 4 is longer in <italic><tp:taxon-name><tp:taxon-name-part taxon-name-part-type="genus" reg="Chrysochus">C.</tp:taxon-name-part><tp:taxon-name-part taxon-name-part-type="species" reg="auratus">auratus</tp:taxon-name-part></tp:taxon-name></italic>.</p></tp:treatment-sec><tp:treatment-sec sec-type="Distribution"><title>Distribution</title><p>PB collected two specimens of <italic><tp:taxon-name><tp:taxon-name-part taxon-name-part-type="genus" reg="Chrysolina">C.</tp:taxon-name-part><tp:taxon-name-part taxon-name-part-type="species" reg="fastuosa">fastuosa</tp:taxon-name-part></tp:taxon-name></italic> (Figs <xref ref-type="fig" rid="F9167600">1</xref>, <xref ref-type="fig" rid="F9167602">2</xref>, <xref ref-type="fig" rid="F9167604">3</xref>) at the following locality in <bold>Canada: Nova scotia</bold>: Dartmouth, Lawnsdale Drive Park Trail 44.683, -63.570. Both are deposited at the <xref ref-type="bibr" rid="B9144110">CNCI (2023)</xref>, with database Specimen ID numbers CNC1989589 and CNC1989590. Forty-seven additional individuals were seen in 43 citizen-science observations from Nova Scotia, Canada and Vermont, USA (<xref ref-type="bibr" rid="B9144168">iNaturalist contributors and iNaturalist 2023</xref>, <xref ref-type="bibr" rid="B9144084">Simpson et al. 2023</xref>). These photos were each identified by iNaturalist contributors as being of <italic><tp:taxon-name><tp:taxon-name-part taxon-name-part-type="genus" reg="Chrysolina">C.</tp:taxon-name-part><tp:taxon-name-part taxon-name-part-type="species" reg="fastuosa">fastuosa</tp:taxon-name-part></tp:taxon-name></italic> and were confirmed by HD to match <italic><tp:taxon-name><tp:taxon-name-part taxon-name-part-type="genus" reg="Chrysolina">C.</tp:taxon-name-part><tp:taxon-name-part taxon-name-part-type="species" reg="fastuosa">fastuosa</tp:taxon-name-part></tp:taxon-name></italic> and no other North American chrysomelid species. We present specimen and photographic evidence of 64 individuals from multiple sites in Nova Scotia Canada and Vermont USA, separated by over 900 km over 11 years. These led us to conclude that at least two populations of <italic><tp:taxon-name><tp:taxon-name-part taxon-name-part-type="genus" reg="Chrysolina">C.</tp:taxon-name-part><tp:taxon-name-part taxon-name-part-type="species" reg="fastuosa">fastuosa</tp:taxon-name-part></tp:taxon-name></italic> are established in North America. We expect that these are the only two large populations in North America because this is a conspicuous, day-active species that is apparently readily documented by iNaturalist users.</p><p><italic><tp:taxon-name><tp:taxon-name-part taxon-name-part-type="genus" reg="Chrysolina">Chrysolina</tp:taxon-name-part><tp:taxon-name-part taxon-name-part-type="species" reg="fastuosa">fastuosa</tp:taxon-name-part></tp:taxon-name></italic> is known from the following localities in North America (Fig. <xref ref-type="fig" rid="F9167575">4</xref>). <bold>Canada: Nova Scotia.</bold> <underline>Antigonish County</underline>: <named-content xmlns:xlink="http://www.w3.org/1999/xlink" content-type="dwc:verbatimCoordinates" xlink:type="simple">45.623 -61.993</named-content>. <underline>Colchester County</underline>: Truro, <named-content xmlns:xlink="http://www.w3.org/1999/xlink" content-type="dwc:verbatimCoordinates" xlink:type="simple">45.358 -63.263</named-content>; Coldstream, <named-content xmlns:xlink="http://www.w3.org/1999/xlink" content-type="dwc:verbatimCoordinates" xlink:type="simple">45.070 -63.317</named-content>; Colchester, <named-content xmlns:xlink="http://www.w3.org/1999/xlink" content-type="dwc:verbatimCoordinates" xlink:type="simple">45.225 -63.317</named-content>; Wittenburg, <named-content xmlns:xlink="http://www.w3.org/1999/xlink" content-type="dwc:verbatimCoordinates" xlink:type="simple">45.110 -63.233</named-content>. <underline>Guysborough County</underline>, Guysborough, <named-content xmlns:xlink="http://www.w3.org/1999/xlink" content-type="dwc:verbatimCoordinates" xlink:type="simple">45.350 -61.406</named-content>. <underline>Halifax County</underline>: Brookvale, <named-content xmlns:xlink="http://www.w3.org/1999/xlink" content-type="dwc:verbatimCoordinates" xlink:type="simple">45.037 -63.085</named-content>; Dartmouth, <named-content xmlns:xlink="http://www.w3.org/1999/xlink" content-type="dwc:verbatimCoordinates" xlink:type="simple">44.647 -63.536</named-content>; <named-content xmlns:xlink="http://www.w3.org/1999/xlink" content-type="dwc:verbatimCoordinates" xlink:type="simple">44.675 -63.484</named-content>; <named-content xmlns:xlink="http://www.w3.org/1999/xlink" content-type="dwc:verbatimCoordinates" xlink:type="simple">44.705 -63.532</named-content>; <named-content xmlns:xlink="http://www.w3.org/1999/xlink" content-type="dwc:verbatimCoordinates" xlink:type="simple">44.664 -63.544</named-content>; <named-content xmlns:xlink="http://www.w3.org/1999/xlink" content-type="dwc:verbatimCoordinates" xlink:type="simple">44.680 -63.562</named-content>; <named-content xmlns:xlink="http://www.w3.org/1999/xlink" content-type="dwc:verbatimCoordinates" xlink:type="simple">44.695 -63.561</named-content>; <named-content xmlns:xlink="http://www.w3.org/1999/xlink" content-type="dwc:verbatimCoordinates" xlink:type="simple">44.695 -63.561</named-content>; <named-content xmlns:xlink="http://www.w3.org/1999/xlink" content-type="dwc:verbatimCoordinates" xlink:type="simple">44.699 -63.561</named-content>; Halifax, <named-content xmlns:xlink="http://www.w3.org/1999/xlink" content-type="dwc:verbatimCoordinates" xlink:type="simple">44.59 -63.553</named-content>; <named-content xmlns:xlink="http://www.w3.org/1999/xlink" content-type="dwc:verbatimCoordinates" xlink:type="simple">44.796 -62.676</named-content>; <named-content xmlns:xlink="http://www.w3.org/1999/xlink" content-type="dwc:verbatimCoordinates" xlink:type="simple">44.643 -63.598</named-content>; -<named-content xmlns:xlink="http://www.w3.org/1999/xlink" content-type="dwc:verbatimCoordinates" xlink:type="simple">44.667 -63.563</named-content>; -<named-content xmlns:xlink="http://www.w3.org/1999/xlink" content-type="dwc:verbatimCoordinates" xlink:type="simple">44.689 -63.501</named-content>; -<named-content xmlns:xlink="http://www.w3.org/1999/xlink" content-type="dwc:verbatimCoordinates" xlink:type="simple">44.691 -63.422</named-content>; -<named-content xmlns:xlink="http://www.w3.org/1999/xlink" content-type="dwc:verbatimCoordinates" xlink:type="simple">44.800 -63.46</named-content>; <named-content xmlns:xlink="http://www.w3.org/1999/xlink" content-type="dwc:verbatimCoordinates" xlink:type="simple">44.604 -63.517</named-content>; <named-content xmlns:xlink="http://www.w3.org/1999/xlink" content-type="dwc:verbatimCoordinates" xlink:type="simple">44.636 -63.5938</named-content>; Lawrencetown, <named-content xmlns:xlink="http://www.w3.org/1999/xlink" content-type="dwc:verbatimCoordinates" xlink:type="simple">44.669 -63.391</named-content>; Porters Lake, <named-content xmlns:xlink="http://www.w3.org/1999/xlink" content-type="dwc:verbatimCoordinates" xlink:type="simple">44.748 -63.298</named-content>; Seaforth, <named-content xmlns:xlink="http://www.w3.org/1999/xlink" content-type="dwc:verbatimCoordinates" xlink:type="simple">44.663 -63.296</named-content>; <named-content xmlns:xlink="http://www.w3.org/1999/xlink" content-type="dwc:verbatimCoordinates" xlink:type="simple">44.663 -63.296</named-content>; <named-content xmlns:xlink="http://www.w3.org/1999/xlink" content-type="dwc:verbatimCoordinates" xlink:type="simple">44.664 -63.296</named-content>. <underline>Pictou County</underline>: Pictou, -<named-content xmlns:xlink="http://www.w3.org/1999/xlink" content-type="dwc:verbatimCoordinates" xlink:type="simple">45.450 -62.743</named-content>; White Hill, <named-content xmlns:xlink="http://www.w3.org/1999/xlink" content-type="dwc:verbatimCoordinates" xlink:type="simple">45.488 -62.757</named-content>; <named-content xmlns:xlink="http://www.w3.org/1999/xlink" content-type="dwc:verbatimCoordinates" xlink:type="simple">45.488 -62.758</named-content>. <bold>USA: Vermont.</bold> <underline>Caledonia County</underline>: East Hardwick, <named-content xmlns:xlink="http://www.w3.org/1999/xlink" content-type="dwc:verbatimCoordinates" xlink:type="simple">44.468 -72.238</named-content>. <underline>Orange County:</underline> Bradford, <named-content xmlns:xlink="http://www.w3.org/1999/xlink" content-type="dwc:verbatimCoordinates" xlink:type="simple">44.044 -72.197</named-content>; <named-content xmlns:xlink="http://www.w3.org/1999/xlink" content-type="dwc:verbatimCoordinates" xlink:type="simple">44.044 -72.197</named-content>; Strafford <named-content xmlns:xlink="http://www.w3.org/1999/xlink" content-type="dwc:verbatimCoordinates" xlink:type="simple">43.843 -72.374</named-content>; <named-content xmlns:xlink="http://www.w3.org/1999/xlink" content-type="dwc:verbatimCoordinates" xlink:type="simple">43.841 -72.381</named-content>; USA <named-content xmlns:xlink="http://www.w3.org/1999/xlink" content-type="dwc:verbatimCoordinates" xlink:type="simple">43.873 -72.350</named-content>; Strafford, <named-content xmlns:xlink="http://www.w3.org/1999/xlink" content-type="dwc:verbatimCoordinates" xlink:type="simple">43.875 -72.351</named-content>; Vershire, <named-content xmlns:xlink="http://www.w3.org/1999/xlink" content-type="dwc:verbatimCoordinates" xlink:type="simple">43.940 -72.337</named-content>; <named-content xmlns:xlink="http://www.w3.org/1999/xlink" content-type="dwc:verbatimCoordinates" xlink:type="simple">43.941 -72.337</named-content>. <underline>Washington County:</underline> Plainfield, <named-content xmlns:xlink="http://www.w3.org/1999/xlink" content-type="dwc:verbatimCoordinates" xlink:type="simple">44.233 -72.374</named-content>; -<named-content xmlns:xlink="http://www.w3.org/1999/xlink" content-type="dwc:verbatimCoordinates" xlink:type="simple">44.286 -72.573</named-content>. Windsor County: Sharon, <named-content xmlns:xlink="http://www.w3.org/1999/xlink" content-type="dwc:verbatimCoordinates" xlink:type="simple">43.785 -72.454</named-content>.</p></tp:treatment-sec><tp:treatment-sec sec-type="Notes"><title>Notes</title><p>The external morphology and male genitalia of the Canadian specimens closely matched taxon concepts of <italic><tp:taxon-name><tp:taxon-name-part taxon-name-part-type="genus" reg="Chrysolina">C.</tp:taxon-name-part><tp:taxon-name-part taxon-name-part-type="species" reg="fastuosa">fastuosa</tp:taxon-name-part></tp:taxon-name></italic>. Specimens were confirmed as <italic><tp:taxon-name><tp:taxon-name-part taxon-name-part-type="genus" reg="Chrysolina">C.</tp:taxon-name-part><tp:taxon-name-part taxon-name-part-type="species" reg="fastuosa">fastuosa</tp:taxon-name-part></tp:taxon-name></italic> using <xref ref-type="bibr" rid="B9144010">Mohr (1966)</xref> and <xref ref-type="bibr" rid="B9144055">Rheinheimer and Hassler (2018)</xref> and in comparison with specimens from the Canadian National Collection of Insects Arachnids and Nematodes (CNCI) identified by M. Daccordi (Italy), J.C. Bourdonné (France) and R. de Ruette (Ottawa). As the only member of the subgenus <tp:taxon-name><tp:taxon-name-part taxon-name-part-type="genus" reg="Chrysolina"/><tp:taxon-name-part taxon-name-part-type="subgenus" reg="Fastuolina">Fastuolina</tp:taxon-name-part></tp:taxon-name> Warchalowski, 1991 (<xref ref-type="bibr" rid="B9143997">Kippenberg 2010</xref>), <italic><tp:taxon-name><tp:taxon-name-part taxon-name-part-type="genus" reg="Chrysolina">C.</tp:taxon-name-part><tp:taxon-name-part taxon-name-part-type="species" reg="fastuosa">fastuosa</tp:taxon-name-part></tp:taxon-name></italic> is unlikely to be confused with any other species.</p></tp:treatment-sec><tp:treatment-sec><!--Section generated to contain objects referenced in tp:taxon-treatment.--><fig id="F9167600" position="float" orientation="portrait"><object-id xmlns:xlink="http://www.w3.org/1999/xlink" content-type="arpha" xlink:type="simple">A80B5262-F74A-5886-B800-AFDFC9639598</object-id><object-id xmlns:xlink="http://www.w3.org/1999/xlink" content-type="doi" xlink:type="simple">10.3897/BDJ.11.e103261.figure1</object-id><label>Figure 1.</label><caption><p>Morphology of a male of <italic><tp:taxon-name><tp:taxon-name-part taxon-name-part-type="genus" reg="Chrysolina">Chrysolina</tp:taxon-name-part><tp:taxon-name-part taxon-name-part-type="species" reg="fastuosa">fastuosa</tp:taxon-name-part></tp:taxon-name></italic> from Nova Scotia, Canada. <bold>A</bold> dorsal habitus. <bold>B</bold> ventral habitus. <bold>C</bold> lateral habitus. <bold>D</bold> anterior view of head. <bold>E</bold> lateral view of protarsomere showing ventro-apical projection (arrow). Scale bars: 5 mm (A-D); 0.5 mm (D, E). Images, K. Savard, AAFC.</p></caption><graphic xmlns:xlink="http://www.w3.org/1999/xlink" xlink:href="bdj-11-e103261-g001.png" position="float" id="oo_816809.png" orientation="portrait" xlink:type="simple"><uri content-type="original_file" xlink:type="simple">https://binary.pensoft.net/fig/816809</uri></graphic></fig><fig id="F9167604" position="float" orientation="portrait"><object-id xmlns:xlink="http://www.w3.org/1999/xlink" content-type="arpha" xlink:type="simple">2E1D7E44-E938-58D7-856C-81586AC8E0B9</object-id><object-id xmlns:xlink="http://www.w3.org/1999/xlink" content-type="doi" xlink:type="simple">10.3897/BDJ.11.e103261.figure3</object-id><label>Figure 3.</label><caption><p>Genitalia of <italic><tp:taxon-name><tp:taxon-name-part taxon-name-part-type="genus" reg="Chrysolina">Chrysolina</tp:taxon-name-part><tp:taxon-name-part taxon-name-part-type="species" reg="fastuosa">fastuosa</tp:taxon-name-part></tp:taxon-name></italic> from Nova Scotia, Canada. <bold>A</bold> Male aedeagus, lateral view. <bold>B</bold> Aedeagus, dorsal view. <bold>C</bold> Aedeagus, ventral view. <bold>D</bold> Female spermatheca. <bold>E</bold> Aedeagus, apex in ventral view. Scale bars: 0.5 mm. Images, K. Savard, AAFC.</p></caption><graphic xmlns:xlink="http://www.w3.org/1999/xlink" xlink:href="bdj-11-e103261-g003.png" position="float" id="oo_816811.png" orientation="portrait" xlink:type="simple"><uri content-type="original_file" xlink:type="simple">https://binary.pensoft.net/fig/816811</uri></graphic></fig><fig id="F9167602" position="float" orientation="portrait"><object-id xmlns:xlink="http://www.w3.org/1999/xlink" content-type="arpha" xlink:type="simple">200DD551-1AB4-5FF1-BB70-733F51128BA7</object-id><object-id xmlns:xlink="http://www.w3.org/1999/xlink" content-type="doi" xlink:type="simple">10.3897/BDJ.11.e103261.figure2</object-id><label>Figure 2.</label><caption><p>Habiti of a female of <italic><tp:taxon-name><tp:taxon-name-part taxon-name-part-type="genus" reg="Chrysolina">Chrysolina</tp:taxon-name-part><tp:taxon-name-part taxon-name-part-type="species" reg="fastuosa">fastuosa</tp:taxon-name-part></tp:taxon-name></italic> from Nova Scotia, Canada. <bold>A</bold> dorsal. <bold>B</bold> ventral. <bold>C</bold> lateral. Scale bar: 5 mm. Images, K. Savard, AAFC.</p></caption><graphic xmlns:xlink="http://www.w3.org/1999/xlink" xlink:href="bdj-11-e103261-g002.png" position="float" id="oo_816810.png" orientation="portrait" xlink:type="simple"><uri content-type="original_file" xlink:type="simple">https://binary.pensoft.net/fig/816810</uri></graphic></fig><fig id="F9167575" position="float" orientation="portrait"><object-id xmlns:xlink="http://www.w3.org/1999/xlink" content-type="arpha" xlink:type="simple">634C56AD-6CA6-5AAE-8562-C29DAFC37BE4</object-id><object-id xmlns:xlink="http://www.w3.org/1999/xlink" content-type="doi" xlink:type="simple">10.3897/BDJ.11.e103261.figure4</object-id><label>Figure 4.</label><caption><p>Map of vouchered record and citizen-science records of <italic><tp:taxon-name><tp:taxon-name-part taxon-name-part-type="genus" reg="Chrysolina">Chrysolina</tp:taxon-name-part><tp:taxon-name-part taxon-name-part-type="species" reg="fastuosa">fastuosa</tp:taxon-name-part></tp:taxon-name></italic> from eastern Canada and USA.</p></caption><graphic xmlns:xlink="http://www.w3.org/1999/xlink" xlink:href="bdj-11-e103261-g004.jpg" position="float" id="oo_816807.jpg" orientation="portrait" xlink:type="simple"><uri content-type="original_file" xlink:type="simple">https://binary.pensoft.net/fig/816807</uri></graphic></fig></tp:treatment-sec><ref-list><ref id="B9144063"><element-citation xmlns:xlink="http://www.w3.org/1999/xlink" publication-type="chapter" xlink:type="simple"><person-group person-group-type="author"><name name-style="western"><surname>Riley</surname><given-names>E. G.</given-names></name><name name-style="western"><surname>Clark</surname><given-names>S. M.</given-names></name><name name-style="western"><surname>Flowers</surname><given-names>R. W.</given-names></name><name name-style="western"><surname>Gilbert</surname><given-names>A.</given-names></name></person-group><year>2002</year><chapter-title>Chrysomelidae Latreille, 1802</chapter-title><person-group person-group-type="editor"><name name-style="western"><surname>Arnett</surname><given-names>R. H.</given-names></name><name name-style="western"><surname>Thomas</surname><given-names>M. C.</given-names></name><name name-style="western"><surname>Skelley</surname><given-names>P. E.</given-names></name><name name-style="western"><surname>Frank</surname><given-names>J. H.</given-names></name></person-group><source>American beetles. <tp:taxon-name><tp:taxon-name-part taxon-name-part-type="superfamily">Scarabaeoidea</tp:taxon-name-part></tp:taxon-name> through <tp:taxon-name><tp:taxon-name-part taxon-name-part-type="superfamily">Curculionoidea</tp:taxon-name-part></tp:taxon-name></source><volume>Vol. 2</volume><publisher-name>CRC Press</publisher-name><publisher-loc>Boca Raton</publisher-loc><size units="page">75</size></element-citation></ref><ref id="B9144055"><element-citation xmlns:xlink="http://www.w3.org/1999/xlink" publication-type="book" xlink:type="simple"><person-group person-group-type="author"><name name-style="western"><surname>Rheinheimer</surname><given-names>J.</given-names></name><name name-style="western"><surname>Hassler</surname><given-names>M.</given-names></name></person-group><year>2018</year><source>Die Blattkäfer Baden-Württembergs</source><publisher-name>Kleinsteuber</publisher-name><publisher-loc>Karlshruhe</publisher-loc><size units="page">928</size></element-citation></ref><ref id="B9144101"><element-citation xmlns:xlink="http://www.w3.org/1999/xlink" publication-type="article" xlink:type="simple"><person-group person-group-type="author"><name name-style="western"><surname>Wilcox</surname><given-names>J. A.</given-names></name></person-group><year>1972</year><article-title>A review of the North American Chrysomeline leaf beetles (<tp:taxon-name><tp:taxon-name-part taxon-name-part-type="order">Coleoptera</tp:taxon-name-part></tp:taxon-name>: <tp:taxon-name><tp:taxon-name-part taxon-name-part-type="family">Chrysomelidae</tp:taxon-name-part></tp:taxon-name></article-title><source>New York State Museum Science Service Bulletin</source><volume>421</volume><fpage>1</fpage><lpage>37</lpage></element-citation></ref><ref id="B9144110"><element-citation xmlns:xlink="http://www.w3.org/1999/xlink" publication-type="website" xlink:type="simple"><person-group person-group-type="author"><name name-style="western"><surname>CNCI</surname></name></person-group><article-title>Specimen Database. Canadian National Collection of Insects Arachnids and Nematodes.</article-title><uri xlink:type="simple">https://www.cnc.agr.gc.ca/taxonomy/TaxonMain.php</uri><date-in-citation content-type="access-date">2023-10-12T00:00:00+03:00</date-in-citation></element-citation></ref><ref id="B9144168"><element-citation xmlns:xlink="http://www.w3.org/1999/xlink" publication-type="website" xlink:type="simple"><person-group person-group-type="author"><name name-style="western"><surname>contributors</surname><given-names>iNaturalist</given-names></name><name name-style="western"><surname>iNaturalist</surname></name></person-group><article-title>iNaturalist Research-grade Observations. iNaturalist.org. Occurrence dataset for <italic>Chrysolina fastuosa</italic> [Accessed via GBIF.org].</article-title><pub-id pub-id-type="doi">10.15468/dl.jhebds</pub-id><date-in-citation content-type="access-date">2023-02-28T00:00:00+02:00</date-in-citation></element-citation></ref><ref id="B9144084"><element-citation xmlns:xlink="http://www.w3.org/1999/xlink" publication-type="website" xlink:type="simple"><person-group person-group-type="author"><name name-style="western"><surname>Simpson</surname><given-names>A</given-names></name><name name-style="western"><surname>Sellers</surname><given-names>E.</given-names></name><name name-style="western"><surname>Pagad</surname><given-names>S.</given-names></name></person-group><article-title>Global register of introduced and invasive species - United States (Contiguous) (ver.2.0, 2022). Invasive Species Specialist Group ISSG. Checklist dataset. [Accessed via GBIF.org].</article-title><pub-id pub-id-type="doi">10.15468/dl.kp566d</pub-id><date-in-citation content-type="access-date">2023-01-23T00:00:00+02:00</date-in-citation></element-citation></ref><ref id="B9144010"><element-citation xmlns:xlink="http://www.w3.org/1999/xlink" publication-type="chapter" xlink:type="simple"><person-group person-group-type="author"><name name-style="western"><surname>Mohr</surname><given-names>K. H.</given-names></name></person-group><year>1966</year><chapter-title>81, Familie: Chrysomelidae Die Kafer Mitteleuropas Cerambycidae Chrysomelidae</chapter-title><person-group person-group-type="editor"><name name-style="western"><surname>Freude</surname><given-names>H.</given-names></name><name name-style="western"><surname>Harde</surname><given-names>K. W.</given-names></name><name name-style="western"><surname>Lohse</surname><given-names>G. A.</given-names></name></person-group><source>Die Kafer Mitteleuropas: <tp:taxon-name><tp:taxon-name-part taxon-name-part-type="family">Cerambycidae</tp:taxon-name-part></tp:taxon-name><tp:taxon-name><tp:taxon-name-part taxon-name-part-type="family">Chrysomelidae</tp:taxon-name-part></tp:taxon-name></source><volume>Vol. 9</volume><publisher-name>Goecke &amp; Evers Verlag</publisher-name><publisher-loc>Krefeld, Germany</publisher-loc><size units="page">204</size></element-citation></ref><ref id="B9143997"><element-citation xmlns:xlink="http://www.w3.org/1999/xlink" publication-type="chapter" xlink:type="simple"><person-group person-group-type="author"><name name-style="western"><surname>Kippenberg</surname><given-names>H.</given-names></name></person-group><year>2010</year><chapter-title>Subfamily Chrysomelinae Latreille, 1802 Catalogue of Palaearctic Coleoptera</chapter-title><person-group person-group-type="editor"><name name-style="western"><surname>Loebl</surname><given-names>I.</given-names></name><name name-style="western"><surname>Smetana</surname><given-names>A.</given-names></name></person-group><source>Catalogue of Palaearctic <tp:taxon-name><tp:taxon-name-part taxon-name-part-type="order">Coleoptera</tp:taxon-name-part></tp:taxon-name></source><volume>Vol. 6</volume><publisher-name>Apollo Books</publisher-name><publisher-loc>Strenstrup</publisher-loc><size units="page">390–443</size></element-citation></ref></ref-list></tp:taxon-treatment>
