# Supplementary material for: Palaearctic leaf beetle Chrysolinafastuosa (Coleoptera, Chrysomelidae, Chrysomelinae) new to North America
Source: Biodivers Data J. 2023 Jul 11;11:e103261. doi: 10.3897/BDJ.11.e103261 (PMC10354796; doi:10.3897/BDJ.11.e103261)
Supplement: Supplementary material 1 — Maxent analysis script [file bdj-11-e103261-s001.zip]

Archive with 8 entries (7 files):
- chrys.Rmd
- data/
- data/galeopsis.csv
- data/greatlakes.dbf
- data/greatlakes.prj
- data/greatlakes.shp
- data/greatlakes.shx
- data/inat.csv
