# Supplementary material for: Palaearctic leaf beetle Chrysolinafastuosa (Coleoptera, Chrysomelidae, Chrysomelinae) new to North America
Source: Biodivers Data J. 2023 Jul 11;11:e103261. doi: 10.3897/BDJ.11.e103261 (PMC10354796; doi:10.3897/BDJ.11.e103261)
Supplement: Supplementary material 1 — Maxent analysis script [file bdj-11-e103261-s001.zip › chrys.Rmd]

---
title: "\\emph{Chrysolina fastuosa} Distribution Modeling"
date: 2023-02-01
updated: 2023-04-27
---

# Archive Structure
```
+-- chrys.Rmd            ## this file
+-- data/                ## data provided with this archive
|   +-- galeopsis.csv
|   +-- inat.csv
|   +-- greatlakes.dbf
|   +-- greatlakes.prj
|   +-- greatlakes.shp
|   +-- greatlakes.shx
+-- dl/
|   +-- WC05_1975H_Koppen_Shapefile/ ## you need to download these!
|   |   +-- WC05_1975H_Koppen.dbf    ## see below for details
|   |   +-- WC05_1975H_Koppen.lyr
|   |   +-- WC05_1975H_Koppen.prj
|   |   +-- WC05_1975H_Koppen.shp
|   |   +-- WC05_1975H_Koppen.shx
|   +-- ## Additional files downloaded during analysis
+-- output/
    +-- ## files generated during analysis
```

# Data

Before you can run this code, you need the Koppen-Geiger Climatic Zones, as
prepared by @KriticosEtAl_2012. They can be downloaded from [CliMond
Website](https://www.climond.org/Core/Authenticated/Data/WC05_1975H_Koppen/WC05_1975H_Koppen_Shapefile.zip),
after you have registered and logged in to the site. The data is available
at no cost, but I do not have permission to redistribute it myself, so I
will not include it here.

The code below assumes the files `WC05_1975H_Koppen.{shp,prj,dbf,lyr,shx}`
are present in the directory `./dl/WC05_1975H_Koppen_Shapefile`, which they
will be if you unzip the zip file from CliMond in `./dl`.

The other required data files are stored in the `./data/` directory of this
archive:

`./data/inat.csv`
: *Chrysolina fastuosa* iNaturalist Records, sourced from GBIF.org (01
  February 2023) GBIF Occurrence Download
  https://doi.org/10.15468/dl.6zd2pe 

`./data/galeopsis.csv`
: *Galeopsis tetrahit* Records, sourced from GBIF.org (14 February 2023)
  GBIF Occurrence Download https://doi.org/10.15468/dl.btney5 

  Note: the original csv files from GBIF have been opened in loCalc and
  resaved with all fields quoted, to get around issues with accented or
  non-ascii characters causing import into R to fail.

`./data/greatlakes.shp`
: A shapefile of the great lakes, only needed to make the maps look nice.
  Note there are actually four files that are needed for this:
  `greatlakes.{shp,proj,shx,dbf}`.

The rest of the data used in this analysis will be downloaded to the
directory `./dl` by the following code. You will need an internet connection
the first time you run it.

# Code

## R packages

```{R r_packages}
library(geodata)
library(terra)
library(sf)
library(dismo)
library(ENMeval)
```

## Importing Data
```{R iNat}
if(! "./dl" %in% list.dirs()){
  dir.create("dl/worldclim", recursive = TRUE)
}

worldMap <- world(2, path = "dl")
switch(system2("hostname", stdout = TRUE),
       ONOTTRA802465XL.agr.gc.ca =  ## my laptop:
         {worldClimPath <- "~/data/worldclim/"}, 
       ONOTTRA801871D.AGR.GC.CA =   ## my workstation:
         {worldClimPath <- "~/data/enm/worldclim/"},
       {worldClimPath <- "dl/worldclim/"}) ## default

greatLakes <- vect("data/greatlakes.shp")
glLL <- project(greatLakes, worldMap)

bio <- worldclim_global("bio", res = 10, path = worldClimPath,
                        version="2.1") 

inat <- read.table("data/inat.csv",
                   header = TRUE, sep = "\t")
inat <- vect(inat, geom = c("decimalLongitude",
                            "decimalLatitude"))
gal <- read.table("data/galeopsis.csv",
                   header = TRUE, sep = "\t")
gal <- vect(gal, geom = c("decimalLongitude",
                            "decimalLatitude"))
```

## Checklist

There are a few countries in the in Kippenburg (2010) for which we don't
have any iNaturalist records. The following block will add a point for each
of those countries to our records.

We need coordinates for:

- Albania
- Georgia
- Greece
- Liechtenstein
- Macedonia
- Turkey
- Afghanistan
- Kazakhstan

```{R countryCoordinates}
missingCountries <- c("Albania", "Georgia", "Greece",
                      "Liechtenstein", "Macedonia",
                      "Turkey", "Afghanistan", "Kazakhstan") 

for(ct in missingCountries){
  if(!exists("countryCentroids")){
    ## First time through, create countryCentroids
    countryCentroids <- centroids(gadm(ct, path = "dl",
                                           level = 0),
                                  inside = TRUE)
  } else {
    ## Subsequent iterations extend the existing object
    countryCentroids <-
      rbind(countryCentroids, centroids(gadm(ct, path = "dl", 
                                             level = 0),
                                        inside = TRUE))
  }
}
allRecs <- rbind(inat, countryCentroids)
```

## Data Processing

### Thinning observation records

```{R thinning}
thin <- spatSample(allRecs, method = "random", size = 1,
                   strata = bio) 
thinNative <- crop(thin, ext(x = -10, 180, 0, 90))
```

### Background Selection

We'll include all the climate zones in the native range in which we have at
least one occurrence record as our background.

```{R kgZones}
kgZones <-
  vect("dl/WC05_1975H_Koppen_Shapefile/WC05_1975H_Koppen.shp")

occZones <- kgZones[thin, ]
backgroundVector <- crop(occZones, ext(x = -10, 180, 0, 90))
backgroundRaster <- mask(bio, backgroundVector,
                         inverse = FALSE)
```

### Maxent

#### Train Model 
At 10m resolution with 6 cores, the Maxent model selection took four
minutes, the entire analysis took about 6 minutes. RAM maxed out under
18GB. Could probably move up to 8 or 10 cores.

The results of this block are saved to the folder `./output`, so you don't
need to rerun this unless you change the input data or the parameters.

```{R dismo, eval = FALSE}
if(! "./output" %in% list.dirs()){
  dir.create("output")
}

nativeMaxent <- ENMevaluate(geom(thinNative)[, c("x", "y")],
                            envs = stack(backgroundRaster),
                            n.bg = 10000,
                            tune.args =
                              list(rm = 1:3,
                                   fc = c("L", "LQ", "H",
                                          "LQH", "LQHP", "LQHPT")), 
                            partition.settings =
                              list(aggregation.factor = c(2, 4)),
                            partitions = 'checkerboard2',
                            parallel = TRUE, numCores = 8,
                            algorithm = 'maxent.jar')

save(nativeMaxent, file = "output/maxentEval.Rda")

opt.aicc <- subset(nativeMaxent@results, delta.AICc == 0)
mod.opt <- eval.models(nativeMaxent)[[opt.aicc$tune.args]]
pred <- predict(mod.opt, stack(bio),
                args = "outputformat=CLOGLOG")
save(opt.aicc, mod.opt, pred, file = "output/modelOutputs.Rda")
```

```{R reload_maxent, purl = FALSE}
load(file = "output/maxentEval.Rda")
load(file = "output/modelOutputs.Rda")
```

#### Variable Responses and Contributions

Note that the numerical values of contributions, and the precise shape of
the response, may shift slightly in repeated runs. This is normal for
Maxent models, as there is no single numerical solution.

##### Figure 1. Variable Contributions
```{R variable_contributions}
plot(mod.opt)
```

##### Figure 2. Responses of the Top Four Variables
```{R responses}
response(mod.opt,
         var = c("wc2.1_10m_bio_7", "wc2.1_10m_bio_1",
                 "wc2.1_10m_bio_18", "wc2.1_10m_bio_12"))
```

#### Model Projections

For display we use the treat suitabilities above the 50th quantile for
occurrences in the native range as high suitability, between 5 and 50 as
moderate, and between 1 and 5 as low suitability.

```{R presence_maps, purl = FALSE}
predT <- rast(pred)
nativeSuit <- terra::extract(predT, thinNative)
native99 <- quantile(nativeSuit$layer, 0.01)
native95 <- quantile(nativeSuit$layer, 0.05)
native50 <- quantile(nativeSuit$layer, 0.5)
predCat <- (predT > native99) + (predT > native95) +
  (predT > native50)
predCols <- c("grey95", "yellow3", "orange", "red") 
naGrat <- graticule(lon = 30, lat = 30)
```

##### Figure 3. Native Map
```{R maxent_native_cat, purl = FALSE, width = 5.5, height = 3.5, res = 300}
plot(predCat, xlim = c(-15, 100), colNA = 'lightblue',
     col = predCols, ylim = c(32, 70), legend = FALSE,
     mar = c(1.5, 1.5, 0.5, 0.5), axes = FALSE)
plot(predCat, add = TRUE, col = predCols,
     colNA = 'lightblue', legend = FALSE, axes = FALSE) 
plot(worldMap, add = TRUE, border = 'grey')
plot(naGrat, add = TRUE, col = 'grey')
plot(thin, add = TRUE, col = 'blue', cex = 0.35)
par(mgp = c(2, 0.25, 0))
axis(side = 1, at = c(0, 30, 60, 90), cex.axis = 0.75,
     tcl = -0.25)
axis(side = 2, at = c(0, 30, 60, 90), cex.axis = 0.75,
     tcl = -0.25)
box()
```

##### Figure 4. Invasive Map
```{R maxent_invasive_cat, purl = FALSE, width = 5.5, height = 3.5, res = 300}
plot(predCat, xlim = c(-140, -50), colNA = 'lightblue',
     col = predCols, ylim = c(20, 60), legend = FALSE,
     axes = FALSE, mar = c(1.5, 1.5, 0.5, 0.5))
plot(predCat, add = TRUE, col = predCols,
     colNA = 'lightblue', legend = FALSE, axes = FALSE)
plot(glLL, add = TRUE, col = 'lightblue', border = 'grey')
plot(worldMap, add = TRUE, border = 'grey', lwd = 1)
plot(naGrat, add = TRUE, col = 'grey')
plot(gal, add = TRUE, cex = 0.35)
plot(thin, add = TRUE, col = 'blue', pch = 21, bg = 'white',
     cex = 1)

par(mgp = c(2, 0.25, 0))
axis(side = 1, at = c(-120, -90, -60),
     cex.axis = 0.75, tcl = -0.25)
axis(side = 2, at = c(30, 60), cex.axis = 0.75,
     tcl = -0.25)
box()
```
