# Supplementary material for: Palaearctic leaf beetle Chrysolinafastuosa (Coleoptera, Chrysomelidae, Chrysomelinae) new to North America
Source: Biodivers Data J. 2023 Jul 11;11:e103261. doi: 10.3897/BDJ.11.e103261 (PMC10354796; doi:10.3897/BDJ.11.e103261)
Supplement: Supplementary material 1 — Maxent analysis script [file bdj-11-e103261-s001.zip › data/galeopsis.csv]

gbifID	datasetKey	occurrenceID	kingdom	phylum	class	order	family	genus	species	infraspecificEpithet	taxonRank	scientificName	verbatimScientificName	verbatimScientificNameAuthorship	countryCode	locality	stateProvince	occurrenceStatus	individualCount	publishingOrgKey	decimalLatitude	decimalLongitude	coordinateUncertaintyInMeters	coordinatePrecision	elevation	elevationAccuracy	depth	depthAccuracy	eventDate	day	month	year	taxonKey	speciesKey	basisOfRecord	institutionCode	collectionCode	catalogNumber	recordNumber	identifiedBy	dateIdentified	license	rightsHolder	recordedBy	typeStatus	establishmentMeans	lastInterpreted	mediaType	issue
894990446	5678b0b3-450b-4513-82e1-2b32c3c50b54	16217	Plantae	Tracheophyta	Magnoliopsida	Lamiales	Lamiaceae	Galeopsis	Galeopsis tetrahit		SPECIES	Galeopsis tetrahit L.	Galeopsis tetrahit		CA		Alberta	PRESENT		e18ccd87-6e1d-4e4d-850d-b3138d007eb7	53.183333	-117							1969-07-15T00:00:00	15	7	1969	5341300	5341300	PRESERVED_SPECIMEN	University of Lethbridge	LEA		310			CC0_1_0	Herbarium University of Lethbridge	P. Warrington, J. Nagy			2023-01-24T17:12:15.146Z	StillImage	COORDINATE_ROUNDED;GEODETIC_DATUM_ASSUMED_WGS84;CONTINENT_DERIVED_FROM_COORDINATES;INSTITUTION_MATCH_FUZZY;COLLECTION_MATCH_FUZZY
894990439	5678b0b3-450b-4513-82e1-2b32c3c50b54	16214	Plantae	Tracheophyta	Magnoliopsida	Lamiales	Lamiaceae	Galeopsis	Galeopsis tetrahit		SPECIES	Galeopsis tetrahit L.	Galeopsis tetrahit L.	L.	CA	M.D. Willow Creek, Private land off Spring Point Road, near 5-Mile Creek	Alberta	PRESENT		e18ccd87-6e1d-4e4d-850d-b3138d007eb7	49.76878	-113.83053							2009-07-21T00:00:00	21	7	2009	5341300	5341300	PRESERVED_SPECIMEN	University of Lethbridge	LEA					CC0_1_0	Herbarium University of Lethbridge	Karen Gill			2023-01-24T17:12:15.148Z	StillImage	GEODETIC_DATUM_ASSUMED_WGS84;CONTINENT_DERIVED_FROM_COORDINATES;INSTITUTION_MATCH_FUZZY;COLLECTION_MATCH_FUZZY
894990422	5678b0b3-450b-4513-82e1-2b32c3c50b54	16216	Plantae	Tracheophyta	Magnoliopsida	Lamiales	Lamiaceae	Galeopsis	Galeopsis tetrahit		SPECIES	Galeopsis tetrahit L.	Galeopsis tetrahit L.	L.	CA	2 km north of the #11 in between Red Deer and Sylvan Lake	Alberta	PRESENT		e18ccd87-6e1d-4e4d-850d-b3138d007eb7	52	-113							1998-08-02T00:00:00	2	8	1998	5341300	5341300	PRESERVED_SPECIMEN	University of Lethbridge	LEA		63			CC0_1_0	Herbarium University of Lethbridge	Tanya Rowe			2023-01-24T17:12:15.147Z	StillImage	GEODETIC_DATUM_ASSUMED_WGS84;CONTINENT_DERIVED_FROM_COORDINATES;INSTITUTION_MATCH_FUZZY;COLLECTION_MATCH_FUZZY
883418577	2429287b-ef65-4cfd-afcc-11cc3ba95cca	urn:catalog:ALTA-VP:129214	Plantae	Tracheophyta	Magnoliopsida	Lamiales	Lamiaceae	Galeopsis	Galeopsis tetrahit		SPECIES	Galeopsis tetrahit L.	Galeopsis tetrahit L.		CA		Alberta	PRESENT	1	03cb9700-6cee-11d8-922d-b8a03c50a862	51.91812	-112.639032	6828						1982-07-12T00:00:00	12	7	1982	5341300	5341300	PRESERVED_SPECIMEN	University of Alberta Museums	ALTA-VP	129214		Tannas, K. E.		CC0_1_0	University of Alberta Museums	Fehr, A.;Jensen, B.			2023-01-24T15:53:12.660Z		OCCURRENCE_STATUS_INFERRED_FROM_INDIVIDUAL_COUNT;COLLECTION_MATCH_NONE;INSTITUTION_MATCH_FUZZY
883417962	2429287b-ef65-4cfd-afcc-11cc3ba95cca	urn:catalog:ALTA-VP:129213	Plantae	Tracheophyta	Magnoliopsida	Lamiales	Lamiaceae	Galeopsis	Galeopsis tetrahit		SPECIES	Galeopsis tetrahit L.	Galeopsis tetrahit L.		CA		Alberta	PRESENT	1	03cb9700-6cee-11d8-922d-b8a03c50a862	53.388862	-112.840586	1138						1979-07-31T00:00:00	31	7	1979	5341300	5341300	PRESERVED_SPECIMEN	University of Alberta Museums	ALTA-VP	129213		Tannas, K. E.		CC0_1_0	University of Alberta Museums	Mussell, D.			2023-01-24T15:53:12.662Z		OCCURRENCE_STATUS_INFERRED_FROM_INDIVIDUAL_COUNT;COLLECTION_MATCH_NONE;INSTITUTION_MATCH_FUZZY
883417902	2429287b-ef65-4cfd-afcc-11cc3ba95cca	urn:catalog:ALTA-VP:129212	Plantae	Tracheophyta	Magnoliopsida	Lamiales	Lamiaceae	Galeopsis	Galeopsis tetrahit		SPECIES	Galeopsis tetrahit L.	Galeopsis tetrahit L.		CA		Alberta	PRESENT	1	03cb9700-6cee-11d8-922d-b8a03c50a862	53.566562	-113.824163	900						1979-06-10T00:00:00	10	6	1979	5341300	5341300	PRESERVED_SPECIMEN	University of Alberta Museums	ALTA-VP	129212		Tannas, K. E.		CC0_1_0	University of Alberta Museums	Mussell, D.			2023-01-24T15:53:12.661Z		OCCURRENCE_STATUS_INFERRED_FROM_INDIVIDUAL_COUNT;COLLECTION_MATCH_NONE;INSTITUTION_MATCH_FUZZY
883417870	2429287b-ef65-4cfd-afcc-11cc3ba95cca	urn:catalog:ALTA-VP:126974	Plantae	Tracheophyta	Magnoliopsida	Lamiales	Lamiaceae	Galeopsis	Galeopsis tetrahit		SPECIES	Galeopsis tetrahit L.	Galeopsis tetrahit L.		CA	Breton	Alberta	PRESENT	1	03cb9700-6cee-11d8-922d-b8a03c50a862	53.129428	-114.463702	30						2010-07-24T00:00:00	24	7	2010	5341300	5341300	PRESERVED_SPECIMEN	University of Alberta Museums	ALTA-VP	126974	111	Hackel, Alicia		CC0_1_0	University of Alberta Museums	Hackel, Alicia			2023-01-24T15:53:20.437Z		OCCURRENCE_STATUS_INFERRED_FROM_INDIVIDUAL_COUNT;COLLECTION_MATCH_NONE;INSTITUTION_MATCH_FUZZY
883412201	2429287b-ef65-4cfd-afcc-11cc3ba95cca	urn:catalog:ALTA-VP:15078	Plantae	Tracheophyta	Magnoliopsida	Lamiales	Lamiaceae	Galeopsis	Galeopsis tetrahit		SPECIES	Galeopsis tetrahit L.	Galeopsis tetrahit L.		CA	Edmonton	Alberta	PRESENT	1	03cb9700-6cee-11d8-922d-b8a03c50a862	53.55	-113.5	26150						1931-09-08T00:00:00	8	9	1931	5341300	5341300	PRESERVED_SPECIMEN	University of Alberta Museums	ALTA-VP	15078	2429			CC0_1_0	University of Alberta Museums	Moss, Ezra Henry			2023-01-24T15:53:20.251Z		GEODETIC_DATUM_INVALID;GEODETIC_DATUM_ASSUMED_WGS84;OCCURRENCE_STATUS_INFERRED_FROM_INDIVIDUAL_COUNT;COLLECTION_MATCH_NONE;INSTITUTION_MATCH_FUZZY
883386960	2429287b-ef65-4cfd-afcc-11cc3ba95cca	urn:catalog:ALTA-VP:119185	Plantae	Tracheophyta	Magnoliopsida	Lamiales	Lamiaceae	Galeopsis	Galeopsis tetrahit		SPECIES	Galeopsis tetrahit L.	Galeopsis tetrahit L.		CA	Pibroch	Alberta	PRESENT	1	03cb9700-6cee-11d8-922d-b8a03c50a862	54.2541	-113.9689	12500						1969-07-07T00:00:00	7	7	1969	5341300	5341300	PRESERVED_SPECIMEN	University of Alberta Museums	ALTA-VP	119185		Van der Volk, A.		CC0_1_0	University of Alberta Museums	Van der Volk, A.			2023-01-24T15:53:10.748Z		OCCURRENCE_STATUS_INFERRED_FROM_INDIVIDUAL_COUNT;COLLECTION_MATCH_NONE;INSTITUTION_MATCH_FUZZY
883373740	2429287b-ef65-4cfd-afcc-11cc3ba95cca	urn:catalog:ALTA-VP:115938	Plantae	Tracheophyta	Magnoliopsida	Lamiales	Lamiaceae	Galeopsis	Galeopsis tetrahit		SPECIES	Galeopsis tetrahit L.	Galeopsis tetrahit L.		CA	Leduc	Alberta	PRESENT	1	03cb9700-6cee-11d8-922d-b8a03c50a862	53.266667	-113.533333	2313						2006-06-27T00:00:00	27	6	2006	5341300	5341300	PRESERVED_SPECIMEN	University of Alberta Museums	ALTA-VP	115938	1454	Fabijan, Dorothy M.		CC0_1_0	University of Alberta Museums	Fabijan, Dorothy M.			2023-01-24T15:53:23.871Z		GEODETIC_DATUM_INVALID;GEODETIC_DATUM_ASSUMED_WGS84;OCCURRENCE_STATUS_INFERRED_FROM_INDIVIDUAL_COUNT;COLLECTION_MATCH_NONE;INSTITUTION_MATCH_FUZZY
883367766	2429287b-ef65-4cfd-afcc-11cc3ba95cca	urn:catalog:ALTA-VP:112533	Plantae	Tracheophyta	Magnoliopsida	Lamiales	Lamiaceae	Galeopsis	Galeopsis tetrahit		SPECIES	Galeopsis tetrahit L.	Galeopsis tetrahit L.		CA	Edmonton	Alberta	PRESENT	1	03cb9700-6cee-11d8-922d-b8a03c50a862	53.5411	-113.5376	90						1998-07-10T00:00:00	10	7	1998	5341300	5341300	PRESERVED_SPECIMEN	University of Alberta Museums	ALTA-VP	112533	21802	Fabijan, Dorothy M.	2004-10-20T00:00:00	CC0_1_0	University of Alberta Museums	Kuchar, P.			2023-01-24T15:53:20.707Z		OCCURRENCE_STATUS_INFERRED_FROM_INDIVIDUAL_COUNT;COLLECTION_MATCH_NONE;INSTITUTION_MATCH_FUZZY
699270567	5288946d-5fcf-4b53-8fd3-74f4cc6b53fc		Plantae	Tracheophyta	Magnoliopsida	Lamiales	Lamiaceae	Galeopsis	Galeopsis tetrahit		SPECIES	Galeopsis tetrahit L.	Galeopsis tetrahit L.		US	Moxie Falls, Moxie Gore	Maine	PRESENT		1ef55060-54da-11dd-9d47-b8a03c50a862	45.36472	-69.94027	20000						2003-08-28T00:00:00	28	8	2003	5341300	5341300	PRESERVED_SPECIMEN	UConn	CONN	CONN00155240				CC_BY_4_0		Arthur Haines			2023-02-05T18:42:43.255Z		GEODETIC_DATUM_ASSUMED_WGS84;CONTINENT_DERIVED_FROM_COORDINATES;INSTITUTION_MATCH_NONE
699269732	5288946d-5fcf-4b53-8fd3-74f4cc6b53fc		Plantae	Tracheophyta	Magnoliopsida	Lamiales	Lamiaceae	Galeopsis	Galeopsis tetrahit		SPECIES	Galeopsis tetrahit L.	Galeopsis tetrahit L.		US	Chapman's Pond	Connecticut	PRESENT		1ef55060-54da-11dd-9d47-b8a03c50a862	41.43861	-72.44472	5000		0	0			1983-09-17T00:00:00	17	9	1983	5341300	5341300	PRESERVED_SPECIMEN	UConn	CONN	CONN00154395	16			CC_BY_4_0		N.E. Barrett			2023-02-05T18:42:48.946Z		GEODETIC_DATUM_ASSUMED_WGS84;CONTINENT_DERIVED_FROM_COORDINATES;INSTITUTION_MATCH_NONE
668772989	2fd02649-fc08-4957-9ac5-2830e072c097	QFA0596560	Plantae	Tracheophyta	Magnoliopsida	Lamiales	Lamiaceae	Galeopsis	Galeopsis tetrahit		SPECIES	Galeopsis tetrahit L.	Galeopsis tetrahit Linnaeus	Linnaeus	CA	Port-aux-Quilles, cap rocheux du côté N de la route 138	Québec	PRESENT		b52e9a80-8cb7-4d37-9324-46032fd69237	47.877778	-69.870833			184	0			2011-08-06T00:00:00	6	8	2011	5341300	5341300	PRESERVED_SPECIMEN	Université Laval	QFA	QFA0596560	AU-01-01	Drapeau Picard, André-Philippe		CC0_1_0	Université Laval	Drapeau Picard, André-Philippe			2023-01-24T18:25:28.211Z		GEODETIC_DATUM_INVALID;GEODETIC_DATUM_ASSUMED_WGS84;INSTITUTION_MATCH_FUZZY;COLLECTION_MATCH_FUZZY
668772988	2fd02649-fc08-4957-9ac5-2830e072c097	QFA0595531	Plantae	Tracheophyta	Magnoliopsida	Lamiales	Lamiaceae	Galeopsis	Galeopsis tetrahit		SPECIES	Galeopsis tetrahit L.	Galeopsis tetrahit Linnaeus	Linnaeus	CA	St-Hubert, MRC Rivière-du-Loup, bord du ruisseau Blondeau.	Québec	PRESENT		b52e9a80-8cb7-4d37-9324-46032fd69237	47.735806	-69.285222							2011-09-10T00:00:00	10	9	2011	5341300	5341300	PRESERVED_SPECIMEN	Université Laval	QFA	QFA0595531	139	Pomerleau, Christine		CC0_1_0	Université Laval	Pomerleau, Christine			2023-01-24T18:25:28.207Z		GEODETIC_DATUM_INVALID;GEODETIC_DATUM_ASSUMED_WGS84;INSTITUTION_MATCH_FUZZY;COLLECTION_MATCH_FUZZY
668772987	2fd02649-fc08-4957-9ac5-2830e072c097	QFA0587105	Plantae	Tracheophyta	Magnoliopsida	Lamiales	Lamiaceae	Galeopsis	Galeopsis tetrahit		SPECIES	Galeopsis tetrahit L.	Galeopsis tetrahit Linnaeus	Linnaeus	CA	Vieux Poste.	Québec	PRESENT		b52e9a80-8cb7-4d37-9324-46032fd69237	49.220556	-68.151389							1974-08-15T00:00:00	15	8	1974	5341300	5341300	PRESERVED_SPECIMEN	Université Laval	QFA	QFA0587105	nd	Banville, Gilbert		CC0_1_0	Université Laval	Banville, Gilbert			2023-01-24T18:25:28.426Z		GEODETIC_DATUM_ASSUMED_WGS84;INSTITUTION_MATCH_FUZZY;COLLECTION_MATCH_FUZZY
668772986	2fd02649-fc08-4957-9ac5-2830e072c097	QFA0587079	Plantae	Tracheophyta	Magnoliopsida	Lamiales	Lamiaceae	Galeopsis	Galeopsis tetrahit		SPECIES	Galeopsis tetrahit L.	Galeopsis tetrahit Linnaeus	Linnaeus	CA	Station de Recherche Les Buissons.	Québec	PRESENT		b52e9a80-8cb7-4d37-9324-46032fd69237	49.102222	-68.385278							1975-07-09T00:00:00	9	7	1975	5341300	5341300	PRESERVED_SPECIMEN	Université Laval	QFA	QFA0587079	nd	Banville, Gilbert		CC0_1_0	Université Laval	Banville, Gilbert			2023-01-24T18:25:28.425Z		GEODETIC_DATUM_ASSUMED_WGS84;INSTITUTION_MATCH_FUZZY;COLLECTION_MATCH_FUZZY
668772985	2fd02649-fc08-4957-9ac5-2830e072c097	QFA0587078	Plantae	Tracheophyta	Magnoliopsida	Lamiales	Lamiaceae	Galeopsis	Galeopsis tetrahit		SPECIES	Galeopsis tetrahit L.	Galeopsis tetrahit Linnaeus	Linnaeus	CA	Station de Recherche Les Buissons. Ch. 1.	Québec	PRESENT		b52e9a80-8cb7-4d37-9324-46032fd69237	49.102222	-68.385278							1975-08-11T00:00:00	11	8	1975	5341300	5341300	PRESERVED_SPECIMEN	Université Laval	QFA	QFA0587078	nd	Banville, Gilbert		CC0_1_0	Université Laval	Banville, Gilbert			2023-01-24T18:25:18.201Z		GEODETIC_DATUM_ASSUMED_WGS84;INSTITUTION_MATCH_FUZZY;COLLECTION_MATCH_FUZZY
668772983	2fd02649-fc08-4957-9ac5-2830e072c097	QFA0590598	Plantae	Tracheophyta	Magnoliopsida	Lamiales	Lamiaceae	Galeopsis	Galeopsis tetrahit		SPECIES	Galeopsis tetrahit L.	Galeopsis tetrahit Linnaeus	Linnaeus	CA	Hauterive, comté de Saguenay.	Québec	PRESENT		b52e9a80-8cb7-4d37-9324-46032fd69237	49.220556	-68.151389							1963-08-06T00:00:00	6	8	1963	5341300	5341300	PRESERVED_SPECIMEN	Université Laval	QFA	QFA0590598	8785	Rochette, Marguerite-Solange		CC0_1_0	Université Laval	Rochette, Marguerite-Solange			2023-01-24T18:25:17.829Z		GEODETIC_DATUM_ASSUMED_WGS84;INSTITUTION_MATCH_FUZZY;COLLECTION_MATCH_FUZZY
668772978	2fd02649-fc08-4957-9ac5-2830e072c097	QFA0519332	Plantae	Tracheophyta	Magnoliopsida	Lamiales	Lamiaceae	Galeopsis	Galeopsis tetrahit		SPECIES	Galeopsis tetrahit L.	Galeopsis tetrahit Linnaeus	Linnaeus	CA	Comté de Saguenay, près de la mer en face de Pointe aux Outardes,	Québec	PRESENT		b52e9a80-8cb7-4d37-9324-46032fd69237	49.071111	-68.481667							1979-07-23T00:00:00	23	7	1979	5341300	5341300	PRESERVED_SPECIMEN	Université Laval	QFA	QFA0519332	nd	Blondeau, Marcel		CC0_1_0	Université Laval	Blondeau, Marcel			2023-01-24T18:25:16.526Z		GEODETIC_DATUM_ASSUMED_WGS84;INSTITUTION_MATCH_FUZZY;COLLECTION_MATCH_FUZZY
668772977	2fd02649-fc08-4957-9ac5-2830e072c097	QFA0378791	Plantae	Tracheophyta	Magnoliopsida	Lamiales	Lamiaceae	Galeopsis	Galeopsis tetrahit		SPECIES	Galeopsis tetrahit L.	Galeopsis tetrahit Linnaeus	Linnaeus	CA	Côte-Nord, Longue-Pointe de Mingan, sous la galerie arrière du 31 chemin du roi est.	Québec	PRESENT		b52e9a80-8cb7-4d37-9324-46032fd69237	50.264722	-64.146667							1995-07-23T00:00:00	23	7	1995	5341300	5341300	PRESERVED_SPECIMEN	Université Laval	QFA	QFA0378791	95-70	Maloney, Annie		CC0_1_0	Université Laval	Maloney, Annie			2023-01-24T18:25:25.205Z		GEODETIC_DATUM_ASSUMED_WGS84;INSTITUTION_MATCH_FUZZY;COLLECTION_MATCH_FUZZY
668772976	2fd02649-fc08-4957-9ac5-2830e072c097	QFA0409276	Plantae	Tracheophyta	Magnoliopsida	Lamiales	Lamiaceae	Galeopsis	Galeopsis tetrahit		SPECIES	Galeopsis tetrahit L.	Galeopsis tetrahit Linnaeus	Linnaeus	CA	Comté de Saguenay, Havre Saint-Pierre, sortie E passé le chemin de fer	Québec	PRESENT		b52e9a80-8cb7-4d37-9324-46032fd69237	50.255278	-63.576667			8	0			1976-07-30T00:00:00	30	7	1976	5341300	5341300	PRESERVED_SPECIMEN	Université Laval	QFA	QFA0409276	G 1707	Grandtner, Miroslav M.		CC0_1_0	Université Laval	Grandtner, Miroslav M.			2023-01-24T18:25:13.413Z		GEODETIC_DATUM_INVALID;GEODETIC_DATUM_ASSUMED_WGS84;INSTITUTION_MATCH_FUZZY;COLLECTION_MATCH_FUZZY
668772972	2fd02649-fc08-4957-9ac5-2830e072c097	QFA0587297	Plantae	Tracheophyta	Magnoliopsida	Lamiales	Lamiaceae	Galeopsis	Galeopsis tetrahit		SPECIES	Galeopsis tetrahit L.	Galeopsis tetrahit Linnaeus	Linnaeus	CA	Comté de Saguenay, Les Buissons.	Québec	PRESENT		b52e9a80-8cb7-4d37-9324-46032fd69237	49.090833	-68.604722							1959-07-05T00:00:00	5	7	1959	5341300	5341300	PRESERVED_SPECIMEN	Université Laval	QFA	QFA0587297	nd	Banville, Gilbert		CC0_1_0	Université Laval	Banville, Gilbert			2023-01-24T18:25:18.640Z		GEODETIC_DATUM_ASSUMED_WGS84;INSTITUTION_MATCH_FUZZY;COLLECTION_MATCH_FUZZY
668772964	2fd02649-fc08-4957-9ac5-2830e072c097	QFA0577030	Plantae	Tracheophyta	Magnoliopsida	Lamiales	Lamiaceae	Galeopsis	Galeopsis tetrahit		SPECIES	Galeopsis tetrahit L.	Galeopsis tetrahit Linnaeus	Linnaeus	CA	Comté de Bellechasse, St-Léon-de-Standon, érablière privée.	Québec	PRESENT		b52e9a80-8cb7-4d37-9324-46032fd69237	46.518547	-70.586011			465	0			2008-08-09T00:00:00	9	8	2008	5341300	5341300	PRESERVED_SPECIMEN	Université Laval	QFA	QFA0577030	2008AP-075	Potvin, Amélie		CC0_1_0	Université Laval	Potvin, Amélie			2023-01-24T18:25:17.620Z		GEODETIC_DATUM_INVALID;GEODETIC_DATUM_ASSUMED_WGS84;INSTITUTION_MATCH_FUZZY;COLLECTION_MATCH_FUZZY
668772963	2fd02649-fc08-4957-9ac5-2830e072c097	QFA0547390	Plantae	Tracheophyta	Magnoliopsida	Lamiales	Lamiaceae	Galeopsis	Galeopsis tetrahit		SPECIES	Galeopsis tetrahit L.	Galeopsis tetrahit Linnaeus	Linnaeus	CA	MRC du Rocher-Percé, Percé, Île Bonaventure. À côté du belvédère protégé par un toît, dans le secteur de la colonie de fous de Bassan, dans le chemin menant à la tour abandonnée.	Québec	PRESENT		b52e9a80-8cb7-4d37-9324-46032fd69237	48.49366	-64.1448							2007-07-14T00:00:00	14	7	2007	5341300	5341300	PRESERVED_SPECIMEN	Université Laval	QFA	QFA0547390	1407-13	Bourdages, Marilou		CC0_1_0	Université Laval	Bourdages, Marilou			2023-01-24T18:25:27.421Z		GEODETIC_DATUM_INVALID;GEODETIC_DATUM_ASSUMED_WGS84;INSTITUTION_MATCH_FUZZY;COLLECTION_MATCH_FUZZY
668772962	2fd02649-fc08-4957-9ac5-2830e072c097	QFA0396381	Plantae	Tracheophyta	Magnoliopsida	Lamiales	Lamiaceae	Galeopsis	Galeopsis tetrahit		SPECIES	Galeopsis tetrahit L.	Galeopsis tetrahit Linnaeus	Linnaeus	CA	champ au sud du Grand Séminaire	Québec	PRESENT		b52e9a80-8cb7-4d37-9324-46032fd69237	46.781944	-71.270833			91	0			1974-07-23T00:00:00	23	7	1974	5341300	5341300	PRESERVED_SPECIMEN	Université Laval	QFA	QFA0396381	O 2	Maillette, Lucie		CC0_1_0	Université Laval	Maillette, Lucie			2023-01-24T18:25:12.896Z		GEODETIC_DATUM_INVALID;GEODETIC_DATUM_ASSUMED_WGS84;INSTITUTION_MATCH_FUZZY;COLLECTION_MATCH_FUZZY
668772958	2fd02649-fc08-4957-9ac5-2830e072c097	QFA0419058	Plantae	Tracheophyta	Magnoliopsida	Lamiales	Lamiaceae	Galeopsis	Galeopsis tetrahit		SPECIES	Galeopsis tetrahit L.	Galeopsis tetrahit Linnaeus	Linnaeus	CA	Rivière-Ouelle, comté de Kamouraska	Québec	PRESENT		b52e9a80-8cb7-4d37-9324-46032fd69237	47.45	-70			12	0			1965-07-23T00:00:00	23	7	1965	5341300	5341300	PRESERVED_SPECIMEN	Université Laval	QFA	QFA0419058	65-309	Gauthier, Robert		CC0_1_0	Université Laval	Gauthier, Robert			2023-01-24T18:25:25.526Z		GEODETIC_DATUM_INVALID;GEODETIC_DATUM_ASSUMED_WGS84;INSTITUTION_MATCH_FUZZY;COLLECTION_MATCH_FUZZY
668772957	2fd02649-fc08-4957-9ac5-2830e072c097	QFA0419036	Plantae	Tracheophyta	Magnoliopsida	Lamiales	Lamiaceae	Galeopsis	Galeopsis tetrahit		SPECIES	Galeopsis tetrahit L.	Galeopsis tetrahit Linnaeus	Linnaeus	CA	Tourbière de Rivière-du-Loup, comté de Rivière-du-Loup	Québec	PRESENT		b52e9a80-8cb7-4d37-9324-46032fd69237	47.783333	-69.516667			152	0			1966-09-14T00:00:00	14	9	1966	5341300	5341300	PRESERVED_SPECIMEN	Université Laval	QFA	QFA0419036	66-358	Lemieux, Gilles		CC0_1_0	Université Laval	Gauthier, Robert			2023-01-24T18:25:13.607Z		GEODETIC_DATUM_INVALID;GEODETIC_DATUM_ASSUMED_WGS84;INSTITUTION_MATCH_FUZZY;COLLECTION_MATCH_FUZZY
668772956	2fd02649-fc08-4957-9ac5-2830e072c097	QFA0533417	Plantae	Tracheophyta	Magnoliopsida	Lamiales	Lamiaceae	Galeopsis	Galeopsis tetrahit		SPECIES	Galeopsis tetrahit L.	Galeopsis tetrahit Linnaeus	Linnaeus	CA	Québec, Parc Cartier-Roberval, promontoire au sud-est du pont ferroviaire de Cap-Rouge. Secteur D des fouilles archéologiques de l'année 2007.	Québec	PRESENT		b52e9a80-8cb7-4d37-9324-46032fd69237	46.747778	-71.340278			16	0			2007-08-14T00:00:00	14	8	2007	5341300	5341300	PRESERVED_SPECIMEN	Université Laval	QFA	QFA0533417	07-006-M	Garneau, Michelle		CC0_1_0	Université Laval	Garneau, Michelle			2023-01-24T18:25:16.632Z		GEODETIC_DATUM_INVALID;GEODETIC_DATUM_ASSUMED_WGS84;INSTITUTION_MATCH_FUZZY;COLLECTION_MATCH_FUZZY
668772950	2fd02649-fc08-4957-9ac5-2830e072c097	QFA0343811	Plantae	Tracheophyta	Magnoliopsida	Lamiales	Lamiaceae	Galeopsis	Galeopsis tetrahit		SPECIES	Galeopsis tetrahit L.	Galeopsis tetrahit Linnaeus	Linnaeus	CA	Au bord d'un étang dans un bois marécageux, Pont de Québec, Ste-Foy.	Québec	PRESENT		b52e9a80-8cb7-4d37-9324-46032fd69237	46.751389	-71.290556							1961-09-27T00:00:00	27	9	1961	5341300	5341300	PRESERVED_SPECIMEN	Université Laval	QFA	QFA0343811	7446	Rochette, Marguerite-Solange		CC0_1_0	Université Laval	Rochette, Marguerite-Solange			2023-01-24T18:25:25.375Z		GEODETIC_DATUM_ASSUMED_WGS84;INSTITUTION_MATCH_FUZZY;COLLECTION_MATCH_FUZZY
668772948	2fd02649-fc08-4957-9ac5-2830e072c097	QFA0076722	Plantae	Tracheophyta	Magnoliopsida	Lamiales	Lamiaceae	Galeopsis	Galeopsis tetrahit		SPECIES	Galeopsis tetrahit L.	Galeopsis tetrahit Linnaeus	Linnaeus	CA	Soeurs de St-Augustin, Sillery.	Québec	PRESENT		b52e9a80-8cb7-4d37-9324-46032fd69237	46.766667	-71.25							1964-05-15T00:00:00	15	5	1964	5341300	5341300	PRESERVED_SPECIMEN	Université Laval	QFA	QFA0076722	64-119	Rousseau, Camille		CC0_1_0	Université Laval	Rousseau, Camille			2023-01-24T18:25:04.130Z		GEODETIC_DATUM_ASSUMED_WGS84;INSTITUTION_MATCH_FUZZY;COLLECTION_MATCH_FUZZY
668772947	2fd02649-fc08-4957-9ac5-2830e072c097	QFA0076720	Plantae	Tracheophyta	Magnoliopsida	Lamiales	Lamiaceae	Galeopsis	Galeopsis tetrahit		SPECIES	Galeopsis tetrahit L.	Galeopsis tetrahit Linnaeus	Linnaeus	CA	Bois situé le long du chemin St-Louis, Québec.	Québec	PRESENT		b52e9a80-8cb7-4d37-9324-46032fd69237	46.783333	-71.283333							1963-06-10T00:00:00	10	6	1963	5341300	5341300	PRESERVED_SPECIMEN	Université Laval	QFA	QFA0076720	63-240	Cinq-Mars, Lionel		CC0_1_0	Université Laval	Cinq-Mars, Lionel			2023-01-24T18:25:21.650Z		GEODETIC_DATUM_ASSUMED_WGS84;INSTITUTION_MATCH_FUZZY;COLLECTION_MATCH_FUZZY
668772946	2fd02649-fc08-4957-9ac5-2830e072c097	QFA0076721	Plantae	Tracheophyta	Magnoliopsida	Lamiales	Lamiaceae	Galeopsis	Galeopsis tetrahit		SPECIES	Galeopsis tetrahit L.	Galeopsis tetrahit Linnaeus	Linnaeus	CA	Montmartre canadien, Sillery.	Québec	PRESENT		b52e9a80-8cb7-4d37-9324-46032fd69237	46.783333	-71.245833							1963-06-03T00:00:00	3	6	1963	5341300	5341300	PRESERVED_SPECIMEN	Université Laval	QFA	QFA0076721	63-133	Rousseau, Camille		CC0_1_0	Université Laval	Rousseau, Camille			2023-01-24T18:25:04.030Z		GEODETIC_DATUM_ASSUMED_WGS84;INSTITUTION_MATCH_FUZZY;COLLECTION_MATCH_FUZZY
668772945	2fd02649-fc08-4957-9ac5-2830e072c097	QFA0073055	Plantae	Tracheophyta	Magnoliopsida	Lamiales	Lamiaceae	Galeopsis	Galeopsis tetrahit		SPECIES	Galeopsis tetrahit L.	Galeopsis tetrahit Linnaeus	Linnaeus	CA	Montmartre canadien, Sillery.	Québec	PRESENT		b52e9a80-8cb7-4d37-9324-46032fd69237	46.783333	-71.245833							1963-07-26T00:00:00	26	7	1963	5341300	5341300	PRESERVED_SPECIMEN	Université Laval	QFA	QFA0073055	63-811	Rousseau, Camille		CC0_1_0	Université Laval	Rousseau, Camille			2023-01-24T18:25:03.641Z		GEODETIC_DATUM_ASSUMED_WGS84;INSTITUTION_MATCH_FUZZY;COLLECTION_MATCH_FUZZY
668772944	2fd02649-fc08-4957-9ac5-2830e072c097	QFA0196262	Plantae	Tracheophyta	Magnoliopsida	Lamiales	Lamiaceae	Galeopsis	Galeopsis tetrahit		SPECIES	Galeopsis tetrahit L.	Galeopsis tetrahit Linnaeus	Linnaeus	CA	Québec	Québec	PRESENT		b52e9a80-8cb7-4d37-9324-46032fd69237	46.816667	-71.233333							1946-08-04T00:00:00	4	8	1946	5341300	5341300	PRESERVED_SPECIMEN	Université Laval	QFA	QFA0196262	161	Lechevalier, Jean		CC0_1_0	Université Laval	Lechevalier, Jean			2023-01-24T18:25:08.126Z		GEODETIC_DATUM_ASSUMED_WGS84;INSTITUTION_MATCH_FUZZY;COLLECTION_MATCH_FUZZY
668772943	2fd02649-fc08-4957-9ac5-2830e072c097	QFA0343830	Plantae	Tracheophyta	Magnoliopsida	Lamiales	Lamiaceae	Galeopsis	Galeopsis tetrahit		SPECIES	Galeopsis tetrahit L.	Galeopsis tetrahit Linnaeus	Linnaeus	CA	Montmarte canadien; Haut de la falaise, Sillery.	Québec	PRESENT		b52e9a80-8cb7-4d37-9324-46032fd69237	46.783333	-71.245833							1961-07-18T00:00:00	18	7	1961	5341300	5341300	PRESERVED_SPECIMEN	Université Laval	QFA	QFA0343830	6825	Rochette, Marguerite-Solange		CC0_1_0	Université Laval	Rochette, Marguerite-Solange			2023-01-24T18:25:11.167Z		GEODETIC_DATUM_ASSUMED_WGS84;INSTITUTION_MATCH_FUZZY;COLLECTION_MATCH_FUZZY
668772942	2fd02649-fc08-4957-9ac5-2830e072c097	QFA0182942	Plantae	Tracheophyta	Magnoliopsida	Lamiales	Lamiaceae	Galeopsis	Galeopsis tetrahit		SPECIES	Galeopsis tetrahit L.	Galeopsis tetrahit Linnaeus	Linnaeus	CA	Faculté d'agriculture de l'Université Laval, Québec.	Québec	PRESENT		b52e9a80-8cb7-4d37-9324-46032fd69237	46.776389	-71.275278							1972-01-01T00:00:00	1	1	1972	5341300	5341300	PRESERVED_SPECIMEN	Université Laval	QFA	QFA0182942	nd	Thibault, Maurice		CC0_1_0	Université Laval	Thibault, Maurice			2023-01-24T18:25:07.740Z		GEODETIC_DATUM_ASSUMED_WGS84;INSTITUTION_MATCH_FUZZY;COLLECTION_MATCH_FUZZY
668772939	2fd02649-fc08-4957-9ac5-2830e072c097	QFA0452727	Plantae	Tracheophyta	Magnoliopsida	Lamiales	Lamiaceae	Galeopsis	Galeopsis tetrahit		SPECIES	Galeopsis tetrahit L.	Galeopsis tetrahit Linnaeus	Linnaeus	CA	Fatima, Îles-de-la-Madeleine. Derrière le 49 Chemin des Vigneau.	Québec	PRESENT		b52e9a80-8cb7-4d37-9324-46032fd69237	47.4	-61.883333							1997-07-24T00:00:00	24	7	1997	5341300	5341300	PRESERVED_SPECIMEN	Université Laval	QFA	QFA0452727	97-142	Brisson, Rémi		CC0_1_0	Université Laval	Brisson, Rémi			2023-01-24T18:25:26.100Z		GEODETIC_DATUM_INVALID;GEODETIC_DATUM_ASSUMED_WGS84;INSTITUTION_MATCH_FUZZY;COLLECTION_MATCH_FUZZY
668772936	2fd02649-fc08-4957-9ac5-2830e072c097	QFA0496298	Plantae	Tracheophyta	Magnoliopsida	Lamiales	Lamiaceae	Galeopsis	Galeopsis tetrahit		SPECIES	Galeopsis tetrahit L.	Galeopsis tetrahit Linnaeus	Linnaeus	CA	Blanc-Sablon, comté de Duplessis, MRC de la Basse-Côte-Nord	Québec	PRESENT		b52e9a80-8cb7-4d37-9324-46032fd69237	51.430556	-57.2							1994-08-17T00:00:00	17	8	1994	5341300	5341300	PRESERVED_SPECIMEN	Université Laval	QFA	QFA0496298	J94-1688	Deshaye, Jean		CC0_1_0	Université Laval	Deshaye, Jean			2023-01-24T18:25:16.226Z		GEODETIC_DATUM_INVALID;GEODETIC_DATUM_ASSUMED_WGS84;INSTITUTION_MATCH_FUZZY;COLLECTION_MATCH_FUZZY
668772935	2fd02649-fc08-4957-9ac5-2830e072c097	QFA0495230	Plantae	Tracheophyta	Magnoliopsida	Lamiales	Lamiaceae	Galeopsis	Galeopsis tetrahit		SPECIES	Galeopsis tetrahit L.	Galeopsis tetrahit Linnaeus	Linnaeus	CA	Blanc-Sablon, comté de Duplessis, MRC de la Basse-Côte-Nord	Québec	PRESENT		b52e9a80-8cb7-4d37-9324-46032fd69237	51.425278	-57.15							1994-08-10T00:00:00	10	8	1994	5341300	5341300	PRESERVED_SPECIMEN	Université Laval	QFA	QFA0495230	J94-935	Deshaye, Jean		CC0_1_0	Université Laval	Deshaye, Jean; Garneau, Michelle; Morisset, Pierre; Fortin, Catherine			2023-01-24T18:25:15.962Z		GEODETIC_DATUM_INVALID;GEODETIC_DATUM_ASSUMED_WGS84;INSTITUTION_MATCH_FUZZY;COLLECTION_MATCH_FUZZY
668772934	2fd02649-fc08-4957-9ac5-2830e072c097	QFA0492534	Plantae	Tracheophyta	Magnoliopsida	Lamiales	Lamiaceae	Galeopsis	Galeopsis tetrahit		SPECIES	Galeopsis tetrahit L.	Galeopsis tetrahit Linnaeus	Linnaeus	CA	Buckland	Québec	PRESENT		b52e9a80-8cb7-4d37-9324-46032fd69237	46.616667	-70.55							1985-09-18T00:00:00	18	9	1985	5341300	5341300	PRESERVED_SPECIMEN	Université Laval	QFA	QFA0492534	85-348	Gervais, Camille		CC0_1_0	Université Laval	Gervais, Camille			2023-01-24T18:25:15.600Z		GEODETIC_DATUM_ASSUMED_WGS84;INSTITUTION_MATCH_FUZZY;COLLECTION_MATCH_FUZZY
668772933	2fd02649-fc08-4957-9ac5-2830e072c097	QFA0492533	Plantae	Tracheophyta	Magnoliopsida	Lamiales	Lamiaceae	Galeopsis	Galeopsis tetrahit		SPECIES	Galeopsis tetrahit L.	Galeopsis tetrahit Linnaeus	Linnaeus	CA	Buckland	Québec	PRESENT		b52e9a80-8cb7-4d37-9324-46032fd69237	46.616667	-70.55							1985-09-18T00:00:00	18	9	1985	5341300	5341300	PRESERVED_SPECIMEN	Université Laval	QFA	QFA0492533	85-347	Gervais, Camille		CC0_1_0	Université Laval	Gervais, Camille			2023-01-24T18:25:15.581Z		GEODETIC_DATUM_ASSUMED_WGS84;INSTITUTION_MATCH_FUZZY;COLLECTION_MATCH_FUZZY
668772932	2fd02649-fc08-4957-9ac5-2830e072c097	QFA0492532	Plantae	Tracheophyta	Magnoliopsida	Lamiales	Lamiaceae	Galeopsis	Galeopsis tetrahit		SPECIES	Galeopsis tetrahit L.	Galeopsis tetrahit Linnaeus	Linnaeus	CA	Buckland, bordure du chemin	Québec	PRESENT		b52e9a80-8cb7-4d37-9324-46032fd69237	46.616667	-70.55							1985-09-18T00:00:00	18	9	1985	5341300	5341300	PRESERVED_SPECIMEN	Université Laval	QFA	QFA0492532	85-346	Gervais, Camille		CC0_1_0	Université Laval	Gervais, Camille			2023-01-24T18:25:27.012Z		GEODETIC_DATUM_ASSUMED_WGS84;INSTITUTION_MATCH_FUZZY;COLLECTION_MATCH_FUZZY
668772931	2fd02649-fc08-4957-9ac5-2830e072c097	QFA0492531	Plantae	Tracheophyta	Magnoliopsida	Lamiales	Lamiaceae	Galeopsis	Galeopsis tetrahit		SPECIES	Galeopsis tetrahit L.	Galeopsis tetrahit Linnaeus	Linnaeus	CA	Près de la Rivière Armagh, Buckland, bordure du chemin	Québec	PRESENT		b52e9a80-8cb7-4d37-9324-46032fd69237	46.616667	-70.55							1985-09-18T00:00:00	18	9	1985	5341300	5341300	PRESERVED_SPECIMEN	Université Laval	QFA	QFA0492531	85-345	Gervais, Camille		CC0_1_0	Université Laval	Gervais, Camille			2023-01-24T18:25:27.551Z		GEODETIC_DATUM_ASSUMED_WGS84;INSTITUTION_MATCH_FUZZY;COLLECTION_MATCH_FUZZY
668772930	2fd02649-fc08-4957-9ac5-2830e072c097	QFA0492530	Plantae	Tracheophyta	Magnoliopsida	Lamiales	Lamiaceae	Galeopsis	Galeopsis tetrahit		SPECIES	Galeopsis tetrahit L.	Galeopsis tetrahit Linnaeus	Linnaeus	CA	Près de la Rivière Armagh, sud de Buckland	Québec	PRESENT		b52e9a80-8cb7-4d37-9324-46032fd69237	46.616667	-70.55							1985-09-18T00:00:00	18	9	1985	5341300	5341300	PRESERVED_SPECIMEN	Université Laval	QFA	QFA0492530	85-344	Gervais, Camille		CC0_1_0	Université Laval	Gervais, Camille			2023-01-24T18:25:15.639Z		GEODETIC_DATUM_ASSUMED_WGS84;INSTITUTION_MATCH_FUZZY;COLLECTION_MATCH_FUZZY
668772929	2fd02649-fc08-4957-9ac5-2830e072c097	QFA0492240	Plantae	Tracheophyta	Magnoliopsida	Lamiales	Lamiaceae	Galeopsis	Galeopsis tetrahit		SPECIES	Galeopsis tetrahit L.	Galeopsis tetrahit Linnaeus	Linnaeus	CA	Québec (Sainte-Foy), entre le boulevard du Versant-Nord et le boulevard Jean-Talon, près du cimetière et du centre Pédagogique	Québec	PRESENT		b52e9a80-8cb7-4d37-9324-46032fd69237	46.774722	-71.282778							1981-09-04T00:00:00	4	9	1981	5341300	5341300	PRESERVED_SPECIMEN	Université Laval	QFA	QFA0492240	81-281	Gervais, Camille		CC0_1_0	Université Laval	Gervais, Camille			2023-01-24T18:25:26.427Z		GEODETIC_DATUM_ASSUMED_WGS84;INSTITUTION_MATCH_FUZZY;COLLECTION_MATCH_FUZZY
668772928	2fd02649-fc08-4957-9ac5-2830e072c097	QFA0491734	Plantae	Tracheophyta	Magnoliopsida	Lamiales	Lamiaceae	Galeopsis	Galeopsis tetrahit		SPECIES	Galeopsis tetrahit L.	Galeopsis tetrahit Linnaeus	Linnaeus	CA	Québec	Québec	PRESENT		b52e9a80-8cb7-4d37-9324-46032fd69237	46.816667	-71.233333							1971-07-02T00:00:00	2	7	1971	5341300	5341300	PRESERVED_SPECIMEN	Université Laval	QFA	QFA0491734	71-137	Gervais, Camille		CC0_1_0	Université Laval	Gervais, Camille			2023-01-24T18:25:15.885Z		GEODETIC_DATUM_ASSUMED_WGS84;INSTITUTION_MATCH_FUZZY;COLLECTION_MATCH_FUZZY
668772927	2fd02649-fc08-4957-9ac5-2830e072c097	QFA0490353	Plantae	Tracheophyta	Magnoliopsida	Lamiales	Lamiaceae	Galeopsis	Galeopsis tetrahit		SPECIES	Galeopsis tetrahit L.	Galeopsis tetrahit Linnaeus	Linnaeus	CA	L'Islet-sur-Mer, autour du Ernest-Lapointe	Québec	PRESENT		b52e9a80-8cb7-4d37-9324-46032fd69237	47.127778	-70.366667							1982-09-15T00:00:00	15	9	1982	5341300	5341300	PRESERVED_SPECIMEN	Université Laval	QFA	QFA0490353	82-161	Gervais, Camille		CC0_1_0	Université Laval	Gervais, Camille			2023-01-24T18:25:27.462Z		GEODETIC_DATUM_ASSUMED_WGS84;INSTITUTION_MATCH_FUZZY;COLLECTION_MATCH_FUZZY
668772926	2fd02649-fc08-4957-9ac5-2830e072c097	QFA0490200	Plantae	Tracheophyta	Magnoliopsida	Lamiales	Lamiaceae	Galeopsis	Galeopsis tetrahit		SPECIES	Galeopsis tetrahit L.	Galeopsis tetrahit Linnaeus	Linnaeus	CA	Montagne de Stoneham, sous les lignes d'Hydro-Québec	Québec	PRESENT		b52e9a80-8cb7-4d37-9324-46032fd69237	47	-71.366667							1982-09-01T00:00:00	1	9	1982	5341300	5341300	PRESERVED_SPECIMEN	Université Laval	QFA	QFA0490200	82-138	Gervais, Camille		CC0_1_0	Université Laval	Gervais, Camille; Grandtner, Miroslav M.			2023-01-24T18:25:26.927Z		GEODETIC_DATUM_ASSUMED_WGS84;INSTITUTION_MATCH_FUZZY;COLLECTION_MATCH_FUZZY
668772925	2fd02649-fc08-4957-9ac5-2830e072c097	QFA0488508	Plantae	Tracheophyta	Magnoliopsida	Lamiales	Lamiaceae	Galeopsis	Galeopsis tetrahit		SPECIES	Galeopsis tetrahit L.	Galeopsis tetrahit Linnaeus	Linnaeus	CA	Québec (Duberger), nord du Complexe Scientifique, plus loin que le chemin de fer, le long de la rue du Sémaphore	Québec	PRESENT		b52e9a80-8cb7-4d37-9324-46032fd69237	46.816667	-71.3							1980-09-18T00:00:00	18	9	1980	5341300	5341300	PRESERVED_SPECIMEN	Université Laval	QFA	QFA0488508	80-236	Gervais, Camille		CC0_1_0	Université Laval	Gervais, Camille			2023-01-24T18:25:15.427Z		GEODETIC_DATUM_ASSUMED_WGS84;INSTITUTION_MATCH_FUZZY;COLLECTION_MATCH_FUZZY
668772924	2fd02649-fc08-4957-9ac5-2830e072c097	QFA0488498	Plantae	Tracheophyta	Magnoliopsida	Lamiales	Lamiaceae	Galeopsis	Galeopsis tetrahit		SPECIES	Galeopsis tetrahit L.	Galeopsis tetrahit Linnaeus	Linnaeus	CA	Cap-Tourmente	Québec	PRESENT		b52e9a80-8cb7-4d37-9324-46032fd69237	47.088889	-70.744722							1980-08-28T00:00:00	28	8	1980	5341300	5341300	PRESERVED_SPECIMEN	Université Laval	QFA	QFA0488498	80-225	Gervais, Camille		CC0_1_0	Université Laval	Gervais, Camille			2023-01-24T18:25:15.350Z		GEODETIC_DATUM_ASSUMED_WGS84;INSTITUTION_MATCH_FUZZY;COLLECTION_MATCH_FUZZY
668772923	2fd02649-fc08-4957-9ac5-2830e072c097	QFA0488417	Plantae	Tracheophyta	Magnoliopsida	Lamiales	Lamiaceae	Galeopsis	Galeopsis tetrahit		SPECIES	Galeopsis tetrahit L.	Galeopsis tetrahit Linnaeus	Linnaeus	CA	Saint-Augustin-de-Desmaures	Québec	PRESENT		b52e9a80-8cb7-4d37-9324-46032fd69237	46.75	-71.466667							1973-09-17T00:00:00	17	9	1973	5341300	5341300	PRESERVED_SPECIMEN	Université Laval	QFA	QFA0488417	73-34	Gervais, Camille		CC0_1_0	Université Laval	Gervais, Camille			2023-01-24T18:25:26.352Z		GEODETIC_DATUM_ASSUMED_WGS84;INSTITUTION_MATCH_FUZZY;COLLECTION_MATCH_FUZZY
668772922	2fd02649-fc08-4957-9ac5-2830e072c097	QFA0488416	Plantae	Tracheophyta	Magnoliopsida	Lamiales	Lamiaceae	Galeopsis	Galeopsis tetrahit		SPECIES	Galeopsis tetrahit L.	Galeopsis tetrahit Linnaeus	Linnaeus	CA	Saint-Augustin-de-Desmaures	Québec	PRESENT		b52e9a80-8cb7-4d37-9324-46032fd69237	46.75	-71.466667							1973-09-17T00:00:00	17	9	1973	5341300	5341300	PRESERVED_SPECIMEN	Université Laval	QFA	QFA0488416	73-33	Gervais, Camille		CC0_1_0	Université Laval	Gervais, Camille			2023-01-24T18:25:26.349Z		GEODETIC_DATUM_ASSUMED_WGS84;INSTITUTION_MATCH_FUZZY;COLLECTION_MATCH_FUZZY
668772921	2fd02649-fc08-4957-9ac5-2830e072c097	QFA0488415	Plantae	Tracheophyta	Magnoliopsida	Lamiales	Lamiaceae	Galeopsis	Galeopsis tetrahit		SPECIES	Galeopsis tetrahit L.	Galeopsis tetrahit Linnaeus	Linnaeus	CA	Saint-Augustin-de-Desmaures	Québec	PRESENT		b52e9a80-8cb7-4d37-9324-46032fd69237	46.75	-71.466667							1973-09-17T00:00:00	17	9	1973	5341300	5341300	PRESERVED_SPECIMEN	Université Laval	QFA	QFA0488415	73-32	Gervais, Camille		CC0_1_0	Université Laval	Gervais, Camille			2023-01-24T18:25:15.588Z		GEODETIC_DATUM_ASSUMED_WGS84;INSTITUTION_MATCH_FUZZY;COLLECTION_MATCH_FUZZY
668772920	2fd02649-fc08-4957-9ac5-2830e072c097	QFA0488414	Plantae	Tracheophyta	Magnoliopsida	Lamiales	Lamiaceae	Galeopsis	Galeopsis tetrahit		SPECIES	Galeopsis tetrahit L.	Galeopsis tetrahit Linnaeus	Linnaeus	CA	Saint-Augustin-de-Desmaures	Québec	PRESENT		b52e9a80-8cb7-4d37-9324-46032fd69237	46.75	-71.466667							1973-09-17T00:00:00	17	9	1973	5341300	5341300	PRESERVED_SPECIMEN	Université Laval	QFA	QFA0488414	73-31	Gervais, Camille		CC0_1_0	Université Laval	Gervais, Camille			2023-01-24T18:25:26.869Z		GEODETIC_DATUM_ASSUMED_WGS84;INSTITUTION_MATCH_FUZZY;COLLECTION_MATCH_FUZZY
668772919	2fd02649-fc08-4957-9ac5-2830e072c097	QFA0488413	Plantae	Tracheophyta	Magnoliopsida	Lamiales	Lamiaceae	Galeopsis	Galeopsis tetrahit		SPECIES	Galeopsis tetrahit L.	Galeopsis tetrahit Linnaeus	Linnaeus	CA	Saint-Augustin-de-Desmaures	Québec	PRESENT		b52e9a80-8cb7-4d37-9324-46032fd69237	46.75	-71.466667							1973-09-17T00:00:00	17	9	1973	5341300	5341300	PRESERVED_SPECIMEN	Université Laval	QFA	QFA0488413	73-30	Gervais, Camille		CC0_1_0	Université Laval	Gervais, Camille			2023-01-24T18:25:26.490Z		GEODETIC_DATUM_ASSUMED_WGS84;INSTITUTION_MATCH_FUZZY;COLLECTION_MATCH_FUZZY
668772918	2fd02649-fc08-4957-9ac5-2830e072c097	QFA0488412	Plantae	Tracheophyta	Magnoliopsida	Lamiales	Lamiaceae	Galeopsis	Galeopsis tetrahit		SPECIES	Galeopsis tetrahit L.	Galeopsis tetrahit Linnaeus	Linnaeus	CA	Rivière-du-Loup	Québec	PRESENT		b52e9a80-8cb7-4d37-9324-46032fd69237	47.833333	-69.533333							1978-08-26T00:00:00	26	8	1978	5341300	5341300	PRESERVED_SPECIMEN	Université Laval	QFA	QFA0488412	78-301	Gervais, Camille		CC0_1_0	Université Laval	Gervais, Camille			2023-01-24T18:25:15.428Z		GEODETIC_DATUM_ASSUMED_WGS84;INSTITUTION_MATCH_FUZZY;COLLECTION_MATCH_FUZZY
668772915	2fd02649-fc08-4957-9ac5-2830e072c097	QFA0439630	Plantae	Tracheophyta	Magnoliopsida	Lamiales	Lamiaceae	Galeopsis	Galeopsis tetrahit		SPECIES	Galeopsis tetrahit L.	Galeopsis tetrahit Linnaeus	Linnaeus	CA	Ïle aux Basques.	Québec	PRESENT		b52e9a80-8cb7-4d37-9324-46032fd69237	48.142222	-69.25							1975-07-13T00:00:00	13	7	1975	5341300	5341300	PRESERVED_SPECIMEN	Université Laval	QFA	QFA0439630	nd	Mallard, André		CC0_1_0	Université Laval	Mallard, André			2023-01-24T18:25:13.911Z		GEODETIC_DATUM_ASSUMED_WGS84;INSTITUTION_MATCH_FUZZY;COLLECTION_MATCH_FUZZY
668772914	2fd02649-fc08-4957-9ac5-2830e072c097	QFA0429687	Plantae	Tracheophyta	Magnoliopsida	Lamiales	Lamiaceae	Galeopsis	Galeopsis tetrahit		SPECIES	Galeopsis tetrahit L.	Galeopsis tetrahit Linnaeus	Linnaeus	CA	Comté de Rimouski, îlet Canuel, pointe nord-est, près des habitations.	Québec	PRESENT		b52e9a80-8cb7-4d37-9324-46032fd69237	48.45	-68.583333			5	0			1995-08-14T00:00:00	14	8	1995	5341300	5341300	PRESERVED_SPECIMEN	Université Laval	QFA	QFA0429687	95-468	Garneau, Michelle		CC0_1_0	Université Laval	Gauthier, Robert; Garneau, Michelle; Fiset, Sylvie			2023-01-24T18:25:25.702Z		GEODETIC_DATUM_ASSUMED_WGS84;INSTITUTION_MATCH_FUZZY;COLLECTION_MATCH_FUZZY
668772912	2fd02649-fc08-4957-9ac5-2830e072c097	QFA0080511	Plantae	Tracheophyta	Magnoliopsida	Lamiales	Lamiaceae	Galeopsis	Galeopsis tetrahit		SPECIES	Galeopsis tetrahit L.	Galeopsis tetrahit		CA	Île aux Coudres.	Québec	PRESENT		b52e9a80-8cb7-4d37-9324-46032fd69237	47.4	-70.390556							1940-07-20T00:00:00	20	7	1940	5341300	5341300	PRESERVED_SPECIMEN	Université Laval	QFA	QFA0080511	51123	non précisé		CC0_1_0	Université Laval	Rousseau, Jacques			2023-01-24T18:25:04.313Z		GEODETIC_DATUM_ASSUMED_WGS84;INSTITUTION_MATCH_FUZZY;COLLECTION_MATCH_FUZZY
668772911	2fd02649-fc08-4957-9ac5-2830e072c097	QFA0055259	Plantae	Tracheophyta	Magnoliopsida	Lamiales	Lamiaceae	Galeopsis	Galeopsis tetrahit		SPECIES	Galeopsis tetrahit L.	Galeopsis tetrahit		CA	Île Bonaventure.	Québec	PRESENT		b52e9a80-8cb7-4d37-9324-46032fd69237	48.5	-64.166667							1957-07-24T00:00:00	24	7	1957	5341300	5341300	PRESERVED_SPECIMEN	Université Laval	QFA	QFA0055259	nd	non précisé		CC0_1_0	Université Laval	Brien, Cécile			2023-01-24T18:25:21.157Z		GEODETIC_DATUM_ASSUMED_WGS84;INSTITUTION_MATCH_FUZZY;COLLECTION_MATCH_FUZZY
668772909	2fd02649-fc08-4957-9ac5-2830e072c097	QFA0222989	Plantae	Tracheophyta	Magnoliopsida	Lamiales	Lamiaceae	Galeopsis	Galeopsis tetrahit		SPECIES	Galeopsis tetrahit L.	Galeopsis tetrahit Linnaeus	Linnaeus	CA	Île aux Grues, nord du quai.	Québec	PRESENT		b52e9a80-8cb7-4d37-9324-46032fd69237	47.059444	-70.543056							1970-07-22T00:00:00	22	7	1970	5341300	5341300	PRESERVED_SPECIMEN	Université Laval	QFA	QFA0222989	369-70	Cinq-Mars, Lionel		CC0_1_0	Université Laval	Gauthier, Benoît			2023-01-24T18:25:08.299Z		GEODETIC_DATUM_ASSUMED_WGS84;INSTITUTION_MATCH_FUZZY;COLLECTION_MATCH_FUZZY
668772908	2fd02649-fc08-4957-9ac5-2830e072c097	QFA0222766	Plantae	Tracheophyta	Magnoliopsida	Lamiales	Lamiaceae	Galeopsis	Galeopsis tetrahit		SPECIES	Galeopsis tetrahit L.	Galeopsis tetrahit Linnaeus	Linnaeus	CA	Grosse-Île.	Québec	PRESENT		b52e9a80-8cb7-4d37-9324-46032fd69237	47.0275	-70.6675							1971-07-30T00:00:00	30	7	1971	5341300	5341300	PRESERVED_SPECIMEN	Université Laval	QFA	QFA0222766	711-71	non précisé		CC0_1_0	Université Laval	Gauthier, Benoît			2023-01-24T18:25:08.575Z		GEODETIC_DATUM_ASSUMED_WGS84;INSTITUTION_MATCH_FUZZY;COLLECTION_MATCH_FUZZY
668772907	2fd02649-fc08-4957-9ac5-2830e072c097	QFA0222768	Plantae	Tracheophyta	Magnoliopsida	Lamiales	Lamiaceae	Galeopsis	Galeopsis tetrahit		SPECIES	Galeopsis tetrahit L.	Galeopsis tetrahit Linnaeus	Linnaeus	CA	Île aux Oies, Rocher de l'Hôpital.	Québec	PRESENT		b52e9a80-8cb7-4d37-9324-46032fd69237	47.133889	-70.465							1971-07-18T00:00:00	18	7	1971	5341300	5341300	PRESERVED_SPECIMEN	Université Laval	QFA	QFA0222768	6536-71	non précisé		CC0_1_0	Université Laval	Gauthier, Benoît			2023-01-24T18:25:23.053Z		GEODETIC_DATUM_ASSUMED_WGS84;INSTITUTION_MATCH_FUZZY;COLLECTION_MATCH_FUZZY
668772906	2fd02649-fc08-4957-9ac5-2830e072c097	QFA0159898	Plantae	Tracheophyta	Magnoliopsida	Lamiales	Lamiaceae	Galeopsis	Galeopsis tetrahit		SPECIES	Galeopsis tetrahit L.	Galeopsis tetrahit Linnaeus	Linnaeus	CA	Île Saint-Barnabé.	Québec	PRESENT		b52e9a80-8cb7-4d37-9324-46032fd69237	48.466667	-68.566667							1932-08-07T00:00:00	7	8	1932	5341300	5341300	PRESERVED_SPECIMEN	Université Laval	QFA	QFA0159898	715	non précisé		CC0_1_0	Université Laval	Gagnon, abbé Alexandre			2023-01-24T18:25:23.418Z		GEODETIC_DATUM_ASSUMED_WGS84;INSTITUTION_MATCH_FUZZY;COLLECTION_MATCH_FUZZY
668772905	2fd02649-fc08-4957-9ac5-2830e072c097	QFA0159227	Plantae	Tracheophyta	Magnoliopsida	Lamiales	Lamiaceae	Galeopsis	Galeopsis tetrahit		SPECIES	Galeopsis tetrahit L.	Galeopsis tetrahit Linnaeus	Linnaeus	CA	Havre-aux-Maisons.	Québec	PRESENT		b52e9a80-8cb7-4d37-9324-46032fd69237	47.4425	-61.95							1974-07-31T00:00:00	31	7	1974	5341300	5341300	PRESERVED_SPECIMEN	Université Laval	QFA	QFA0159227	nd	Gauthier, Robert		CC0_1_0	Université Laval	Arseneau, Françoise			2023-01-24T18:25:22.442Z		GEODETIC_DATUM_ASSUMED_WGS84;INSTITUTION_MATCH_FUZZY;COLLECTION_MATCH_FUZZY
668772904	2fd02649-fc08-4957-9ac5-2830e072c097	QFA0145512	Plantae	Tracheophyta	Magnoliopsida	Lamiales	Lamiaceae	Galeopsis	Galeopsis tetrahit		SPECIES	Galeopsis tetrahit L.	Galeopsis tetrahit Linnaeus	Linnaeus	CA	Île Bonaventure.	Québec	PRESENT		b52e9a80-8cb7-4d37-9324-46032fd69237	48.5	-64.166667							1960-07-11T00:00:00	11	7	1960	5341300	5341300	PRESERVED_SPECIMEN	Université Laval	QFA	QFA0145512	nd	non précisé		CC0_1_0	Université Laval	Cinq-Mars, Lionel			2023-01-24T18:25:07.470Z		GEODETIC_DATUM_ASSUMED_WGS84;INSTITUTION_MATCH_FUZZY;COLLECTION_MATCH_FUZZY
668772903	2fd02649-fc08-4957-9ac5-2830e072c097	QFA0143779	Plantae	Tracheophyta	Magnoliopsida	Lamiales	Lamiaceae	Galeopsis	Galeopsis tetrahit		SPECIES	Galeopsis tetrahit L.	Galeopsis tetrahit Linnaeus	Linnaeus	CA	Île d'Orléans, Sainte-Famille.	Québec	PRESENT		b52e9a80-8cb7-4d37-9324-46032fd69237	46.966667	-70.966667							1963-07-10T00:00:00	10	7	1963	5341300	5341300	PRESERVED_SPECIMEN	Université Laval	QFA	QFA0143779	nd	non précisé		CC0_1_0	Université Laval	Bouchard, Claude J.			2023-01-24T18:25:22.273Z		GEODETIC_DATUM_ASSUMED_WGS84;INSTITUTION_MATCH_FUZZY;COLLECTION_MATCH_FUZZY
668772902	2fd02649-fc08-4957-9ac5-2830e072c097	QFA0119362	Plantae	Tracheophyta	Magnoliopsida	Lamiales	Lamiaceae	Galeopsis	Galeopsis tetrahit		SPECIES	Galeopsis tetrahit L.	Galeopsis tetrahit Linnaeus	Linnaeus	CA	Île d'Orléans, Saint-Pierre.	Québec	PRESENT		b52e9a80-8cb7-4d37-9324-46032fd69237	46.883333	-71.066667							1971-08-04T00:00:00	4	8	1971	5341300	5341300	PRESERVED_SPECIMEN	Université Laval	QFA	QFA0119362	71-563	non précisé		CC0_1_0	Université Laval	Perras, Jean-Guy			2023-01-24T18:25:22.318Z		GEODETIC_DATUM_ASSUMED_WGS84;INSTITUTION_MATCH_FUZZY;COLLECTION_MATCH_FUZZY
668772901	2fd02649-fc08-4957-9ac5-2830e072c097	QFA0081513	Plantae	Tracheophyta	Magnoliopsida	Lamiales	Lamiaceae	Galeopsis	Galeopsis tetrahit		SPECIES	Galeopsis tetrahit L.	Galeopsis tetrahit Linnaeus	Linnaeus	CA	Île du Havre-Aubert, Bassin, chemin du lac Solitaire.	Québec	PRESENT		b52e9a80-8cb7-4d37-9324-46032fd69237	47.222778	-61.937222							1965-09-01T00:00:00	1	9	1965	5341300	5341300	PRESERVED_SPECIMEN	Université Laval	QFA	QFA0081513	8	non précisé		CC0_1_0	Université Laval	Scott, Lise			2023-01-24T18:25:21.437Z		GEODETIC_DATUM_ASSUMED_WGS84;INSTITUTION_MATCH_FUZZY;COLLECTION_MATCH_FUZZY
668772900	2fd02649-fc08-4957-9ac5-2830e072c097	QFA0076554	Plantae	Tracheophyta	Magnoliopsida	Lamiales	Lamiaceae	Galeopsis	Galeopsis tetrahit		SPECIES	Galeopsis tetrahit L.	Galeopsis tetrahit Linnaeus	Linnaeus	CA	Île Bonaventure.	Québec	PRESENT		b52e9a80-8cb7-4d37-9324-46032fd69237	48.5	-64.166667							1964-07-13T00:00:00	13	7	1964	5341300	5341300	PRESERVED_SPECIMEN	Université Laval	QFA	QFA0076554	64-895	non précisé		CC0_1_0	Université Laval	Cinq-Mars, Lionel			2023-01-24T18:25:04.406Z		GEODETIC_DATUM_ASSUMED_WGS84;INSTITUTION_MATCH_FUZZY;COLLECTION_MATCH_FUZZY
668772897	2fd02649-fc08-4957-9ac5-2830e072c097	QFA0397000	Plantae	Tracheophyta	Magnoliopsida	Lamiales	Lamiaceae	Galeopsis	Galeopsis tetrahit		SPECIES	Galeopsis tetrahit L.	Galeopsis tetrahit Linnaeus	Linnaeus	CA	Île de Havre-aux-Maisons, Cap-Rouge. À moins de 50m au nord de la jonction du chemin du Cap-Rouge et du chemin Poirier.	Québec	PRESENT		b52e9a80-8cb7-4d37-9324-46032fd69237	47.4	-61.8							1991-07-26T00:00:00	26	7	1991	5341300	5341300	PRESERVED_SPECIMEN	Université Laval	QFA	QFA0397000	91-67	Poirier, Nathalie		CC0_1_0	Université Laval	Poirier, Nathalie			2023-01-24T18:25:25.683Z		GEODETIC_DATUM_INVALID;GEODETIC_DATUM_ASSUMED_WGS84;INSTITUTION_MATCH_FUZZY;COLLECTION_MATCH_FUZZY
668772896	2fd02649-fc08-4957-9ac5-2830e072c097	QFA0384244	Plantae	Tracheophyta	Magnoliopsida	Lamiales	Lamiaceae	Galeopsis	Galeopsis tetrahit		SPECIES	Galeopsis tetrahit L.	Galeopsis tetrahit Linnaeus	Linnaeus	CA	Petit Pèlerin.	Québec	PRESENT		b52e9a80-8cb7-4d37-9324-46032fd69237	47.702778	-69.7575							1985-07-20T00:00:00	20	7	1985	5341300	5341300	PRESERVED_SPECIMEN	Université Laval	QFA	QFA0384244	116	Maisonneuve, Charles		CC0_1_0	Université Laval	Maisonneuve, Charles			2023-01-24T18:25:25.272Z		GEODETIC_DATUM_ASSUMED_WGS84;INSTITUTION_MATCH_FUZZY;COLLECTION_MATCH_FUZZY
606661394	5288946d-5fcf-4b53-8fd3-74f4cc6b53fc		Plantae	Tracheophyta	Magnoliopsida	Lamiales	Lamiaceae	Galeopsis	Galeopsis tetrahit		SPECIES	Galeopsis tetrahit L.	Galeopsis tetrahit L.		US	Mine Hill Sanctuary	Connecticut	PRESENT		1ef55060-54da-11dd-9d47-b8a03c50a862	41.56361	-73.33805	20000						1981-07-21T00:00:00	21	7	1981	5341300	5341300	PRESERVED_SPECIMEN	UConn	CONN	CONN00147309	4423			CC_BY_4_0		Leslie J. Mehrhoff			2023-02-05T18:42:42.755Z		GEODETIC_DATUM_ASSUMED_WGS84;CONTINENT_DERIVED_FROM_COORDINATES;INSTITUTION_MATCH_NONE
606659834	5288946d-5fcf-4b53-8fd3-74f4cc6b53fc		Plantae	Tracheophyta	Magnoliopsida	Lamiales	Lamiaceae	Galeopsis	Galeopsis tetrahit		SPECIES	Galeopsis tetrahit L.	Galeopsis tetrahit L.		US	Benton	New Hampshire	PRESENT		1ef55060-54da-11dd-9d47-b8a03c50a862	44.04713	-71.85594	1		580	0			2011-08-25T00:00:00	25	8	2011	5341300	5341300	PRESERVED_SPECIMEN	UConn	CONN	CONN00143245	2291			CC_BY_4_0		Robert S. Capers			2023-02-05T18:42:43.055Z		GEODETIC_DATUM_ASSUMED_WGS84;CONTINENT_DERIVED_FROM_COORDINATES;INSTITUTION_MATCH_NONE
606659099	5288946d-5fcf-4b53-8fd3-74f4cc6b53fc		Plantae	Tracheophyta	Magnoliopsida	Lamiales	Lamiaceae	Galeopsis	Galeopsis tetrahit		SPECIES	Galeopsis tetrahit L.	Galeopsis tetrahit L.		US	Esopus Creek	New York	PRESENT		1ef55060-54da-11dd-9d47-b8a03c50a862	42.07027	-73.93027							1981-09-13T00:00:00	13	9	1981	5341300	5341300	PRESERVED_SPECIMEN	UConn	CONN	CONN00141924	5620			CC_BY_4_0		Leslie J. Mehrhoff			2023-02-05T18:42:42.729Z		GEODETIC_DATUM_ASSUMED_WGS84;CONTINENT_DERIVED_FROM_COORDINATES;INSTITUTION_MATCH_NONE
606655097	5288946d-5fcf-4b53-8fd3-74f4cc6b53fc		Plantae	Tracheophyta	Magnoliopsida	Lamiales	Lamiaceae	Galeopsis	Galeopsis tetrahit		SPECIES	Galeopsis tetrahit L.	Galeopsis tetrahit L.		US	Arnold Arboretum	Massachusetts	PRESENT		1ef55060-54da-11dd-9d47-b8a03c50a862	42.29861	-71.12833	3						2007-08-09T00:00:00	9	8	2007	5341300	5341300	PRESERVED_SPECIMEN	UConn	CONN	CONN00136965	22973			CC_BY_4_0		Leslie J. Mehrhoff			2023-02-05T18:42:42.468Z		GEODETIC_DATUM_ASSUMED_WGS84;CONTINENT_DERIVED_FROM_COORDINATES;INSTITUTION_MATCH_NONE
606648153	5288946d-5fcf-4b53-8fd3-74f4cc6b53fc		Plantae	Tracheophyta	Magnoliopsida	Lamiales	Lamiaceae	Galeopsis	Galeopsis tetrahit		SPECIES	Galeopsis tetrahit L.	Galeopsis tetrahit L.		CA	Birchy Cove	Newfoundland	PRESENT		1ef55060-54da-11dd-9d47-b8a03c50a862	49.35166	-54.74305	5						1908-07-20T00:00:00	20	7	1908	5341300	5341300	PRESERVED_SPECIMEN	UConn	CONN	CONN00120067	8043			CC_BY_4_0		Eames, Edwin Hubert; Godfrey, Charles Cartledge			2023-02-05T18:42:48.214Z		GEODETIC_DATUM_ASSUMED_WGS84;CONTINENT_DERIVED_FROM_COORDINATES;INSTITUTION_MATCH_NONE
606648152	5288946d-5fcf-4b53-8fd3-74f4cc6b53fc		Plantae	Tracheophyta	Magnoliopsida	Lamiales	Lamiaceae	Galeopsis	Galeopsis tetrahit		SPECIES	Galeopsis tetrahit L.	Galeopsis tetrahit L.		CA	Nova Scotia	Nova Scotia	PRESENT		1ef55060-54da-11dd-9d47-b8a03c50a862	45	-63							1935-08-15T00:00:00	15	8	1935	5341300	5341300	PRESERVED_SPECIMEN	UConn	CONN	CONN00120066				CC_BY_4_0					2023-02-05T18:42:48.115Z		GEODETIC_DATUM_ASSUMED_WGS84;CONTINENT_DERIVED_FROM_COORDINATES;INSTITUTION_MATCH_NONE
606648151	5288946d-5fcf-4b53-8fd3-74f4cc6b53fc		Plantae	Tracheophyta	Magnoliopsida	Lamiales	Lamiaceae	Galeopsis	Galeopsis tetrahit		SPECIES	Galeopsis tetrahit L.	Galeopsis tetrahit L.		US	Kennebunkport	Maine	PRESENT		1ef55060-54da-11dd-9d47-b8a03c50a862	43.36166	-70.47666	20000										5341300	5341300	PRESERVED_SPECIMEN	UConn	CONN	CONN00120065				CC_BY_4_0		A.W. Driggs			2023-02-05T18:42:41.876Z		GEODETIC_DATUM_ASSUMED_WGS84;CONTINENT_DERIVED_FROM_COORDINATES;RECORDED_DATE_MISMATCH;INSTITUTION_MATCH_NONE
606648150	5288946d-5fcf-4b53-8fd3-74f4cc6b53fc		Plantae	Tracheophyta	Magnoliopsida	Lamiales	Lamiaceae	Galeopsis	Galeopsis tetrahit		SPECIES	Galeopsis tetrahit L.	Galeopsis tetrahit L.		US	Williamstown	Vermont	PRESENT		1ef55060-54da-11dd-9d47-b8a03c50a862	44.12194	-72.54138	5000						1969-08-09T00:00:00	9	8	1969	5341300	5341300	PRESERVED_SPECIMEN	UConn	CONN	CONN00120064	938			CC_BY_4_0		M. Wm. Lefor			2023-02-05T18:42:42.252Z		GEODETIC_DATUM_ASSUMED_WGS84;CONTINENT_DERIVED_FROM_COORDINATES;INSTITUTION_MATCH_NONE
606648149	5288946d-5fcf-4b53-8fd3-74f4cc6b53fc		Plantae	Tracheophyta	Magnoliopsida	Lamiales	Lamiaceae	Galeopsis	Galeopsis tetrahit		SPECIES	Galeopsis tetrahit L.	Galeopsis tetrahit L.		US	Moose River	Maine	PRESENT		1ef55060-54da-11dd-9d47-b8a03c50a862	45.65277	-70.26611	5000						1906-07-26T00:00:00	26	7	1906	5341300	5341300	PRESERVED_SPECIMEN	UConn	CONN	CONN00120063				CC_BY_4_0		Raek, Mor			2023-02-05T18:42:41.997Z		GEODETIC_DATUM_ASSUMED_WGS84;CONTINENT_DERIVED_FROM_COORDINATES;INSTITUTION_MATCH_NONE
606648148	5288946d-5fcf-4b53-8fd3-74f4cc6b53fc		Plantae	Tracheophyta	Magnoliopsida	Lamiales	Lamiaceae	Galeopsis	Galeopsis tetrahit		SPECIES	Galeopsis tetrahit L.	Galeopsis tetrahit L.		US	Oxford	Maine	PRESENT		1ef55060-54da-11dd-9d47-b8a03c50a862	44.14527	-70.47333							1906-08-20T00:00:00	20	8	1906	5341300	5341300	PRESERVED_SPECIMEN	UConn	CONN	CONN00120062				CC_BY_4_0		C.A. Weatherby			2023-02-05T18:42:42.165Z		GEODETIC_DATUM_ASSUMED_WGS84;CONTINENT_DERIVED_FROM_COORDINATES;INSTITUTION_MATCH_NONE
606648147	5288946d-5fcf-4b53-8fd3-74f4cc6b53fc		Plantae	Tracheophyta	Magnoliopsida	Lamiales	Lamiaceae	Galeopsis	Galeopsis tetrahit		SPECIES	Galeopsis tetrahit L.	Galeopsis tetrahit L.		US	Cohasset	Massachusetts	PRESENT		1ef55060-54da-11dd-9d47-b8a03c50a862	42.23333	-70.81666	4						1907-08-09T00:00:00	9	8	1907	5341300	5341300	PRESERVED_SPECIMEN	UConn	CONN	CONN00120061				CC_BY_4_0		A.W. Driggs			2023-02-05T18:42:41.963Z		GEODETIC_DATUM_ASSUMED_WGS84;CONTINENT_DERIVED_FROM_COORDINATES;INSTITUTION_MATCH_NONE
606648145	5288946d-5fcf-4b53-8fd3-74f4cc6b53fc		Plantae	Tracheophyta	Magnoliopsida	Lamiales	Lamiaceae	Galeopsis	Galeopsis tetrahit		SPECIES	Galeopsis tetrahit L.	Galeopsis tetrahit L.		US	Newfane	Vermont	PRESENT		1ef55060-54da-11dd-9d47-b8a03c50a862	42.965	-72.70111	20000						1937-08-15T00:00:00	15	8	1937	5341300	5341300	PRESERVED_SPECIMEN	UConn	CONN	CONN00120059	2937			CC_BY_4_0		G.S. Torrey			2023-02-05T18:42:42.159Z		GEODETIC_DATUM_ASSUMED_WGS84;CONTINENT_DERIVED_FROM_COORDINATES;INSTITUTION_MATCH_NONE
606648144	5288946d-5fcf-4b53-8fd3-74f4cc6b53fc		Plantae	Tracheophyta	Magnoliopsida	Lamiales	Lamiaceae	Galeopsis	Galeopsis tetrahit		SPECIES	Galeopsis tetrahit L.	Galeopsis tetrahit L.		US	Newfane	Vermont	PRESENT		1ef55060-54da-11dd-9d47-b8a03c50a862	42.965	-72.70111	20000						1937-08-15T00:00:00	15	8	1937	5341300	5341300	PRESERVED_SPECIMEN	UConn	CONN	CONN00120058	2937			CC_BY_4_0		G.S. Torrey			2023-02-05T18:42:42.080Z		GEODETIC_DATUM_ASSUMED_WGS84;CONTINENT_DERIVED_FROM_COORDINATES;INSTITUTION_MATCH_NONE
606648142	5288946d-5fcf-4b53-8fd3-74f4cc6b53fc		Plantae	Tracheophyta	Magnoliopsida	Lamiales	Lamiaceae	Galeopsis	Galeopsis tetrahit		SPECIES	Galeopsis tetrahit L.	Galeopsis tetrahit L.		US	Westmore	Vermont	PRESENT		1ef55060-54da-11dd-9d47-b8a03c50a862	44.75694	-72.02638	20000						1916-08-03T00:00:00	3	8	1916	5341300	5341300	PRESERVED_SPECIMEN	UConn	CONN	CONN00120056	9431			CC_BY_4_0		E.H. Eames & C.C. Godfrey			2023-02-05T18:42:48.445Z		GEODETIC_DATUM_ASSUMED_WGS84;CONTINENT_DERIVED_FROM_COORDINATES;INSTITUTION_MATCH_NONE
606648139	5288946d-5fcf-4b53-8fd3-74f4cc6b53fc		Plantae	Tracheophyta	Magnoliopsida	Lamiales	Lamiaceae	Galeopsis	Galeopsis tetrahit		SPECIES	Galeopsis tetrahit L.	Galeopsis tetrahit L.		CA	Five Islands	Nova Scotia	PRESENT		1ef55060-54da-11dd-9d47-b8a03c50a862	45.41666	-64.03333							1969-08-31T00:00:00	31	8	1969	5341300	5341300	PRESERVED_SPECIMEN	UConn	CONN	CONN00120053	498			CC_BY_4_0		Francis H. Wolfe			2023-02-05T18:42:48.279Z		GEODETIC_DATUM_ASSUMED_WGS84;CONTINENT_DERIVED_FROM_COORDINATES;INSTITUTION_MATCH_NONE
606648138	5288946d-5fcf-4b53-8fd3-74f4cc6b53fc		Plantae	Tracheophyta	Magnoliopsida	Lamiales	Lamiaceae	Galeopsis	Galeopsis tetrahit		SPECIES	Galeopsis tetrahit L.	Galeopsis tetrahit L.		CA	Forteau	Newfoundland	PRESENT		1ef55060-54da-11dd-9d47-b8a03c50a862	51.8	-56.96666							1938-07-25T00:00:00	25	7	1938	5341300	5341300	PRESERVED_SPECIMEN	UConn	CONN	CONN00120052	51			CC_BY_4_0		R.H. Wallace			2023-02-05T18:42:48.167Z		GEODETIC_DATUM_ASSUMED_WGS84;CONTINENT_DERIVED_FROM_COORDINATES;INSTITUTION_MATCH_NONE
606648137	5288946d-5fcf-4b53-8fd3-74f4cc6b53fc		Plantae	Tracheophyta	Magnoliopsida	Lamiales	Lamiaceae	Galeopsis	Galeopsis tetrahit		SPECIES	Galeopsis tetrahit L.	Galeopsis tetrahit L.		US	Lake Willoughby	Vermont	PRESENT		1ef55060-54da-11dd-9d47-b8a03c50a862	44.75194	-72.06333	20000						1937-08-27T00:00:00	27	8	1937	5341300	5341300	PRESERVED_SPECIMEN	UConn	CONN	CONN00120051				CC_BY_4_0		A.W. Driggs			2023-02-05T18:42:48.273Z		GEODETIC_DATUM_ASSUMED_WGS84;CONTINENT_DERIVED_FROM_COORDINATES;INSTITUTION_MATCH_NONE
606648136	5288946d-5fcf-4b53-8fd3-74f4cc6b53fc		Plantae	Tracheophyta	Magnoliopsida	Lamiales	Lamiaceae	Galeopsis	Galeopsis tetrahit		SPECIES	Galeopsis tetrahit L.	Galeopsis tetrahit L.		US	Woodstock	New Hampshire	PRESENT		1ef55060-54da-11dd-9d47-b8a03c50a862	43.9775	-71.735	20000						1948-07-27T00:00:00	27	7	1948	5341300	5341300	PRESERVED_SPECIMEN	UConn	CONN	CONN00120050				CC_BY_4_0		A.W. Driggs			2023-02-05T18:42:48.312Z		GEODETIC_DATUM_ASSUMED_WGS84;CONTINENT_DERIVED_FROM_COORDINATES;INSTITUTION_MATCH_NONE
606648135	5288946d-5fcf-4b53-8fd3-74f4cc6b53fc		Plantae	Tracheophyta	Magnoliopsida	Lamiales	Lamiaceae	Galeopsis	Galeopsis tetrahit		SPECIES	Galeopsis tetrahit L.	Galeopsis tetrahit L.		US	Dedham	Massachusetts	PRESENT		1ef55060-54da-11dd-9d47-b8a03c50a862	42.24166	-71.16611	5000		32	0			1900-08-04T00:00:00	4	8	1900	5341300	5341300	PRESERVED_SPECIMEN	UConn	CONN	CONN00120049				CC_BY_4_0		Wm. P. Rich			2023-02-05T18:42:48.214Z		GEODETIC_DATUM_ASSUMED_WGS84;CONTINENT_DERIVED_FROM_COORDINATES;INSTITUTION_MATCH_NONE
606648134	5288946d-5fcf-4b53-8fd3-74f4cc6b53fc		Plantae	Tracheophyta	Magnoliopsida	Lamiales	Lamiaceae	Galeopsis	Galeopsis tetrahit		SPECIES	Galeopsis tetrahit L.	Galeopsis tetrahit L.		US	McGrawville	New York	PRESENT		1ef55060-54da-11dd-9d47-b8a03c50a862	42.34916	-78.2275	5000						1895-07-26T00:00:00	26	7	1895	5341300	5341300	PRESERVED_SPECIMEN	UConn	CONN	CONN00120048				CC_BY_4_0		H.H. Taylor			2023-02-05T18:42:48.115Z		GEODETIC_DATUM_ASSUMED_WGS84;CONTINENT_DERIVED_FROM_COORDINATES;INSTITUTION_MATCH_NONE
606648133	5288946d-5fcf-4b53-8fd3-74f4cc6b53fc		Plantae	Tracheophyta	Magnoliopsida	Lamiales	Lamiaceae	Galeopsis	Galeopsis tetrahit		SPECIES	Galeopsis tetrahit L.	Galeopsis tetrahit L.		US	Oxford	Maine	PRESENT		1ef55060-54da-11dd-9d47-b8a03c50a862	44.14527	-70.47333							1906-08-20T00:00:00	20	8	1906	5341300	5341300	PRESERVED_SPECIMEN	UConn	CONN	CONN00120047				CC_BY_4_0		C.A. Weatherby			2023-02-05T18:42:41.874Z		GEODETIC_DATUM_ASSUMED_WGS84;CONTINENT_DERIVED_FROM_COORDINATES;INSTITUTION_MATCH_NONE
606648130	5288946d-5fcf-4b53-8fd3-74f4cc6b53fc		Plantae	Tracheophyta	Magnoliopsida	Lamiales	Lamiaceae	Galeopsis	Galeopsis tetrahit		SPECIES	Galeopsis tetrahit L.	Galeopsis tetrahit L.		US	Thetford	Vermont	PRESENT		1ef55060-54da-11dd-9d47-b8a03c50a862	43.83361	-72.25083							1951-08-12T00:00:00	12	8	1951	5341300	5341300	PRESERVED_SPECIMEN	UConn	CONN	CONN00120044				CC_BY_4_0		Jesse F. Smith			2023-02-05T18:42:42.164Z		GEODETIC_DATUM_ASSUMED_WGS84;CONTINENT_DERIVED_FROM_COORDINATES;INSTITUTION_MATCH_NONE
606648129	5288946d-5fcf-4b53-8fd3-74f4cc6b53fc		Plantae	Tracheophyta	Magnoliopsida	Lamiales	Lamiaceae	Galeopsis	Galeopsis tetrahit		SPECIES	Galeopsis tetrahit L.	Galeopsis tetrahit L.		US	Montville	Connecticut	PRESENT		1ef55060-54da-11dd-9d47-b8a03c50a862	41.46388	-72.15555	5000		78	0			1992-08-11T00:00:00	11	8	1992	5341300	5341300	PRESERVED_SPECIMEN	UConn	CONN	CONN00120043	7701			CC_BY_4_0		Gordon C. Tucker			2023-02-05T18:42:41.963Z		GEODETIC_DATUM_ASSUMED_WGS84;CONTINENT_DERIVED_FROM_COORDINATES;INSTITUTION_MATCH_NONE
606648128	5288946d-5fcf-4b53-8fd3-74f4cc6b53fc		Plantae	Tracheophyta	Magnoliopsida	Lamiales	Lamiaceae	Galeopsis	Galeopsis tetrahit		SPECIES	Galeopsis tetrahit L.	Galeopsis tetrahit L.		US	Middlefield	New York	PRESENT		1ef55060-54da-11dd-9d47-b8a03c50a862	42.705	-74.87138							1991-08-08T00:00:00	8	8	1991	5341300	5341300	PRESERVED_SPECIMEN	UConn	CONN	CONN00120042	6522			CC_BY_4_0		Tucker, G.C.; Chumbley, C.A.			2023-02-05T18:42:42.307Z		GEODETIC_DATUM_ASSUMED_WGS84;CONTINENT_DERIVED_FROM_COORDINATES;INSTITUTION_MATCH_NONE
606648127	5288946d-5fcf-4b53-8fd3-74f4cc6b53fc		Plantae	Tracheophyta	Magnoliopsida	Lamiales	Lamiaceae	Galeopsis	Galeopsis tetrahit		SPECIES	Galeopsis tetrahit L.	Galeopsis tetrahit L.		US	Bristol	Connecticut	PRESENT		1ef55060-54da-11dd-9d47-b8a03c50a862	41.67166	-72.94916	5000		92	0			1973-10-18T00:00:00	18	10	1973	5341300	5341300	PRESERVED_SPECIMEN	UConn	CONN	CONN00120041	664			CC_BY_4_0		Carl A Salsedo			2023-02-05T18:42:41.924Z		GEODETIC_DATUM_ASSUMED_WGS84;CONTINENT_DERIVED_FROM_COORDINATES;INSTITUTION_MATCH_NONE
606648126	5288946d-5fcf-4b53-8fd3-74f4cc6b53fc		Plantae	Tracheophyta	Magnoliopsida	Lamiales	Lamiaceae	Galeopsis	Galeopsis tetrahit		SPECIES	Galeopsis tetrahit L.	Galeopsis tetrahit L.		US	Sharon	Connecticut	PRESENT		1ef55060-54da-11dd-9d47-b8a03c50a862	41.87916	-73.47666	5000		216	0			1908-07-22T00:00:00	22	7	1908	5341300	5341300	PRESERVED_SPECIMEN	UConn	CONN	CONN00120040				CC_BY_4_0		Emma J. Thompson			2023-02-05T18:42:42.159Z		GEODETIC_DATUM_ASSUMED_WGS84;CONTINENT_DERIVED_FROM_COORDINATES;INSTITUTION_MATCH_NONE
606648125	5288946d-5fcf-4b53-8fd3-74f4cc6b53fc		Plantae	Tracheophyta	Magnoliopsida	Lamiales	Lamiaceae	Galeopsis	Galeopsis tetrahit		SPECIES	Galeopsis tetrahit L.	Galeopsis tetrahit L.		US	Cornwall	Connecticut	PRESENT		1ef55060-54da-11dd-9d47-b8a03c50a862	41.84361	-73.32916	5000						1930-08-11T00:00:00	11	8	1930	5341300	5341300	PRESERVED_SPECIMEN	UConn	CONN	CONN00120039				CC_BY_4_0		E.H. Eames			2023-02-05T18:42:42.288Z		GEODETIC_DATUM_ASSUMED_WGS84;CONTINENT_DERIVED_FROM_COORDINATES;INSTITUTION_MATCH_NONE
606648124	5288946d-5fcf-4b53-8fd3-74f4cc6b53fc		Plantae	Tracheophyta	Magnoliopsida	Lamiales	Lamiaceae	Galeopsis	Galeopsis tetrahit		SPECIES	Galeopsis tetrahit L.	Galeopsis tetrahit L.		US	New Fairfield	Connecticut	PRESENT		1ef55060-54da-11dd-9d47-b8a03c50a862	41.46555	-73.48555	5000						1931-08-25T00:00:00	25	8	1931	5341300	5341300	PRESERVED_SPECIMEN	UConn	CONN	CONN00120038				CC_BY_4_0		E.H. Eames			2023-02-05T18:42:48.444Z		GEODETIC_DATUM_ASSUMED_WGS84;CONTINENT_DERIVED_FROM_COORDINATES;INSTITUTION_MATCH_NONE
606648123	5288946d-5fcf-4b53-8fd3-74f4cc6b53fc		Plantae	Tracheophyta	Magnoliopsida	Lamiales	Lamiaceae	Galeopsis	Galeopsis tetrahit		SPECIES	Galeopsis tetrahit L.	Galeopsis tetrahit L.		US	Storrs	Connecticut	PRESENT		1ef55060-54da-11dd-9d47-b8a03c50a862	41.80833	-72.24944	20000		187	0			1939-08-08T00:00:00	8	8	1939	5341300	5341300	PRESERVED_SPECIMEN	UConn	CONN	CONN00120037	3402			CC_BY_4_0		G.S. Torrey			2023-02-05T18:42:48.253Z		GEODETIC_DATUM_ASSUMED_WGS84;CONTINENT_DERIVED_FROM_COORDINATES;INSTITUTION_MATCH_NONE
606648122	5288946d-5fcf-4b53-8fd3-74f4cc6b53fc		Plantae	Tracheophyta	Magnoliopsida	Lamiales	Lamiaceae	Galeopsis	Galeopsis tetrahit		SPECIES	Galeopsis tetrahit L.	Galeopsis tetrahit L.		US	Bridgeport	Connecticut	PRESENT		1ef55060-54da-11dd-9d47-b8a03c50a862	41.16694	-73.20472	5000		0	0			1910-07-14T00:00:00	14	7	1910	5341300	5341300	PRESERVED_SPECIMEN	UConn	CONN	CONN00120036	8395			CC_BY_4_0		E.H. Eames			2023-02-05T18:42:48.172Z		GEODETIC_DATUM_ASSUMED_WGS84;CONTINENT_DERIVED_FROM_COORDINATES;INSTITUTION_MATCH_NONE
606648121	5288946d-5fcf-4b53-8fd3-74f4cc6b53fc		Plantae	Tracheophyta	Magnoliopsida	Lamiales	Lamiaceae	Galeopsis	Galeopsis tetrahit		SPECIES	Galeopsis tetrahit L.	Galeopsis tetrahit L.		US	Woodbury	Connecticut	PRESENT		1ef55060-54da-11dd-9d47-b8a03c50a862	41.54444	-73.20888	5000		78	0			1935-08-09T00:00:00	9	8	1935	5341300	5341300	PRESERVED_SPECIMEN	UConn	CONN	CONN00120035				CC_BY_4_0		E.H. Eames			2023-02-05T18:42:48.279Z		GEODETIC_DATUM_ASSUMED_WGS84;CONTINENT_DERIVED_FROM_COORDINATES;INSTITUTION_MATCH_NONE
606648120	5288946d-5fcf-4b53-8fd3-74f4cc6b53fc		Plantae	Tracheophyta	Magnoliopsida	Lamiales	Lamiaceae	Galeopsis	Galeopsis tetrahit		SPECIES	Galeopsis tetrahit L.	Galeopsis tetrahit L.		US	Naugatuck	Connecticut	PRESENT		1ef55060-54da-11dd-9d47-b8a03c50a862	41.48583	-73.05055	5000		63	0			1936-07-22T00:00:00	22	7	1936	5341300	5341300	PRESERVED_SPECIMEN	UConn	CONN	CONN00120034				CC_BY_4_0		E.H. Eames			2023-02-05T18:42:48.166Z		GEODETIC_DATUM_ASSUMED_WGS84;CONTINENT_DERIVED_FROM_COORDINATES;INSTITUTION_MATCH_NONE
606648119	5288946d-5fcf-4b53-8fd3-74f4cc6b53fc		Plantae	Tracheophyta	Magnoliopsida	Lamiales	Lamiaceae	Galeopsis	Galeopsis tetrahit		SPECIES	Galeopsis tetrahit L.	Galeopsis tetrahit L.		US	Bluff Point	Connecticut	PRESENT		1ef55060-54da-11dd-9d47-b8a03c50a862	41.31416	-72.03583	5000						1938-07-31T00:00:00	31	7	1938	5341300	5341300	PRESERVED_SPECIMEN	UConn	CONN	CONN00120033				CC_BY_4_0		K.P. Jansson			2023-02-05T18:42:48.273Z		GEODETIC_DATUM_ASSUMED_WGS84;CONTINENT_DERIVED_FROM_COORDINATES;INSTITUTION_MATCH_NONE
606648118	5288946d-5fcf-4b53-8fd3-74f4cc6b53fc		Plantae	Tracheophyta	Magnoliopsida	Lamiales	Lamiaceae	Galeopsis	Galeopsis tetrahit		SPECIES	Galeopsis tetrahit L.	Galeopsis tetrahit L.		US	Colebrook	Connecticut	PRESENT		1ef55060-54da-11dd-9d47-b8a03c50a862	41.98944	-73.09583	5000						1903-08-12T00:00:00	12	8	1903	5341300	5341300	PRESERVED_SPECIMEN	UConn	CONN	CONN00120032				CC_BY_4_0		H.S. Clark			2023-02-05T18:42:48.312Z		GEODETIC_DATUM_ASSUMED_WGS84;CONTINENT_DERIVED_FROM_COORDINATES;INSTITUTION_MATCH_NONE
606648117	5288946d-5fcf-4b53-8fd3-74f4cc6b53fc		Plantae	Tracheophyta	Magnoliopsida	Lamiales	Lamiaceae	Galeopsis	Galeopsis tetrahit		SPECIES	Galeopsis tetrahit L.	Galeopsis tetrahit L.		US	South Windsor	Connecticut	PRESENT		1ef55060-54da-11dd-9d47-b8a03c50a862	41.82361	-72.62111	5000		21	0			1978-08-07T00:00:00	7	8	1978	5341300	5341300	PRESERVED_SPECIMEN	UConn	CONN	CONN00120031	78010			CC_BY_4_0		K.J. Metzler			2023-02-05T18:42:48.329Z		GEODETIC_DATUM_ASSUMED_WGS84;CONTINENT_DERIVED_FROM_COORDINATES;INSTITUTION_MATCH_NONE
606648116	5288946d-5fcf-4b53-8fd3-74f4cc6b53fc		Plantae	Tracheophyta	Magnoliopsida	Lamiales	Lamiaceae	Galeopsis	Galeopsis tetrahit		SPECIES	Galeopsis tetrahit L.	Galeopsis tetrahit L.		US	Blackberry River	Connecticut	PRESENT		1ef55060-54da-11dd-9d47-b8a03c50a862	41.96166	-73.30833	5000		199	0			1934-08-02T00:00:00	2	8	1934	5341300	5341300	PRESERVED_SPECIMEN	UConn	CONN	CONN00120030				CC_BY_4_0		E.H. Eames			2023-02-05T18:42:48.214Z		GEODETIC_DATUM_ASSUMED_WGS84;CONTINENT_DERIVED_FROM_COORDINATES;INSTITUTION_MATCH_NONE
606648115	5288946d-5fcf-4b53-8fd3-74f4cc6b53fc		Plantae	Tracheophyta	Magnoliopsida	Lamiales	Lamiaceae	Galeopsis	Galeopsis tetrahit		SPECIES	Galeopsis tetrahit L.	Galeopsis tetrahit L.		US	Norfolk	Connecticut	PRESENT		1ef55060-54da-11dd-9d47-b8a03c50a862	41.99388	-73.20194	5000		351	0			1904-09-05T00:00:00	5	9	1904	5341300	5341300	PRESERVED_SPECIMEN	UConn	CONN	CONN00120029				CC_BY_4_0		H.S. Clark			2023-02-05T18:42:41.874Z		GEODETIC_DATUM_ASSUMED_WGS84;CONTINENT_DERIVED_FROM_COORDINATES;INSTITUTION_MATCH_NONE
606648114	5288946d-5fcf-4b53-8fd3-74f4cc6b53fc		Plantae	Tracheophyta	Magnoliopsida	Lamiales	Lamiaceae	Galeopsis	Galeopsis tetrahit		SPECIES	Galeopsis tetrahit L.	Galeopsis tetrahit L.		US	West Twin Lake (Washinee Lake)	Connecticut	PRESENT		1ef55060-54da-11dd-9d47-b8a03c50a862	42.01666	-73.39583	1						1904-08-02T00:00:00	2	8	1904	5341300	5341300	PRESERVED_SPECIMEN	UConn	CONN	CONN00120028				CC_BY_4_0		O.A. Phelps			2023-02-05T18:42:42.251Z		GEODETIC_DATUM_ASSUMED_WGS84;CONTINENT_DERIVED_FROM_COORDINATES;INSTITUTION_MATCH_NONE
606648113	5288946d-5fcf-4b53-8fd3-74f4cc6b53fc		Plantae	Tracheophyta	Magnoliopsida	Lamiales	Lamiaceae	Galeopsis	Galeopsis tetrahit		SPECIES	Galeopsis tetrahit L.	Galeopsis tetrahit L.		US	Bolton Notch	Connecticut	PRESENT		1ef55060-54da-11dd-9d47-b8a03c50a862	41.79055	-72.44277	5000		195	0			1984-08-01T00:00:00	1	8	1984	5341300	5341300	PRESERVED_SPECIMEN	UConn	CONN	CONN00120027	60			CC_BY_4_0		Susan G. Latourette			2023-02-05T18:42:41.996Z		GEODETIC_DATUM_ASSUMED_WGS84;CONTINENT_DERIVED_FROM_COORDINATES;INSTITUTION_MATCH_NONE
606648112	5288946d-5fcf-4b53-8fd3-74f4cc6b53fc		Plantae	Tracheophyta	Magnoliopsida	Lamiales	Lamiaceae	Galeopsis	Galeopsis tetrahit		SPECIES	Galeopsis tetrahit L.	Galeopsis tetrahit L.		US	Mansfield	Connecticut	PRESENT		1ef55060-54da-11dd-9d47-b8a03c50a862	41.78833	-72.22888			195	0			1997-08-20T00:00:00	20	8	1997	5341300	5341300	PRESERVED_SPECIMEN	UConn	CONN	CONN00120026	4173			CC_BY_4_0		G.J. Anderson			2023-02-05T18:42:42.164Z		GEODETIC_DATUM_ASSUMED_WGS84;CONTINENT_DERIVED_FROM_COORDINATES;INSTITUTION_MATCH_NONE
606644628	5288946d-5fcf-4b53-8fd3-74f4cc6b53fc		Plantae	Tracheophyta	Magnoliopsida	Lamiales	Lamiaceae	Galeopsis	Galeopsis tetrahit		SPECIES	Galeopsis tetrahit L.	Galeopsis tetrahit L.		US	Pond Mountain Natural Area	Connecticut	PRESENT		1ef55060-54da-11dd-9d47-b8a03c50a862	41.75472	-73.47833	3						1998-07-14T00:00:00	14	7	1998	5341300	5341300	PRESERVED_SPECIMEN	UConn	CONN	CONN00031881	98-336			CC_BY_4_0		Daniel M. Spurr			2023-02-05T18:42:45.375Z		GEODETIC_DATUM_ASSUMED_WGS84;CONTINENT_DERIVED_FROM_COORDINATES;INSTITUTION_MATCH_NONE
474677290	b5cdf794-8fa4-4a85-8b26-755d087bf531	http://coldb.mnhn.fr/catalognumber/mnhn/p/p03439030	Plantae	Tracheophyta	Magnoliopsida	Lamiales	Lamiaceae	Galeopsis	Galeopsis tetrahit		SPECIES	Galeopsis tetrahit L.	Galeopsis tetrahit L.	L.	CA		Quebec / Québec	PRESENT		2cd829bb-b713-433d-99cf-64bef11e5b3e	47.37882	-61.86281							1919-08-09T00:00:00	9	8	1919	5341300	5341300	PRESERVED_SPECIMEN	MNHN	P	P03439030				CC_BY_4_0		Marie-Victorin [Frère];Rolland-Germain [Frère]			2023-02-08T20:07:14.655Z	StillImage	GEODETIC_DATUM_ASSUMED_WGS84;CONTINENT_DERIVED_FROM_COORDINATES;COLLECTION_MATCH_FUZZY
473579826	0348540a-e644-4496-89d3-c257da9ad776	98547	Plantae	Tracheophyta	Magnoliopsida	Lamiales	Lamiaceae	Galeopsis	Galeopsis tetrahit		SPECIES	Galeopsis tetrahit L.	Galeopsis tetrahit Linnaeus	Linnaeus	CA	East Arm, north shore of Bonne Bay near Mill Brook, stn C166	Newfoundland	PRESENT		ff7bd5db-b724-4932-b496-10ea298851f9	49.5	-57.791667			1.525	1.525			1973-08-20T00:00:00	20	8	1973	5341300	5341300	PRESERVED_SPECIMEN	Université de Montréal Biodiversity Centre	MT	MT00098547	73-200	Bouchard, André; Hay, Stuart G.		CC0_1_0	Université de Montréal Biodiversity Centre	Bouchard, André; Hay, Stuart G.			2023-01-24T15:14:50.283Z		COORDINATE_ROUNDED;GEODETIC_DATUM_INVALID;GEODETIC_DATUM_ASSUMED_WGS84;DIFFERENT_OWNER_INSTITUTION
473579824	0348540a-e644-4496-89d3-c257da9ad776	98545	Plantae	Tracheophyta	Magnoliopsida	Lamiales	Lamiaceae	Galeopsis	Galeopsis tetrahit		SPECIES	Galeopsis tetrahit L.	Galeopsis tetrahit Linnaeus	Linnaeus	CA	St. Paul's Inlet, southeast shoreline; stn E34	Newfoundland	PRESENT		ff7bd5db-b724-4932-b496-10ea298851f9	49.816667	-57.766667			1.52				1972-08-01T00:00:00	1	8	1972	5341300	5341300	PRESERVED_SPECIMEN	Université de Montréal Biodiversity Centre	MT	MT00098545	72-264	Bouchard, André; Hay, Stuart G.		CC0_1_0	Université de Montréal Biodiversity Centre	Bouchard, André; Hay, Stuart G.			2023-01-24T15:14:28.076Z		COORDINATE_ROUNDED;GEODETIC_DATUM_INVALID;GEODETIC_DATUM_ASSUMED_WGS84;DIFFERENT_OWNER_INSTITUTION
473553667	0348540a-e644-4496-89d3-c257da9ad776	71543	Plantae	Tracheophyta	Magnoliopsida	Lamiales	Lamiaceae	Galeopsis	Galeopsis tetrahit		SPECIES	Galeopsis tetrahit L.	Galeopsis tetrahit Linnaeus	Linnaeus	CA	Chute Darwin, Rawdon, canton de Montcalm	Québec	PRESENT		ff7bd5db-b724-4932-b496-10ea298851f9	46.0303	-73.7038	150						1928-07-30T00:00:00	30	7	1928	5341300	5341300	PRESERVED_SPECIMEN	Université de Montréal Biodiversity Centre	MT	MT00071543	304	Marie-Jean-Eudes, Sr		CC0_1_0	Université de Montréal Biodiversity Centre	Marie-Jean-Eudes, Sr			2023-01-24T15:14:27.578Z		DIFFERENT_OWNER_INSTITUTION
473552860	0348540a-e644-4496-89d3-c257da9ad776	71191	Plantae	Tracheophyta	Magnoliopsida	Lamiales	Lamiaceae	Galeopsis	Galeopsis tetrahit		SPECIES	Galeopsis tetrahit L.	Galeopsis tetrahit Linnaeus	Linnaeus	CA	Chute Darwin, Rawdon, canton de Montcalm	Québec	PRESENT		ff7bd5db-b724-4932-b496-10ea298851f9	46.0303	-73.7038	150						1928-07-30T00:00:00	30	7	1928	5341300	5341300	PRESERVED_SPECIMEN	Université de Montréal Biodiversity Centre	MT	MT00071191	304	Marie-Jean-Eudes, Sr		CC0_1_0	Université de Montréal Biodiversity Centre	Marie-Jean-Eudes, Sr			2023-01-24T15:14:27.562Z		DIFFERENT_OWNER_INSTITUTION
473546453	0348540a-e644-4496-89d3-c257da9ad776	68467	Plantae	Tracheophyta	Magnoliopsida	Lamiales	Lamiaceae	Galeopsis	Galeopsis tetrahit		SPECIES	Galeopsis tetrahit L.	Galeopsis tetrahit Linnaeus	Linnaeus	CA	Mont Royal, Montréal	Québec	PRESENT		ff7bd5db-b724-4932-b496-10ea298851f9	45.5	-73.6							1924-08-10T00:00:00	10	8	1924	5341300	5341300	PRESERVED_SPECIMEN	Université de Montréal Biodiversity Centre	MT	MT00068467	25677	Majoric, Fr.		CC0_1_0	Université de Montréal Biodiversity Centre	Majoric, Fr.			2023-01-24T15:14:27.247Z		GEODETIC_DATUM_INVALID;GEODETIC_DATUM_ASSUMED_WGS84;DIFFERENT_OWNER_INSTITUTION
473539568	0348540a-e644-4496-89d3-c257da9ad776	65601	Plantae	Tracheophyta	Magnoliopsida	Lamiales	Lamiaceae	Galeopsis	Galeopsis tetrahit		SPECIES	Galeopsis tetrahit L.	Galeopsis tetrahit Linnaeus	Linnaeus	CA	Waterside	New Brunswick	PRESENT		ff7bd5db-b724-4932-b496-10ea298851f9	45.633333	-64.833333							1964-07-29T00:00:00	29	7	1964	5341300	5341300	PRESERVED_SPECIMEN	Université de Montréal Biodiversity Centre	MT	MT00065601		Squires, W. Austin; Squires, R.S.		CC0_1_0	Université de Montréal Biodiversity Centre	Squires, W. Austin; Squires, R.S.			2023-01-24T15:14:49.523Z		COORDINATE_ROUNDED;GEODETIC_DATUM_INVALID;GEODETIC_DATUM_ASSUMED_WGS84;DIFFERENT_OWNER_INSTITUTION
473539563	0348540a-e644-4496-89d3-c257da9ad776	65600	Plantae	Tracheophyta	Magnoliopsida	Lamiales	Lamiaceae	Galeopsis	Galeopsis tetrahit		SPECIES	Galeopsis tetrahit L.	Galeopsis tetrahit Linnaeus	Linnaeus	CA	Shippegan Island, Ste. Marie Road	New Brunswick	PRESENT		ff7bd5db-b724-4932-b496-10ea298851f9	47.781506	-64.598689	200						1966-07-28T00:00:00	28	7	1966	5341300	5341300	PRESERVED_SPECIMEN	Université de Montréal Biodiversity Centre	MT	MT00065600		Squires, W. Austin; Squires, R.S.		CC0_1_0	Université de Montréal Biodiversity Centre	Squires, W. Austin; Squires, R.S.			2023-01-24T15:14:27.068Z		DIFFERENT_OWNER_INSTITUTION
473520729	0348540a-e644-4496-89d3-c257da9ad776	57496	Plantae	Tracheophyta	Magnoliopsida	Lamiales	Lamiaceae	Galeopsis	Galeopsis tetrahit		SPECIES	Galeopsis tetrahit L.	Galeopsis tetrahit Linnaeus	Linnaeus	CA	Parc [de la] Yamaska	Québec	PRESENT		ff7bd5db-b724-4932-b496-10ea298851f9	45.4297	-72.6169	5000						1978-07-11T00:00:00	11	7	1978	5341300	5341300	PRESERVED_SPECIMEN	Université de Montréal Biodiversity Centre	MT	MT00057496	sn	Gauthier, Jean; Labrecque, R.		CC0_1_0	Université de Montréal Biodiversity Centre	Gauthier, S.; Labrecque, R.			2023-01-24T15:14:26.119Z		DIFFERENT_OWNER_INSTITUTION
473449279	0348540a-e644-4496-89d3-c257da9ad776	2322	Plantae	Tracheophyta	Magnoliopsida	Lamiales	Lamiaceae	Galeopsis	Galeopsis tetrahit		SPECIES	Galeopsis tetrahit L.	Galeopsis tetrahit Linnaeus	Linnaeus	CA	Lac McDonald, propriété Elmslie, canton de Harrington	Québec	PRESENT		ff7bd5db-b724-4932-b496-10ea298851f9	45.866667	-74.583333							1980-08-13T00:00:00	13	8	1980	5341300	5341300	PRESERVED_SPECIMEN	Université de Montréal Biodiversity Centre	MT	MT00002322	sn	Claude, Ginette; Houle, Gilles		CC0_1_0	Université de Montréal Biodiversity Centre	Claude, Ginette; Houle, Gilles			2023-01-24T15:14:18.288Z		COORDINATE_ROUNDED;GEODETIC_DATUM_INVALID;GEODETIC_DATUM_ASSUMED_WGS84;DIFFERENT_OWNER_INSTITUTION
473445561	0348540a-e644-4496-89d3-c257da9ad776	21501	Plantae	Tracheophyta	Magnoliopsida	Lamiales	Lamiaceae	Galeopsis	Galeopsis tetrahit		SPECIES	Galeopsis tetrahit L.	Galeopsis tetrahit Linnaeus	Linnaeus	CA	Montréal, Mont Royal, zone 2	Québec	PRESENT		ff7bd5db-b724-4932-b496-10ea298851f9	45.5	-73.6			256				1983-08-02T00:00:00	2	8	1983	5341300	5341300	PRESERVED_SPECIMEN	Université de Montréal Biodiversity Centre	MT	MT00021501	218	Durand, Yves; Joncas, C.		CC0_1_0	Université de Montréal Biodiversity Centre	Durand, Yves; Joncas, C.			2023-01-24T15:14:22.573Z		GEODETIC_DATUM_INVALID;GEODETIC_DATUM_ASSUMED_WGS84;DIFFERENT_OWNER_INSTITUTION
473444639	0348540a-e644-4496-89d3-c257da9ad776	21105	Plantae	Tracheophyta	Magnoliopsida	Lamiales	Lamiaceae	Galeopsis	Galeopsis tetrahit		SPECIES	Galeopsis tetrahit L.	Galeopsis tetrahit Linnaeus	Linnaeus	CA	Pendleton Island	New Brunswick	PRESENT		ff7bd5db-b724-4932-b496-10ea298851f9	45.033333	-66.95							1988-08-05T00:00:00	5	8	1988	5341300	5341300	PRESERVED_SPECIMEN	Université de Montréal Biodiversity Centre	MT	MT00021105	267	McAslan, Alison A.		CC0_1_0	Université de Montréal Biodiversity Centre	McAslan, Alison A.			2023-01-24T15:14:22.526Z		COORDINATE_ROUNDED;GEODETIC_DATUM_INVALID;GEODETIC_DATUM_ASSUMED_WGS84;DIFFERENT_OWNER_INSTITUTION
473444614	0348540a-e644-4496-89d3-c257da9ad776	21093	Plantae	Tracheophyta	Magnoliopsida	Lamiales	Lamiaceae	Galeopsis	Galeopsis tetrahit		SPECIES	Galeopsis tetrahit L.	Galeopsis tetrahit Linnaeus	Linnaeus	CA	Pendleton Island	New Brunswick	PRESENT		ff7bd5db-b724-4932-b496-10ea298851f9	45.033333	-66.95							1988-07-19T00:00:00	19	7	1988	5341300	5341300	PRESERVED_SPECIMEN	Université de Montréal Biodiversity Centre	MT	MT00021093	215	McAslan, Alison A.		CC0_1_0	Université de Montréal Biodiversity Centre	McAslan, Alison A.			2023-01-24T15:14:22.511Z		COORDINATE_ROUNDED;GEODETIC_DATUM_INVALID;GEODETIC_DATUM_ASSUMED_WGS84;DIFFERENT_OWNER_INSTITUTION
473444608	0348540a-e644-4496-89d3-c257da9ad776	21090	Plantae	Tracheophyta	Magnoliopsida	Lamiales	Lamiaceae	Galeopsis	Galeopsis tetrahit		SPECIES	Galeopsis tetrahit L.	Galeopsis tetrahit Linnaeus	Linnaeus	CA	Pendleton Island	New Brunswick	PRESENT		ff7bd5db-b724-4932-b496-10ea298851f9	45.033333	-66.95							1988-07-21T00:00:00	21	7	1988	5341300	5341300	PRESERVED_SPECIMEN	Université de Montréal Biodiversity Centre	MT	MT00021090	197	McAslan, Alison A.		CC0_1_0	Université de Montréal Biodiversity Centre	McAslan, Alison A.			2023-01-24T15:14:22.525Z		COORDINATE_ROUNDED;GEODETIC_DATUM_INVALID;GEODETIC_DATUM_ASSUMED_WGS84;DIFFERENT_OWNER_INSTITUTION
473444577	0348540a-e644-4496-89d3-c257da9ad776	21077	Plantae	Tracheophyta	Magnoliopsida	Lamiales	Lamiaceae	Galeopsis	Galeopsis tetrahit		SPECIES	Galeopsis tetrahit L.	Galeopsis tetrahit Linnaeus	Linnaeus	CA	Pendleton Island	New Brunswick	PRESENT		ff7bd5db-b724-4932-b496-10ea298851f9	45.033333	-66.95							1988-07-05T00:00:00	5	7	1988	5341300	5341300	PRESERVED_SPECIMEN	Université de Montréal Biodiversity Centre	MT	MT00021077	112	McAslan, Alison A.		CC0_1_0	Université de Montréal Biodiversity Centre	McAslan, Alison A.; Clayden, Stephen R.			2023-01-24T15:14:46.909Z		COORDINATE_ROUNDED;GEODETIC_DATUM_INVALID;GEODETIC_DATUM_ASSUMED_WGS84;DIFFERENT_OWNER_INSTITUTION
473443076	0348540a-e644-4496-89d3-c257da9ad776	20374	Plantae	Tracheophyta	Magnoliopsida	Lamiales	Lamiaceae	Galeopsis	Galeopsis tetrahit		SPECIES	Galeopsis tetrahit L.	Galeopsis tetrahit Linnaeus	Linnaeus	CA	Fassett, SD. Future autoroute 50.	Québec	PRESENT		ff7bd5db-b724-4932-b496-10ea298851f9	45.656111	-74.860833							1999-07-26T00:00:00	26	7	1999	5341300	5341300	PRESERVED_SPECIMEN	Université de Montréal Biodiversity Centre	MT	MT00020374	99-383	Claude, Ginette		CC0_1_0	Université de Montréal Biodiversity Centre	Claude, Ginette			2023-01-24T15:14:22.479Z		COORDINATE_ROUNDED;GEODETIC_DATUM_INVALID;GEODETIC_DATUM_ASSUMED_WGS84;DIFFERENT_OWNER_INSTITUTION
473441133	0348540a-e644-4496-89d3-c257da9ad776	19505	Plantae	Tracheophyta	Magnoliopsida	Lamiales	Lamiaceae	Galeopsis	Galeopsis tetrahit		SPECIES	Galeopsis tetrahit L.	Galeopsis tetrahit Linnaeus	Linnaeus	CA	Leduc (east of)	Alberta	PRESENT		ff7bd5db-b724-4932-b496-10ea298851f9	53.250409	-113.471162	1000						1987-07-31T00:00:00	31	7	1987	5341300	5341300	PRESERVED_SPECIMEN	Université de Montréal Biodiversity Centre	MT	MT00019505	sn	Shopik, Wendy		CC0_1_0	Université de Montréal Biodiversity Centre	Shopik, Wendy			2023-01-24T15:14:22.305Z		DIFFERENT_OWNER_INSTITUTION
473438203	0348540a-e644-4496-89d3-c257da9ad776	18211	Plantae	Tracheophyta	Magnoliopsida	Lamiales	Lamiaceae	Galeopsis	Galeopsis tetrahit		SPECIES	Galeopsis tetrahit L.	Galeopsis tetrahit Linnaeus	Linnaeus	CA	En face du 796, 5e avenue, Sainte-Anne-des-Plaines	Québec	PRESENT		ff7bd5db-b724-4932-b496-10ea298851f9	45.742222	-73.756389							2002-09-01T00:00:00	1	9	2002	5341300	5341300	PRESERVED_SPECIMEN	Université de Montréal Biodiversity Centre	MT	MT00018211	40	Gagnon, Vivianne		CC0_1_0	Université de Montréal Biodiversity Centre	Gagnon, Vivianne			2023-01-24T15:14:46.869Z		COORDINATE_ROUNDED;GEODETIC_DATUM_INVALID;GEODETIC_DATUM_ASSUMED_WGS84;DIFFERENT_OWNER_INSTITUTION
473427654	0348540a-e644-4496-89d3-c257da9ad776	171976	Plantae	Tracheophyta	Magnoliopsida	Lamiales	Lamiaceae	Galeopsis	Galeopsis tetrahit		SPECIES	Galeopsis tetrahit L.	Galeopsis tetrahit Linnaeus	Linnaeus	CA	Lanoraie, bloc ouest du système tourbeux	Québec	PRESENT		ff7bd5db-b724-4932-b496-10ea298851f9	45.974	-73.362							1990-08-30T00:00:00	30	8	1990	5341300	5341300	PRESERVED_SPECIMEN	Université de Montréal Biodiversity Centre	MT	MT00171976	sn	Claude, Ginette		CC0_1_0	Université de Montréal Biodiversity Centre	Claude, Ginette			2023-01-24T15:14:54.172Z		GEODETIC_DATUM_INVALID;GEODETIC_DATUM_ASSUMED_WGS84;DIFFERENT_OWNER_INSTITUTION
473427648	0348540a-e644-4496-89d3-c257da9ad776	171973	Plantae	Tracheophyta	Magnoliopsida	Lamiales	Lamiaceae	Galeopsis	Galeopsis tetrahit		SPECIES	Galeopsis tetrahit L.	Galeopsis tetrahit Linnaeus	Linnaeus	CA	Lanoraie, bloc ouest du système tourbeux	Québec	PRESENT		ff7bd5db-b724-4932-b496-10ea298851f9	45.972	-73.363							1990-08-30T00:00:00	30	8	1990	5341300	5341300	PRESERVED_SPECIMEN	Université de Montréal Biodiversity Centre	MT	MT00171973	sn	Claude, Ginette		CC0_1_0	Université de Montréal Biodiversity Centre	Claude, Ginette			2023-01-24T15:14:35.241Z		GEODETIC_DATUM_INVALID;GEODETIC_DATUM_ASSUMED_WGS84;DIFFERENT_OWNER_INSTITUTION
473311413	0348540a-e644-4496-89d3-c257da9ad776	128536	Plantae	Tracheophyta	Magnoliopsida	Lamiales	Lamiaceae	Galeopsis	Galeopsis tetrahit	tetrahit	SUBSPECIES	Galeopsis tetrahit subsp. tetrahit	Galeopsis tetrahit Linnaeus subsp. tetrahit Piper	Piper	CA	Labrador Straits, ~ 5 km NE of L'Anse au Loup, old Battery Road connecting top of hill with L'Anse au Diable, ~200 m W of turnoff from highway	Labrador	PRESENT		ff7bd5db-b724-4932-b496-10ea298851f9	51.560556	-56.773889			121.92				2004-09-14T00:00:00	14	9	2004	7146384	5341300	PRESERVED_SPECIMEN	Université de Montréal Biodiversity Centre	MT	MT00128536	CH040914-9	Hanel, Claudia		CC0_1_0	Université de Montréal Biodiversity Centre	Hanel, Claudia; Keats, Tracy; Belbin, Rachel; Hart, Gordon Thomas			2023-01-24T15:14:33.849Z		COORDINATE_ROUNDED;GEODETIC_DATUM_INVALID;GEODETIC_DATUM_ASSUMED_WGS84;DIFFERENT_OWNER_INSTITUTION
473311344	0348540a-e644-4496-89d3-c257da9ad776	128517	Plantae	Tracheophyta	Magnoliopsida	Lamiales	Lamiaceae	Galeopsis	Galeopsis tetrahit	tetrahit	SUBSPECIES	Galeopsis tetrahit subsp. tetrahit	Galeopsis tetrahit Linnaeus subsp. tetrahit Piper	Piper	CA	Labrador Straits, Red Bay, on northeast corner of the Basin, on east side of highway, just S of the mouth of North Brook	Labrador	PRESENT		ff7bd5db-b724-4932-b496-10ea298851f9	51.744722	-56.440833			7.62	7.62			2004-09-01T00:00:00	1	9	2004	7146384	5341300	PRESERVED_SPECIMEN	Université de Montréal Biodiversity Centre	MT	MT00128517	CH040901-19	Hanel, Claudia		CC0_1_0	Université de Montréal Biodiversity Centre	Hanel, Claudia; Keats, Tracy; Belbin, Rachel			2023-01-24T15:14:53.293Z		COORDINATE_ROUNDED;GEODETIC_DATUM_INVALID;GEODETIC_DATUM_ASSUMED_WGS84;DIFFERENT_OWNER_INSTITUTION
473281352	0348540a-e644-4496-89d3-c257da9ad776	11588	Plantae	Tracheophyta	Magnoliopsida	Lamiales	Lamiaceae	Galeopsis	Galeopsis tetrahit		SPECIES	Galeopsis tetrahit L.	Galeopsis tetrahit Linnaeus	Linnaeus	CA	Marais de Touraine, boulevard de La Vérendrye entre l'Autoroute 50 et le Pont Alonzo Wright, Gatineau	Québec	PRESENT		ff7bd5db-b724-4932-b496-10ea298851f9	45.493056	-75.736111							1997-08-05T00:00:00	5	8	1997	5341300	5341300	PRESERVED_SPECIMEN	Université de Montréal Biodiversity Centre	MT	MT00011588	97-538	Iglesias, María Claudia	1998-12-04T00:00:00	CC0_1_0	Université de Montréal Biodiversity Centre	Claude, Ginette			2023-01-24T15:14:46.206Z		COORDINATE_ROUNDED;GEODETIC_DATUM_INVALID;GEODETIC_DATUM_ASSUMED_WGS84;DIFFERENT_OWNER_INSTITUTION
473263775	0348540a-e644-4496-89d3-c257da9ad776	110457	Plantae	Tracheophyta	Magnoliopsida	Lamiales	Lamiaceae	Galeopsis	Galeopsis tetrahit		SPECIES	Galeopsis tetrahit L.	Galeopsis tetrahit Linnaeus	Linnaeus	CA	Baie Fitch, ruisseau No 32 (sta. 32-2), au pont près d'une route secondaire au NE de la baie, canton de Stanstead	Québec	PRESENT		ff7bd5db-b724-4932-b496-10ea298851f9	45.110278	-72.150833			216.41				1965-09-14T00:00:00	14	9	1965	5341300	5341300	PRESERVED_SPECIMEN	Université de Montréal Biodiversity Centre	MT	MT00110457	650914-2972	Lévesque, Lucien, Fr.; Pageau, Gérard		CC0_1_0	Université de Montréal Biodiversity Centre	Lévesque, Lucien, Fr.; Pageau, Gérard			2023-01-24T15:14:28.677Z		COORDINATE_ROUNDED;GEODETIC_DATUM_INVALID;GEODETIC_DATUM_ASSUMED_WGS84;DIFFERENT_OWNER_INSTITUTION
473263773	0348540a-e644-4496-89d3-c257da9ad776	110456	Plantae	Tracheophyta	Magnoliopsida	Lamiales	Lamiaceae	Galeopsis	Galeopsis tetrahit		SPECIES	Galeopsis tetrahit L.	Galeopsis tetrahit Linnaeus	Linnaeus	CA	Lac Memphrémagog (côté W), ruisseau Castle (sta. 2-4), en amont du chemin de fer, canton de Magog	Québec	PRESENT		ff7bd5db-b724-4932-b496-10ea298851f9	45.280556	-72.204167			243.84				1964-08-18T00:00:00	18	8	1964	5341300	5341300	PRESERVED_SPECIMEN	Université de Montréal Biodiversity Centre	MT	MT00110456	640818-2557	Lévesque, Lucien, Fr.; Pageau, Gérard; Deschamps, Laurent		CC0_1_0	Université de Montréal Biodiversity Centre	Lévesque, Lucien, Fr.; Pageau, Gérard; Deschamps, Laurent			2023-01-24T15:14:50.489Z		COORDINATE_ROUNDED;GEODETIC_DATUM_INVALID;GEODETIC_DATUM_ASSUMED_WGS84;DIFFERENT_OWNER_INSTITUTION
473263771	0348540a-e644-4496-89d3-c257da9ad776	110455	Plantae	Tracheophyta	Magnoliopsida	Lamiales	Lamiaceae	Galeopsis	Galeopsis tetrahit		SPECIES	Galeopsis tetrahit L.	Galeopsis tetrahit Linnaeus	Linnaeus	CA	Lac Memphrémagog (côté W), ruisseau Castle (sta. 2-2), entre l'embouchure et la route Magog-Austin (East Bolton), canton de Magog	Québec	PRESENT		ff7bd5db-b724-4932-b496-10ea298851f9	45.267222	-72.194722			211.84				1964-08-17T00:00:00	17	8	1964	5341300	5341300	PRESERVED_SPECIMEN	Université de Montréal Biodiversity Centre	MT	MT00110455	640817-2557	Lévesque, Lucien, Fr.; Pageau, Gérard; Deschamps, Laurent		CC0_1_0	Université de Montréal Biodiversity Centre	Lévesque, Lucien, Fr.; Pageau, Gérard; Deschamps, Laurent			2023-01-24T15:14:50.571Z		COORDINATE_ROUNDED;GEODETIC_DATUM_INVALID;GEODETIC_DATUM_ASSUMED_WGS84;DIFFERENT_OWNER_INSTITUTION
473263767	0348540a-e644-4496-89d3-c257da9ad776	110454	Plantae	Tracheophyta	Magnoliopsida	Lamiales	Lamiaceae	Galeopsis	Galeopsis tetrahit		SPECIES	Galeopsis tetrahit L.	Galeopsis tetrahit Linnaeus	Linnaeus	CA	Lac Monroe, barrage, canton de Rolland	Québec	PRESENT		ff7bd5db-b724-4932-b496-10ea298851f9	46.333333	-74.516667							1961-10-27T00:00:00	27	10	1961	5341300	5341300	PRESERVED_SPECIMEN	Université de Montréal Biodiversity Centre	MT	MT00110454	611027-3156	Lévesque, Lucien, Fr.		CC0_1_0	Université de Montréal Biodiversity Centre	Lévesque, Lucien, Fr.			2023-01-24T15:14:50.625Z		COORDINATE_ROUNDED;GEODETIC_DATUM_INVALID;GEODETIC_DATUM_ASSUMED_WGS84;DIFFERENT_OWNER_INSTITUTION
473263762	0348540a-e644-4496-89d3-c257da9ad776	110452	Plantae	Tracheophyta	Magnoliopsida	Lamiales	Lamiaceae	Galeopsis	Galeopsis tetrahit		SPECIES	Galeopsis tetrahit L.	Galeopsis tetrahit Linnaeus	Linnaeus	CA	Lac Monroe, près du barrage, canton de Rolland	Québec	PRESENT		ff7bd5db-b724-4932-b496-10ea298851f9	46.333333	-74.516667							1961-10-18T00:00:00	18	10	1961	5341300	5341300	PRESERVED_SPECIMEN	Université de Montréal Biodiversity Centre	MT	MT00110452	611018-2551	Lévesque, Lucien, Fr.		CC0_1_0	Université de Montréal Biodiversity Centre	Lévesque, Lucien, Fr.			2023-01-24T15:14:28.613Z		COORDINATE_ROUNDED;GEODETIC_DATUM_INVALID;GEODETIC_DATUM_ASSUMED_WGS84;DIFFERENT_OWNER_INSTITUTION
473263758	0348540a-e644-4496-89d3-c257da9ad776	110451	Plantae	Tracheophyta	Magnoliopsida	Lamiales	Lamiaceae	Galeopsis	Galeopsis tetrahit		SPECIES	Galeopsis tetrahit L.	Galeopsis tetrahit Linnaeus	Linnaeus	CA	Lac Monroe, à la sortie du lac, près du barrage, canton de Rolland	Québec	PRESENT		ff7bd5db-b724-4932-b496-10ea298851f9	46.333333	-74.516667							1961-10-11T00:00:00	11	10	1961	5341300	5341300	PRESERVED_SPECIMEN	Université de Montréal Biodiversity Centre	MT	MT00110451	611011-2556	Lévesque, Lucien, Fr.		CC0_1_0	Université de Montréal Biodiversity Centre	Lévesque, Lucien, Fr.			2023-01-24T15:14:50.683Z		COORDINATE_ROUNDED;GEODETIC_DATUM_INVALID;GEODETIC_DATUM_ASSUMED_WGS84;DIFFERENT_OWNER_INSTITUTION
473243930	0348540a-e644-4496-89d3-c257da9ad776	1018	Plantae	Tracheophyta	Magnoliopsida	Lamiales	Lamiaceae	Galeopsis	Galeopsis tetrahit		SPECIES	Galeopsis tetrahit L.	Galeopsis tetrahit Linnaeus	Linnaeus	CA	Lac Bowker	Québec	PRESENT		ff7bd5db-b724-4932-b496-10ea298851f9	45.4195	-72.2123	3000						1991-09-14T00:00:00	14	9	1991	5341300	5341300	PRESERVED_SPECIMEN	Université de Montréal Biodiversity Centre	MT	MT00001018	32	Gauthier, Stéphane		CC0_1_0	Université de Montréal Biodiversity Centre	Gauthier, Stéphane			2023-01-24T15:14:45.482Z		DIFFERENT_OWNER_INSTITUTION
465881681	e8a25a42-f125-476c-8554-3ec21cd51a84	ACAD:27144	Plantae	Tracheophyta	Magnoliopsida	Lamiales	Lamiaceae	Galeopsis	Galeopsis tetrahit		SPECIES	Galeopsis tetrahit L.	Galeopsis tetrahit L.	L.	CA	Roosevelt Campobello International Park	New Brunswick	PRESENT		6491ad8c-8e49-4bd4-a089-0ddb3bbe0890	44.854793	-66.950597							2006-08-11T00:00:00	11	8	2006	5341300	5341300	PRESERVED_SPECIMEN	Acadia University	ACAD	ECS023099	2488			CC0_1_0	Acadia University	Myles, BC			2023-01-25T12:25:39.074Z	StillImage	GEODETIC_DATUM_INVALID;GEODETIC_DATUM_ASSUMED_WGS84;INSTITUTION_MATCH_FUZZY;COLLECTION_MATCH_FUZZY
465881221	e8a25a42-f125-476c-8554-3ec21cd51a84	ACAD:26796	Plantae	Tracheophyta	Magnoliopsida	Lamiales	Lamiaceae	Galeopsis	Galeopsis tetrahit		SPECIES	Galeopsis tetrahit L.	Galeopsis tetrahit L.	L.	CA	Roosevelt Campobello International Park	New Brunswick	PRESENT		6491ad8c-8e49-4bd4-a089-0ddb3bbe0890	44.854793	-66.950597							2006-08-14T00:00:00	14	8	2006	5341300	5341300	PRESERVED_SPECIMEN	Acadia University	ACAD	ECS023206				CC0_1_0	Acadia University	Myles, BC			2023-01-25T12:25:42.055Z	StillImage	GEODETIC_DATUM_INVALID;GEODETIC_DATUM_ASSUMED_WGS84;INSTITUTION_MATCH_FUZZY;COLLECTION_MATCH_FUZZY
465765826	e8a25a42-f125-476c-8554-3ec21cd51a84	ACAD:3953	Plantae	Tracheophyta	Magnoliopsida	Lamiales	Lamiaceae	Galeopsis	Galeopsis tetrahit		SPECIES	Galeopsis tetrahit L.	Galeopsis tetrahit L.	L.	CA	Wolfville	Nova Scotia	PRESENT		6491ad8c-8e49-4bd4-a089-0ddb3bbe0890	45.09271	-64.36132							1912-10-15T00:00:00	15	10	1912	5341300	5341300	PRESERVED_SPECIMEN	Acadia University	ACAD	ECS019972				CC0_1_0	Acadia University	Burditt, D			2023-01-25T12:25:33.747Z	StillImage	GEODETIC_DATUM_INVALID;GEODETIC_DATUM_ASSUMED_WGS84;INSTITUTION_MATCH_FUZZY;COLLECTION_MATCH_FUZZY
465765824	e8a25a42-f125-476c-8554-3ec21cd51a84	ACAD:3952	Plantae	Tracheophyta	Magnoliopsida	Lamiales	Lamiaceae	Galeopsis	Galeopsis tetrahit		SPECIES	Galeopsis tetrahit L.	Galeopsis tetrahit L.	L.	CA	Wolfville	Nova Scotia	PRESENT		6491ad8c-8e49-4bd4-a089-0ddb3bbe0890	45.09271	-64.36132							1919-06-16T00:00:00	16	6	1919	5341300	5341300	PRESERVED_SPECIMEN	Acadia University	ACAD	ECS019971				CC0_1_0	Acadia University	Mason, KE			2023-01-25T12:25:33.746Z	StillImage	GEODETIC_DATUM_INVALID;GEODETIC_DATUM_ASSUMED_WGS84;INSTITUTION_MATCH_FUZZY;COLLECTION_MATCH_FUZZY
465765820	e8a25a42-f125-476c-8554-3ec21cd51a84	ACAD:3950	Plantae	Tracheophyta	Magnoliopsida	Lamiales	Lamiaceae	Galeopsis	Galeopsis tetrahit		SPECIES	Galeopsis tetrahit L.	Galeopsis tetrahit L.	L.	CA	Glenora	Nova Scotia	PRESENT		6491ad8c-8e49-4bd4-a089-0ddb3bbe0890	45.73312	-61.2999							1967-07-26T00:00:00	26	7	1967	5341300	5341300	PRESERVED_SPECIMEN	Acadia University	ACAD	ECS019969	23478			CC0_1_0	Acadia University	Bent, AE; Smith, EC; Stanley, JM			2023-01-25T12:25:33.745Z	StillImage	GEODETIC_DATUM_INVALID;GEODETIC_DATUM_ASSUMED_WGS84;INSTITUTION_MATCH_FUZZY;COLLECTION_MATCH_FUZZY
465765819	e8a25a42-f125-476c-8554-3ec21cd51a84	ACAD:3949	Plantae	Tracheophyta	Magnoliopsida	Lamiales	Lamiaceae	Galeopsis	Galeopsis tetrahit		SPECIES	Galeopsis tetrahit L.	Galeopsis tetrahit L.	L.	CA	Brenton Cross Road	Nova Scotia	PRESENT		6491ad8c-8e49-4bd4-a089-0ddb3bbe0890	45.223333	-63.210278							2000-06-13T00:00:00	13	6	2000	5341300	5341300	PRESERVED_SPECIMEN	Acadia University	ACAD	ECS017307				CC0_1_0	Acadia University	Newell, RE			2023-01-25T12:25:33.747Z	StillImage	GEODETIC_DATUM_INVALID;GEODETIC_DATUM_ASSUMED_WGS84;INSTITUTION_MATCH_FUZZY;COLLECTION_MATCH_FUZZY
465765814	e8a25a42-f125-476c-8554-3ec21cd51a84	ACAD:3948	Plantae	Tracheophyta	Magnoliopsida	Lamiales	Lamiaceae	Galeopsis	Galeopsis tetrahit		SPECIES	Galeopsis tetrahit L.	Galeopsis tetrahit L.	L.	CA	Maitland Bridge	Nova Scotia	PRESENT		6491ad8c-8e49-4bd4-a089-0ddb3bbe0890	44.45392	-65.20262							1995-08-10T00:00:00	10	8	1995	5341300	5341300	PRESERVED_SPECIMEN	Acadia University	ACAD	ECS015223				CC0_1_0	Acadia University	Morrison, I			2023-01-25T12:25:33.781Z	StillImage	GEODETIC_DATUM_INVALID;GEODETIC_DATUM_ASSUMED_WGS84;INSTITUTION_MATCH_FUZZY;COLLECTION_MATCH_FUZZY
465765812	e8a25a42-f125-476c-8554-3ec21cd51a84	ACAD:3947	Plantae	Tracheophyta	Magnoliopsida	Lamiales	Lamiaceae	Galeopsis	Galeopsis tetrahit		SPECIES	Galeopsis tetrahit L.	Galeopsis tetrahit L.	L.	CA	Gaspereau River	Nova Scotia	PRESENT		6491ad8c-8e49-4bd4-a089-0ddb3bbe0890	45.127061	-64.272486							1994-07-14T00:00:00	14	7	1994	5341300	5341300	PRESERVED_SPECIMEN	Acadia University	ACAD	ECS014966				CC0_1_0	Acadia University	Newell, RB; Newell, RE			2023-01-25T12:25:33.781Z	StillImage	COORDINATE_ROUNDED;GEODETIC_DATUM_INVALID;GEODETIC_DATUM_ASSUMED_WGS84;INSTITUTION_MATCH_FUZZY;COLLECTION_MATCH_FUZZY
465765809	e8a25a42-f125-476c-8554-3ec21cd51a84	ACAD:3946	Plantae	Tracheophyta	Magnoliopsida	Lamiales	Lamiaceae	Galeopsis	Galeopsis tetrahit		SPECIES	Galeopsis tetrahit L.	Galeopsis tetrahit L.	L.	CA	Ernst Island	Nova Scotia	PRESENT		6491ad8c-8e49-4bd4-a089-0ddb3bbe0890	44.454915	-64.300663							1989-07-15T00:00:00	15	7	1989	5341300	5341300	PRESERVED_SPECIMEN	Acadia University	ACAD	ECS012113				CC0_1_0	Acadia University	Zinck, Marian			2023-01-25T12:25:33.781Z	StillImage	COORDINATE_ROUNDED;GEODETIC_DATUM_INVALID;GEODETIC_DATUM_ASSUMED_WGS84;INSTITUTION_MATCH_FUZZY;COLLECTION_MATCH_FUZZY
465765806	e8a25a42-f125-476c-8554-3ec21cd51a84	ACAD:3945	Plantae	Tracheophyta	Magnoliopsida	Lamiales	Lamiaceae	Galeopsis	Galeopsis tetrahit		SPECIES	Galeopsis tetrahit L.	Galeopsis tetrahit L.	L.	CA	Scots Bay	Nova Scotia	PRESENT		6491ad8c-8e49-4bd4-a089-0ddb3bbe0890	45.30702	-64.39322							1986-09-23T00:00:00	23	9	1986	5341300	5341300	PRESERVED_SPECIMEN	Acadia University	ACAD	ECS011680	51			CC0_1_0	Acadia University	Hancock, M			2023-01-25T12:25:33.781Z	StillImage	GEODETIC_DATUM_INVALID;GEODETIC_DATUM_ASSUMED_WGS84;INSTITUTION_MATCH_FUZZY;COLLECTION_MATCH_FUZZY
465765803	e8a25a42-f125-476c-8554-3ec21cd51a84	ACAD:3944	Plantae	Tracheophyta	Magnoliopsida	Lamiales	Lamiaceae	Galeopsis	Galeopsis tetrahit		SPECIES	Galeopsis tetrahit L.	Galeopsis tetrahit L.	L.	CA	Canning	Nova Scotia	PRESENT		6491ad8c-8e49-4bd4-a089-0ddb3bbe0890	45.15904	-64.42174							1982-08-17T00:00:00	17	8	1982	5341300	5341300	PRESERVED_SPECIMEN	Acadia University	ACAD	ECS011411				CC0_1_0	Acadia University	Gibson, G			2023-01-25T12:25:33.781Z	StillImage	GEODETIC_DATUM_INVALID;GEODETIC_DATUM_ASSUMED_WGS84;INSTITUTION_MATCH_FUZZY;COLLECTION_MATCH_FUZZY
465765801	e8a25a42-f125-476c-8554-3ec21cd51a84	ACAD:3943	Plantae	Tracheophyta	Magnoliopsida	Lamiales	Lamiaceae	Galeopsis	Galeopsis tetrahit		SPECIES	Galeopsis tetrahit L.	Galeopsis tetrahit L.	L.	CA	Advocate Harbour	Nova Scotia	PRESENT		6491ad8c-8e49-4bd4-a089-0ddb3bbe0890	45.33936	-64.78585							1983-08-10T00:00:00	10	8	1983	5341300	5341300	PRESERVED_SPECIMEN	Acadia University	ACAD	ECS011030				CC0_1_0	Acadia University	Newell, RB; Newell, RE			2023-01-25T12:25:33.781Z	StillImage	GEODETIC_DATUM_INVALID;GEODETIC_DATUM_ASSUMED_WGS84;INSTITUTION_MATCH_FUZZY;COLLECTION_MATCH_FUZZY
465765799	e8a25a42-f125-476c-8554-3ec21cd51a84	ACAD:3942	Plantae	Tracheophyta	Magnoliopsida	Lamiales	Lamiaceae	Galeopsis	Galeopsis tetrahit		SPECIES	Galeopsis tetrahit L.	Galeopsis tetrahit L.	L.	CA	Outer Island	Nova Scotia	PRESENT		6491ad8c-8e49-4bd4-a089-0ddb3bbe0890	43.461941	-65.747327							1987-08-06T00:00:00	6	8	1987	5341300	5341300	PRESERVED_SPECIMEN	Acadia University	ACAD	ECS010653				CC0_1_0	Acadia University	Newell, RE			2023-01-25T12:25:33.782Z	StillImage	COORDINATE_ROUNDED;GEODETIC_DATUM_INVALID;GEODETIC_DATUM_ASSUMED_WGS84;INSTITUTION_MATCH_FUZZY;COLLECTION_MATCH_FUZZY
465765793	e8a25a42-f125-476c-8554-3ec21cd51a84	ACAD:3939	Plantae	Tracheophyta	Magnoliopsida	Lamiales	Lamiaceae	Galeopsis	Galeopsis tetrahit		SPECIES	Galeopsis tetrahit L.	Galeopsis tetrahit L.	L.	CA	Hibernia	Nova Scotia	PRESENT		6491ad8c-8e49-4bd4-a089-0ddb3bbe0890	44.33412	-64.9849							1976-08-05T00:00:00	5	8	1976	5341300	5341300	PRESERVED_SPECIMEN	Acadia University	ACAD	ECS005123	263			CC0_1_0	Acadia University	Mackay, PR			2023-01-25T12:25:33.782Z	StillImage	GEODETIC_DATUM_INVALID;GEODETIC_DATUM_ASSUMED_WGS84;INSTITUTION_MATCH_FUZZY;COLLECTION_MATCH_FUZZY
465765786	e8a25a42-f125-476c-8554-3ec21cd51a84	ACAD:3936	Plantae	Tracheophyta	Magnoliopsida	Lamiales	Lamiaceae	Galeopsis	Galeopsis tetrahit		SPECIES	Galeopsis tetrahit L.	Galeopsis tetrahit L.	L.	CA	Lakelands	Nova Scotia	PRESENT		6491ad8c-8e49-4bd4-a089-0ddb3bbe0890	45.46864	-64.33292							1975-07-30T00:00:00	30	7	1975	5341300	5341300	PRESERVED_SPECIMEN	Acadia University	ACAD	ECS004827	143			CC0_1_0	Acadia University	Ringius, GS			2023-01-25T12:25:33.776Z	StillImage	GEODETIC_DATUM_INVALID;GEODETIC_DATUM_ASSUMED_WGS84;INSTITUTION_MATCH_FUZZY;COLLECTION_MATCH_FUZZY
465765784	e8a25a42-f125-476c-8554-3ec21cd51a84	ACAD:3935	Plantae	Tracheophyta	Magnoliopsida	Lamiales	Lamiaceae	Galeopsis	Galeopsis tetrahit		SPECIES	Galeopsis tetrahit L.	Galeopsis tetrahit L.	L.	CA	Schofield Brook	Nova Scotia	PRESENT		6491ad8c-8e49-4bd4-a089-0ddb3bbe0890	45.022775	-64.400626							1975-09-07T00:00:00	7	9	1975	5341300	5341300	PRESERVED_SPECIMEN	Acadia University	ACAD	ECS004826	155			CC0_1_0	Acadia University	Ringius, GS			2023-01-25T12:25:33.778Z	StillImage	COORDINATE_ROUNDED;GEODETIC_DATUM_INVALID;GEODETIC_DATUM_ASSUMED_WGS84;INSTITUTION_MATCH_FUZZY;COLLECTION_MATCH_FUZZY
465765782	e8a25a42-f125-476c-8554-3ec21cd51a84	ACAD:3934	Plantae	Tracheophyta	Magnoliopsida	Lamiales	Lamiaceae	Galeopsis	Galeopsis tetrahit		SPECIES	Galeopsis tetrahit L.	Galeopsis tetrahit L.	L.	CA	White Rock	Nova Scotia	PRESENT		6491ad8c-8e49-4bd4-a089-0ddb3bbe0890	45.05293	-64.41276							1975-07-11T00:00:00	11	7	1975	5341300	5341300	PRESERVED_SPECIMEN	Acadia University	ACAD	ECS004825	156			CC0_1_0	Acadia University	Ringius, GS			2023-01-25T12:25:33.777Z	StillImage	GEODETIC_DATUM_INVALID;GEODETIC_DATUM_ASSUMED_WGS84;INSTITUTION_MATCH_FUZZY;COLLECTION_MATCH_FUZZY
465765779	e8a25a42-f125-476c-8554-3ec21cd51a84	ACAD:3933	Plantae	Tracheophyta	Magnoliopsida	Lamiales	Lamiaceae	Galeopsis	Galeopsis tetrahit		SPECIES	Galeopsis tetrahit L.	Galeopsis tetrahit L.	L.	CA	Schofield Brook	Nova Scotia	PRESENT		6491ad8c-8e49-4bd4-a089-0ddb3bbe0890	45.022775	-64.400626							1975-07-09T00:00:00	9	7	1975	5341300	5341300	PRESERVED_SPECIMEN	Acadia University	ACAD	ECS004823	158			CC0_1_0	Acadia University	Ringius, GS			2023-01-25T12:25:33.780Z	StillImage	COORDINATE_ROUNDED;GEODETIC_DATUM_INVALID;GEODETIC_DATUM_ASSUMED_WGS84;INSTITUTION_MATCH_FUZZY;COLLECTION_MATCH_FUZZY
465765770	e8a25a42-f125-476c-8554-3ec21cd51a84	ACAD:3929	Plantae	Tracheophyta	Magnoliopsida	Lamiales	Lamiaceae	Galeopsis	Galeopsis tetrahit		SPECIES	Galeopsis tetrahit L.	Galeopsis tetrahit L.	L.	CA	Karsdale	Nova Scotia	PRESENT		6491ad8c-8e49-4bd4-a089-0ddb3bbe0890	44.70987	-65.64531							1962-09-15T00:00:00	15	9	1962	5341300	5341300	PRESERVED_SPECIMEN	Acadia University	ACAD	60197				CC0_1_0	Acadia University	Johnson, JW			2023-01-25T12:25:33.780Z	StillImage	GEODETIC_DATUM_INVALID;GEODETIC_DATUM_ASSUMED_WGS84;INSTITUTION_MATCH_FUZZY;COLLECTION_MATCH_FUZZY
465765716	e8a25a42-f125-476c-8554-3ec21cd51a84	ACAD:3903	Plantae	Tracheophyta	Magnoliopsida	Lamiales	Lamiaceae	Galeopsis	Galeopsis tetrahit		SPECIES	Galeopsis tetrahit L.	Galeopsis tetrahit L.	L.	CA	Beaver Lake	Nova Scotia	PRESENT		6491ad8c-8e49-4bd4-a089-0ddb3bbe0890	43.997917	-66.142302							1920-07-25T00:00:00	25	7	1920	5341300	5341300	PRESERVED_SPECIMEN	Acadia University	ACAD	20608				CC0_1_0	Acadia University	Sampson, DR; Smith, EC; Collins, EH; Bent, FC; Bruce, JM			2023-01-25T12:25:33.768Z	StillImage	GEODETIC_DATUM_INVALID;GEODETIC_DATUM_ASSUMED_WGS84;INSTITUTION_MATCH_FUZZY;COLLECTION_MATCH_FUZZY
465765707	e8a25a42-f125-476c-8554-3ec21cd51a84	ACAD:3898	Plantae	Tracheophyta	Magnoliopsida	Lamiales	Lamiaceae	Galeopsis	Galeopsis tetrahit		SPECIES	Galeopsis tetrahit L.	Galeopsis tetrahit L.	L.	CA	Halifax	Nova Scotia	PRESENT		6491ad8c-8e49-4bd4-a089-0ddb3bbe0890	44.65887	-63.59057							1945-08-14T00:00:00	14	8	1945	5341300	5341300	PRESERVED_SPECIMEN	Acadia University	ACAD	18175	45.1335			CC0_1_0	Acadia University	Gorham, E			2023-01-25T12:25:34.199Z	StillImage	GEODETIC_DATUM_INVALID;GEODETIC_DATUM_ASSUMED_WGS84;INSTITUTION_MATCH_FUZZY;COLLECTION_MATCH_FUZZY
465765695	e8a25a42-f125-476c-8554-3ec21cd51a84	ACAD:3892	Plantae	Tracheophyta	Magnoliopsida	Lamiales	Lamiaceae	Galeopsis	Galeopsis tetrahit		SPECIES	Galeopsis tetrahit L.	Galeopsis tetrahit L.	L.	CA	Sandy Cove	Nova Scotia	PRESENT		6491ad8c-8e49-4bd4-a089-0ddb3bbe0890	44.49421	-66.08642							1927-07-25T00:00:00	25	7	1927	5341300	5341300	PRESERVED_SPECIMEN	Acadia University	ACAD	11101				CC0_1_0	Acadia University	Graustein, JE; Roscoe, MV			2023-01-25T12:25:34.199Z	StillImage	GEODETIC_DATUM_INVALID;GEODETIC_DATUM_ASSUMED_WGS84;INSTITUTION_MATCH_FUZZY;COLLECTION_MATCH_FUZZY
465035729	b5cdf794-8fa4-4a85-8b26-755d087bf531	http://coldb.mnhn.fr/catalognumber/mnhn/p/p04425862	Plantae	Tracheophyta	Magnoliopsida	Lamiales	Lamiaceae	Galeopsis	Galeopsis tetrahit		SPECIES	Galeopsis tetrahit L.	Galeopsis tetrahit L.	L.	CA		Ontario	PRESENT		2cd829bb-b713-433d-99cf-64bef11e5b3e	48.80106	-87.92857							1959-08-04T00:00:00	4	8	1959	5341300	5341300	PRESERVED_SPECIMEN	MNHN	P	P04425862				CC_BY_4_0		Garton, C.E.			2023-02-08T20:07:55.532Z	StillImage	GEODETIC_DATUM_ASSUMED_WGS84;CONTINENT_DERIVED_FROM_COORDINATES;COLLECTION_MATCH_FUZZY
465035728	b5cdf794-8fa4-4a85-8b26-755d087bf531	http://coldb.mnhn.fr/catalognumber/mnhn/p/p04425865	Plantae	Tracheophyta	Magnoliopsida	Lamiales	Lamiaceae	Galeopsis	Galeopsis tetrahit		SPECIES	Galeopsis tetrahit L.	Galeopsis tetrahit L.	L.	CA		Quebec / Québec	PRESENT		2cd829bb-b713-433d-99cf-64bef11e5b3e	48.42167	-70.81139							1974-08-05T00:00:00	5	8	1974	5341300	5341300	PRESERVED_SPECIMEN	MNHN	P	P04425865				CC_BY_4_0		Brisson, S.			2023-02-08T20:07:55.159Z	StillImage	GEODETIC_DATUM_ASSUMED_WGS84;CONTINENT_DERIVED_FROM_COORDINATES;COLLECTION_MATCH_FUZZY
464964666	b5cdf794-8fa4-4a85-8b26-755d087bf531	http://coldb.mnhn.fr/catalognumber/mnhn/p/p04425863	Plantae	Tracheophyta	Magnoliopsida	Lamiales	Lamiaceae	Galeopsis	Galeopsis tetrahit		SPECIES	Galeopsis tetrahit L.	Galeopsis tetrahit L.	L.	CA		Northwest Territories	PRESENT		2cd829bb-b713-433d-99cf-64bef11e5b3e	61.86667	-121.36667							1955-07-21T00:00:00	21	7	1955	5341300	5341300	PRESERVED_SPECIMEN	MNHN	P	P04425863				CC_BY_4_0		Cody, W.J.;Matte, J.M.			2023-02-08T20:07:46.462Z	StillImage	GEODETIC_DATUM_ASSUMED_WGS84;CONTINENT_DERIVED_FROM_COORDINATES;COLLECTION_MATCH_FUZZY
464964665	b5cdf794-8fa4-4a85-8b26-755d087bf531	http://coldb.mnhn.fr/catalognumber/mnhn/p/p04425867	Plantae	Tracheophyta	Magnoliopsida	Lamiales	Lamiaceae	Galeopsis	Galeopsis tetrahit		SPECIES	Galeopsis tetrahit L.	Galeopsis tetrahit L.	L.	CA		Ontario	PRESENT		2cd829bb-b713-433d-99cf-64bef11e5b3e	48.01878	-89.54999							1952-08-01T00:00:00	1	8	1952	5341300	5341300	PRESERVED_SPECIMEN	MNHN	P	P04425867				CC_BY_4_0		Garton, C.E.			2023-02-08T20:07:48.547Z	StillImage	GEODETIC_DATUM_ASSUMED_WGS84;CONTINENT_DERIVED_FROM_COORDINATES;COLLECTION_MATCH_FUZZY
441754200	8310f570-f762-11e1-a439-00145eb45e9a		Plantae	Tracheophyta	Magnoliopsida	Lamiales	Lamiaceae	Galeopsis	Galeopsis tetrahit		SPECIES	Galeopsis tetrahit L.	Galeopsis tetrahit	L.	US	Sitka Quad: Admiralty Island, Alexander Archipelago, south end of island, Murder Cove, east shore, just south of the lodge buildings.	Alaska	PRESENT		06fcbbf0-0562-11d8-b851-b8a03c50a862	57.0395	-134.5465			3	0			2000-08-20T00:00:00	20	8	2000	5341300	5341300	PRESERVED_SPECIMEN	UWBM	Plants	188696				CC0_1_0		Mary Clay Stensvold			2023-01-24T22:17:14.206Z		GEODETIC_DATUM_ASSUMED_WGS84;CONTINENT_DERIVED_FROM_COORDINATES;INSTITUTION_MATCH_FUZZY;INSTITUTION_COLLECTION_MISMATCH
441754163	8310f570-f762-11e1-a439-00145eb45e9a		Plantae	Tracheophyta	Magnoliopsida	Lamiales	Lamiaceae	Galeopsis	Galeopsis tetrahit		SPECIES	Galeopsis tetrahit L.	Galeopsis tetrahit	L.	US	Good Shepherd Center, near Sunnyside Avenue North, Seattle.	Washington	PRESENT		06fcbbf0-0562-11d8-b851-b8a03c50a862	47.656667	-122.321667			70	0			2001-07-24T00:00:00	24	7	2001	5341300	5341300	PRESERVED_SPECIMEN	UWBM	Plants	184120				CC0_1_0		P. F. Zika			2023-01-24T22:17:14.126Z		COORDINATE_ROUNDED;GEODETIC_DATUM_ASSUMED_WGS84;CONTINENT_DERIVED_FROM_COORDINATES;INSTITUTION_MATCH_FUZZY;INSTITUTION_COLLECTION_MISMATCH
441753455	8310f570-f762-11e1-a439-00145eb45e9a		Plantae	Tracheophyta	Magnoliopsida	Lamiales	Lamiaceae	Galeopsis	Galeopsis tetrahit		SPECIES	Galeopsis tetrahit L.	Galeopsis tetrahit	L.	US	In Auburn vicinity.	Washington	PRESENT		06fcbbf0-0562-11d8-b851-b8a03c50a862	47.3075	-122.22722							1949-08-09T00:00:00	9	8	1949	5341300	5341300	PRESERVED_SPECIMEN	UWBM	Plants	133448				CC0_1_0		Anita Watson			2023-01-24T22:17:13.981Z		GEODETIC_DATUM_ASSUMED_WGS84;CONTINENT_DERIVED_FROM_COORDINATES;INSTITUTION_MATCH_FUZZY;INSTITUTION_COLLECTION_MISMATCH
441753386	8310f570-f762-11e1-a439-00145eb45e9a		Plantae	Tracheophyta	Magnoliopsida	Lamiales	Lamiaceae	Galeopsis	Galeopsis tetrahit		SPECIES	Galeopsis tetrahit L.	Galeopsis tetrahit	L.	US	.4 miles S of Wiser Lake Road.	Washington	PRESENT		06fcbbf0-0562-11d8-b851-b8a03c50a862	48.905	-122.448333			24	0			2002-09-12T00:00:00	12	9	2002	5341300	5341300	PRESERVED_SPECIMEN	UWBM	Plants	31649				CC0_1_0		P. F. Zika			2023-01-24T22:17:13.845Z		COORDINATE_ROUNDED;GEODETIC_DATUM_ASSUMED_WGS84;CONTINENT_DERIVED_FROM_COORDINATES;INSTITUTION_MATCH_FUZZY;INSTITUTION_COLLECTION_MISMATCH
441753384	8310f570-f762-11e1-a439-00145eb45e9a		Plantae	Tracheophyta	Magnoliopsida	Lamiales	Lamiaceae	Galeopsis	Galeopsis tetrahit		SPECIES	Galeopsis tetrahit L.	Galeopsis tetrahit	L.	US	North Cascades National Park; Cascade River Road; parking area and adjacent roadside near trail to Eldorado.	Washington	PRESENT		06fcbbf0-0562-11d8-b851-b8a03c50a862	48.492633	-121.122283			651	0			2002-08-11T00:00:00	11	8	2002	5341300	5341300	PRESERVED_SPECIMEN	UWBM	Plants	30658		David Giblin	2002-10-24T00:00:00	CC0_1_0		Sarah Gage			2023-01-24T22:18:25.801Z		COORDINATE_ROUNDED;GEODETIC_DATUM_ASSUMED_WGS84;CONTINENT_DERIVED_FROM_COORDINATES;INSTITUTION_MATCH_FUZZY;INSTITUTION_COLLECTION_MISMATCH
441753262	8310f570-f762-11e1-a439-00145eb45e9a		Plantae	Tracheophyta	Magnoliopsida	Lamiales	Lamiaceae	Galeopsis	Galeopsis tetrahit		SPECIES	Galeopsis tetrahit L.	Galeopsis tetrahit	L.	US	Baker Lake.	Washington	PRESENT		06fcbbf0-0562-11d8-b851-b8a03c50a862	48.72917	-121.62778							1937-08-02T00:00:00	2	8	1937	5341300	5341300	PRESERVED_SPECIMEN	UWBM	Plants	19753				CC0_1_0		W. C. Muenscher			2023-01-24T22:18:25.348Z		GEODETIC_DATUM_ASSUMED_WGS84;CONTINENT_DERIVED_FROM_COORDINATES;INSTITUTION_MATCH_FUZZY;INSTITUTION_COLLECTION_MISMATCH
441753261	8310f570-f762-11e1-a439-00145eb45e9a		Plantae	Tracheophyta	Magnoliopsida	Lamiales	Lamiaceae	Galeopsis	Galeopsis tetrahit		SPECIES	Galeopsis tetrahit L.	Galeopsis tetrahit	L.	US	Along the county road between Sullivan Lake and Ione.	Washington	PRESENT		06fcbbf0-0562-11d8-b851-b8a03c50a862	48.74111	-117.41611			762	0			1969-09-01T00:00:00	1	9	1969	5341300	5341300	PRESERVED_SPECIMEN	UWBM	Plants	19752				CC0_1_0		Earle F. Layser			2023-01-24T22:18:25.633Z		GEODETIC_DATUM_ASSUMED_WGS84;CONTINENT_DERIVED_FROM_COORDINATES;INSTITUTION_MATCH_FUZZY;INSTITUTION_COLLECTION_MISMATCH
441753260	8310f570-f762-11e1-a439-00145eb45e9a		Plantae	Tracheophyta	Magnoliopsida	Lamiales	Lamiaceae	Galeopsis	Galeopsis tetrahit		SPECIES	Galeopsis tetrahit L.	Galeopsis tetrahit	L.	US	[No locality given on label].	Washington	PRESENT		06fcbbf0-0562-11d8-b851-b8a03c50a862	47.47242	-121.86538							1949-08-01T00:00:00		8	1949	5341300	5341300	PRESERVED_SPECIMEN	UWBM	Plants	19751				CC0_1_0		Mrs. Newsome			2023-01-24T22:18:25.954Z		GEODETIC_DATUM_ASSUMED_WGS84;CONTINENT_DERIVED_FROM_COORDINATES;RECORDED_DATE_INVALID;INSTITUTION_MATCH_FUZZY;INSTITUTION_COLLECTION_MISMATCH
415923484	5288946d-5fcf-4b53-8fd3-74f4cc6b53fc		Plantae	Tracheophyta	Magnoliopsida	Lamiales	Lamiaceae	Galeopsis	Galeopsis tetrahit		SPECIES	Galeopsis tetrahit L.	Galeopsis tetrahit L.		US	Old Saybrook	Connecticut	PRESENT		1ef55060-54da-11dd-9d47-b8a03c50a862	41.29388	-72.38305							1972-06-14T00:00:00	14	6	1972	5341300	5341300	PRESERVED_SPECIMEN	UConn	CONN	CONN00044724	1146			CC_BY_4_0		F.H. Dobson, M.W. Lefor & R. Tiner			2023-02-05T18:42:38.338Z		GEODETIC_DATUM_ASSUMED_WGS84;CONTINENT_DERIVED_FROM_COORDINATES;INSTITUTION_MATCH_NONE
4029039315	50c9509d-22c7-4a22-a47d-8c48425ef4a7	https://www.inaturalist.org/observations/147357889	Plantae	Tracheophyta	Magnoliopsida	Lamiales	Lamiaceae	Galeopsis	Galeopsis tetrahit		SPECIES	Galeopsis tetrahit L.	Galeopsis tetrahit		CA		New Brunswick	PRESENT		28eb1a3f-1c15-4a95-931a-4af90ecb574d	45.602131	-64.962847							2022-08-20T10:43:00	20	8	2022	5341300	5341300	HUMAN_OBSERVATION	iNaturalist	Observations	147357889		kenttrulsson	2023-01-25T23:34:54	CC_BY_NC_4_0	kenttrulsson	kenttrulsson			2023-02-13T16:18:41.138Z	StillImage	COORDINATE_ROUNDED;CONTINENT_DERIVED_FROM_COORDINATES
4028915602	50c9509d-22c7-4a22-a47d-8c48425ef4a7	https://www.inaturalist.org/observations/95488003	Plantae	Tracheophyta	Magnoliopsida	Lamiales	Lamiaceae	Galeopsis	Galeopsis tetrahit		SPECIES	Galeopsis tetrahit L.	Galeopsis tetrahit		CA		Québec	PRESENT		28eb1a3f-1c15-4a95-931a-4af90ecb574d	51.49014	-78.747751							2021-09-19T13:52:00	19	9	2021	5341300	5341300	HUMAN_OBSERVATION	iNaturalist	Observations	95488003		Philippe Hénault	2021-09-20T01:36:54	CC_BY_NC_4_0	Philippe Hénault	Philippe Hénault			2023-02-13T16:05:04.145Z	StillImage	COORDINATE_ROUNDED;CONTINENT_DERIVED_FROM_COORDINATES
4028661512	50c9509d-22c7-4a22-a47d-8c48425ef4a7	https://www.inaturalist.org/observations/89348361	Plantae	Tracheophyta	Magnoliopsida	Lamiales	Lamiaceae	Galeopsis	Galeopsis tetrahit		SPECIES	Galeopsis tetrahit L.	Galeopsis tetrahit		CA		Alberta	PRESENT		28eb1a3f-1c15-4a95-931a-4af90ecb574d	51.096581	-114.224407	6						2021-07-31T17:23:11	31	7	2021	5341300	5341300	HUMAN_OBSERVATION	iNaturalist	Observations	89348361		lallen	2021-11-17T20:11:26	CC_BY_NC_4_0	randifalconer	randifalconer			2023-02-13T16:04:34.048Z	StillImage	COORDINATE_ROUNDED;CONTINENT_DERIVED_FROM_COORDINATES
4028651941	50c9509d-22c7-4a22-a47d-8c48425ef4a7	https://www.inaturalist.org/observations/148022947	Plantae	Tracheophyta	Magnoliopsida	Lamiales	Lamiaceae	Galeopsis	Galeopsis tetrahit		SPECIES	Galeopsis tetrahit L.	Galeopsis tetrahit		CA		Québec	PRESENT		28eb1a3f-1c15-4a95-931a-4af90ecb574d	45.448219	-73.254025	8						2013-07-23T12:02:00	23	7	2013	5341300	5341300	HUMAN_OBSERVATION	iNaturalist	Observations	148022947		Jacques Ranger	2023-02-04T15:31:11	CC_BY_NC_4_0	Jacques Ranger	Jacques Ranger			2023-02-13T16:08:48.147Z	StillImage	COORDINATE_ROUNDED;CONTINENT_DERIVED_FROM_COORDINATES
4028644062	50c9509d-22c7-4a22-a47d-8c48425ef4a7	https://www.inaturalist.org/observations/147765081	Plantae	Tracheophyta	Magnoliopsida	Lamiales	Lamiaceae	Galeopsis	Galeopsis tetrahit		SPECIES	Galeopsis tetrahit L.	Galeopsis tetrahit		US		Vermont	PRESENT		28eb1a3f-1c15-4a95-931a-4af90ecb574d	44.328792	-72.471436	4						2022-08-03T11:51:00	3	8	2022	5341300	5341300	HUMAN_OBSERVATION	iNaturalist	Observations	147765081		Tom Scavo	2023-01-31T14:45:55	CC_BY_NC_4_0	Tom Scavo	Tom Scavo			2023-02-13T16:08:26.067Z	StillImage	COORDINATE_ROUNDED;CONTINENT_DERIVED_FROM_COORDINATES
4028609537	50c9509d-22c7-4a22-a47d-8c48425ef4a7	https://www.inaturalist.org/observations/93533344	Plantae	Tracheophyta	Magnoliopsida	Lamiales	Lamiaceae	Galeopsis	Galeopsis tetrahit		SPECIES	Galeopsis tetrahit L.	Galeopsis tetrahit		CA		Alberta	PRESENT		28eb1a3f-1c15-4a95-931a-4af90ecb574d	50.706052	-114.076188							2021-09-03T15:21:22	3	9	2021	5341300	5341300	HUMAN_OBSERVATION	iNaturalist	Observations	93533344		lallen	2021-12-20T01:13:01	CC_BY_NC_4_0	J Zanella	J Zanella			2023-02-13T16:04:53.261Z	StillImage	COORDINATE_ROUNDED;CONTINENT_DERIVED_FROM_COORDINATES
4022183595	50c9509d-22c7-4a22-a47d-8c48425ef4a7	https://www.inaturalist.org/observations/147033939	Plantae	Tracheophyta	Magnoliopsida	Lamiales	Lamiaceae	Galeopsis	Galeopsis tetrahit		SPECIES	Galeopsis tetrahit L.	Galeopsis tetrahit		CA		Québec	PRESENT		28eb1a3f-1c15-4a95-931a-4af90ecb574d	46.849652	-71.262954	4						2022-08-05T00:00:00	5	8	2022	5341300	5341300	HUMAN_OBSERVATION	iNaturalist	Observations	147033939		Christian Grenier	2023-01-21T16:20:21	CC0_1_0	Christian Grenier	Christian Grenier			2023-02-13T16:08:12.255Z	StillImage	COORDINATE_ROUNDED;CONTINENT_DERIVED_FROM_COORDINATES
4022170866	50c9509d-22c7-4a22-a47d-8c48425ef4a7	https://www.inaturalist.org/observations/146764425	Plantae	Tracheophyta	Magnoliopsida	Lamiales	Lamiaceae	Galeopsis	Galeopsis tetrahit		SPECIES	Galeopsis tetrahit L.	Galeopsis tetrahit		US		Vermont	PRESENT		28eb1a3f-1c15-4a95-931a-4af90ecb574d	44.330439	-72.470235	187						2022-08-03T11:58:00	3	8	2022	5341300	5341300	HUMAN_OBSERVATION	iNaturalist	Observations	146764425		Tom Norton	2023-01-17T15:41:17	CC_BY_NC_4_0	Laurie DiCesare	Laurie DiCesare			2023-02-13T16:17:57.670Z	StillImage	COORDINATE_ROUNDED;CONTINENT_DERIVED_FROM_COORDINATES
4022086913	50c9509d-22c7-4a22-a47d-8c48425ef4a7	https://www.inaturalist.org/observations/146765038	Plantae	Tracheophyta	Magnoliopsida	Lamiales	Lamiaceae	Galeopsis	Galeopsis tetrahit		SPECIES	Galeopsis tetrahit L.	Galeopsis tetrahit		US		Vermont	PRESENT		28eb1a3f-1c15-4a95-931a-4af90ecb574d	44.330439	-72.470235	187						2022-08-03T12:09:00	3	8	2022	5341300	5341300	HUMAN_OBSERVATION	iNaturalist	Observations	146765038		Tom Scavo	2023-01-17T16:41:40	CC_BY_NC_4_0	Laurie DiCesare	Laurie DiCesare			2023-02-13T16:08:25.278Z	StillImage	COORDINATE_ROUNDED;CONTINENT_DERIVED_FROM_COORDINATES
4011530343	50c9509d-22c7-4a22-a47d-8c48425ef4a7	https://www.inaturalist.org/observations/50959013	Plantae	Tracheophyta	Magnoliopsida	Lamiales	Lamiaceae	Galeopsis	Galeopsis tetrahit		SPECIES	Galeopsis tetrahit L.	Galeopsis tetrahit		CA		Alberta	PRESENT		28eb1a3f-1c15-4a95-931a-4af90ecb574d	53.400197	-113.55767							2020-06-25T09:44:19	25	6	2020	5341300	5341300	HUMAN_OBSERVATION	iNaturalist	Observations	50959013		lallen	2021-12-20T01:22:09	CC_BY_4_0	Caleb Catto	Caleb Catto			2023-02-13T16:02:11.299Z	StillImage	COORDINATE_ROUNDED;CONTINENT_DERIVED_FROM_COORDINATES
4009841850	50c9509d-22c7-4a22-a47d-8c48425ef4a7	https://www.inaturalist.org/observations/144886499	Plantae	Tracheophyta	Magnoliopsida	Lamiales	Lamiaceae	Galeopsis	Galeopsis tetrahit		SPECIES	Galeopsis tetrahit L.	Galeopsis tetrahit		CA		Québec	PRESENT		28eb1a3f-1c15-4a95-931a-4af90ecb574d	45.535901	-72.042148	122						2020-08-25T09:32:00	25	8	2020	5341300	5341300	HUMAN_OBSERVATION	iNaturalist	Observations	144886499		Étienne Lacroix-Carignan	2022-12-23T15:38:39	CC_BY_NC_4_0	bhusk	bhusk			2023-02-13T16:18:32.346Z	StillImage	COORDINATE_ROUNDED;CONTINENT_DERIVED_FROM_COORDINATES
4009831354	50c9509d-22c7-4a22-a47d-8c48425ef4a7	https://www.inaturalist.org/observations/54310599	Plantae	Tracheophyta	Magnoliopsida	Lamiales	Lamiaceae	Galeopsis	Galeopsis tetrahit		SPECIES	Galeopsis tetrahit L.	Galeopsis tetrahit		US		New York	PRESENT		28eb1a3f-1c15-4a95-931a-4af90ecb574d	42.018345	-79.173012	10						2020-07-25T11:45:59	25	7	2020	5341300	5341300	HUMAN_OBSERVATION	iNaturalist	Observations	54310599		Eric Schill	2020-07-25T19:43:39	CC_BY_NC_4_0	Eric Schill	Eric Schill			2023-02-13T16:02:18.784Z	StillImage	COORDINATE_ROUNDED;CONTINENT_DERIVED_FROM_COORDINATES
4009764335	50c9509d-22c7-4a22-a47d-8c48425ef4a7	https://www.inaturalist.org/observations/54310547	Plantae	Tracheophyta	Magnoliopsida	Lamiales	Lamiaceae	Galeopsis	Galeopsis tetrahit		SPECIES	Galeopsis tetrahit L.	Galeopsis tetrahit		US		New York	PRESENT		28eb1a3f-1c15-4a95-931a-4af90ecb574d	42.018345	-79.173125	94						2020-07-25T11:45:45	25	7	2020	5341300	5341300	HUMAN_OBSERVATION	iNaturalist	Observations	54310547		Eric Schill	2020-07-25T19:43:07	CC_BY_NC_4_0	Eric Schill	Eric Schill			2023-02-13T16:10:23.235Z	StillImage	COORDINATE_ROUNDED;CONTINENT_DERIVED_FROM_COORDINATES
4008249346	d8cd16ba-bb74-4420-821e-083f2bac17c2	JN965556	Plantae	Tracheophyta	Magnoliopsida	Lamiales	Lamiaceae	Galeopsis	Galeopsis tetrahit		SPECIES	Galeopsis tetrahit L.	Galeopsis tetrahit		CA	Manitoba, Churchill, 3 km SE Churchill, pipeline, Forest along the pipe		PRESENT		ada9d123-ddb4-467d-8891-806ea8d94230	58.75	-94.110001							2009-07-29T00:00:00	29	7	2009	5341300	5341300	PRESERVED_SPECIMEN			09PROBE-05593		Masha L. Kuzmina		CC_BY_4_0		M.Kuzmina			2023-02-11T12:29:32.506Z		COORDINATE_ROUNDED;GEODETIC_DATUM_ASSUMED_WGS84;CONTINENT_DERIVED_FROM_COORDINATES
3999171274	14d5676a-2c54-4f94-9023-1e8dcd822aa0	q-10718436569	Plantae	Tracheophyta	Magnoliopsida	Lamiales	Lamiaceae	Galeopsis	Galeopsis tetrahit		SPECIES	Galeopsis tetrahit L.	Galeopsis tetrahit L.	L.	US			PRESENT	1	da86174a-a605-43a4-a5e8-53d484152cd3	44.275546	-70.033886	27		69	0			2022-11-05T20:45:43.793	5	11	2022	5341300	5341300	HUMAN_OBSERVATION							CC_BY_4_0					2023-02-08T17:27:35.284Z		COORDINATE_ROUNDED;COUNTRY_DERIVED_FROM_COORDINATES;CONTINENT_DERIVED_FROM_COORDINATES
3999151891	14d5676a-2c54-4f94-9023-1e8dcd822aa0	q-10668506414	Plantae	Tracheophyta	Magnoliopsida	Lamiales	Lamiaceae	Galeopsis	Galeopsis tetrahit		SPECIES	Galeopsis tetrahit L.	Galeopsis tetrahit L.	L.	CA			PRESENT	1	da86174a-a605-43a4-a5e8-53d484152cd3	44.771309	-63.650925							2022-08-08T23:12:34.673	8	8	2022	5341300	5341300	HUMAN_OBSERVATION							CC_BY_4_0					2023-02-08T17:25:55.447Z		COORDINATE_ROUNDED;COUNTRY_DERIVED_FROM_COORDINATES;CONTINENT_DERIVED_FROM_COORDINATES
3999123832	14d5676a-2c54-4f94-9023-1e8dcd822aa0	q-10671822559	Plantae	Tracheophyta	Magnoliopsida	Lamiales	Lamiaceae	Galeopsis	Galeopsis tetrahit		SPECIES	Galeopsis tetrahit L.	Galeopsis tetrahit L.	L.	US			PRESENT	1	da86174a-a605-43a4-a5e8-53d484152cd3	43.197643	-89.202182	10		305.84	0			2022-08-13T22:32:51.199	13	8	2022	5341300	5341300	HUMAN_OBSERVATION							CC_BY_4_0					2023-02-08T17:26:11.187Z		COORDINATE_ROUNDED;COUNTRY_DERIVED_FROM_COORDINATES;CONTINENT_DERIVED_FROM_COORDINATES
3999101489	14d5676a-2c54-4f94-9023-1e8dcd822aa0	q-10624889032	Plantae	Tracheophyta	Magnoliopsida	Lamiales	Lamiaceae	Galeopsis	Galeopsis tetrahit		SPECIES	Galeopsis tetrahit L.	Galeopsis tetrahit L.	L.	CA			PRESENT	1	da86174a-a605-43a4-a5e8-53d484152cd3	48.071695	-65.545214	4		-16.79	0			2022-06-17T00:39:40.273	17	6	2022	5341300	5341300	HUMAN_OBSERVATION							CC_BY_4_0					2023-02-08T17:39:38.999Z		COORDINATE_ROUNDED;COUNTRY_DERIVED_FROM_COORDINATES;CONTINENT_DERIVED_FROM_COORDINATES
3999069637	14d5676a-2c54-4f94-9023-1e8dcd822aa0	q-10607708451	Plantae	Tracheophyta	Magnoliopsida	Lamiales	Lamiaceae	Galeopsis	Galeopsis tetrahit		SPECIES	Galeopsis tetrahit L.	Galeopsis tetrahit L.	L.	US			PRESENT	1	da86174a-a605-43a4-a5e8-53d484152cd3	44.626223	-70.207965	7		224.48	0			2022-06-01T15:33:29.67	1	6	2022	5341300	5341300	HUMAN_OBSERVATION							CC_BY_4_0					2023-02-08T17:23:32.191Z		COORDINATE_ROUNDED;COUNTRY_DERIVED_FROM_COORDINATES;CONTINENT_DERIVED_FROM_COORDINATES
3999033277	14d5676a-2c54-4f94-9023-1e8dcd822aa0	q-10671614764	Plantae	Tracheophyta	Magnoliopsida	Lamiales	Lamiaceae	Galeopsis	Galeopsis tetrahit		SPECIES	Galeopsis tetrahit L.	Galeopsis tetrahit L.	L.	CA			PRESENT	1	da86174a-a605-43a4-a5e8-53d484152cd3	51.256603	-114.035622	19		1079.72	0			2022-08-13T16:46:01.712	13	8	2022	5341300	5341300	HUMAN_OBSERVATION							CC_BY_4_0					2023-02-08T17:26:16.776Z		COORDINATE_ROUNDED;COUNTRY_DERIVED_FROM_COORDINATES;CONTINENT_DERIVED_FROM_COORDINATES
3999004699	14d5676a-2c54-4f94-9023-1e8dcd822aa0	q-10666882236	Plantae	Tracheophyta	Magnoliopsida	Lamiales	Lamiaceae	Galeopsis	Galeopsis tetrahit		SPECIES	Galeopsis tetrahit L.	Galeopsis tetrahit L.	L.	CA			PRESENT	1	da86174a-a605-43a4-a5e8-53d484152cd3	46.354795	-63.492662	5		39.48	0			2022-08-06T20:53:39.315	6	8	2022	5341300	5341300	HUMAN_OBSERVATION							CC_BY_4_0					2023-02-08T17:40:07.219Z		COORDINATE_ROUNDED;COUNTRY_DERIVED_FROM_COORDINATES;CONTINENT_DERIVED_FROM_COORDINATES
3999000221	14d5676a-2c54-4f94-9023-1e8dcd822aa0	q-10630059273	Plantae	Tracheophyta	Magnoliopsida	Lamiales	Lamiaceae	Galeopsis	Galeopsis tetrahit		SPECIES	Galeopsis tetrahit L.	Galeopsis tetrahit L.	L.	US			PRESENT	1	da86174a-a605-43a4-a5e8-53d484152cd3	44.279377	-69.900642	7		29.33	0			2022-06-22T12:34:50.335	22	6	2022	5341300	5341300	HUMAN_OBSERVATION							CC_BY_4_0					2023-02-08T17:39:46.238Z		COORDINATE_ROUNDED;COUNTRY_DERIVED_FROM_COORDINATES;CONTINENT_DERIVED_FROM_COORDINATES
3998962235	14d5676a-2c54-4f94-9023-1e8dcd822aa0	q-10619601395	Plantae	Tracheophyta	Magnoliopsida	Lamiales	Lamiaceae	Galeopsis	Galeopsis tetrahit		SPECIES	Galeopsis tetrahit L.	Galeopsis tetrahit L.	L.	CA			PRESENT	1	da86174a-a605-43a4-a5e8-53d484152cd3	44.767756	-62.950219	3503						2022-06-11T23:37:39.887	11	6	2022	5341300	5341300	HUMAN_OBSERVATION							CC_BY_4_0					2023-02-08T17:24:06.551Z		COORDINATE_ROUNDED;COUNTRY_DERIVED_FROM_COORDINATES;CONTINENT_DERIVED_FROM_COORDINATES
3998946574	14d5676a-2c54-4f94-9023-1e8dcd822aa0	q-10592164742	Plantae	Tracheophyta	Magnoliopsida	Lamiales	Lamiaceae	Galeopsis	Galeopsis tetrahit		SPECIES	Galeopsis tetrahit L.	Galeopsis tetrahit L.	L.	CA			PRESENT	1	da86174a-a605-43a4-a5e8-53d484152cd3	49.122225	-122.047946	5		2.52	0			2022-05-19T23:09:51.397	19	5	2022	5341300	5341300	HUMAN_OBSERVATION							CC_BY_4_0					2023-02-08T17:23:14.081Z		COORDINATE_ROUNDED;COUNTRY_DERIVED_FROM_COORDINATES;CONTINENT_DERIVED_FROM_COORDINATES
3998945723	14d5676a-2c54-4f94-9023-1e8dcd822aa0	q-10603237372	Plantae	Tracheophyta	Magnoliopsida	Lamiales	Lamiaceae	Galeopsis	Galeopsis tetrahit		SPECIES	Galeopsis tetrahit L.	Galeopsis tetrahit L.	L.	CA			PRESENT	1	da86174a-a605-43a4-a5e8-53d484152cd3	44.325979	-78.335124	3361						2022-05-28T20:44:14.753	28	5	2022	5341300	5341300	HUMAN_OBSERVATION							CC_BY_4_0					2023-02-08T17:23:49.644Z		COORDINATE_ROUNDED;COUNTRY_DERIVED_FROM_COORDINATES;CONTINENT_DERIVED_FROM_COORDINATES
3998935499	14d5676a-2c54-4f94-9023-1e8dcd822aa0	q-10666622472	Plantae	Tracheophyta	Magnoliopsida	Lamiales	Lamiaceae	Galeopsis	Galeopsis tetrahit		SPECIES	Galeopsis tetrahit L.	Galeopsis tetrahit L.	L.	CA			PRESENT	1	da86174a-a605-43a4-a5e8-53d484152cd3	43.886186	-80.065169	16		368	0			2022-08-06T15:22:47.262	6	8	2022	5341300	5341300	HUMAN_OBSERVATION							CC_BY_4_0					2023-02-08T17:40:22.053Z		COORDINATE_ROUNDED;COUNTRY_DERIVED_FROM_COORDINATES;CONTINENT_DERIVED_FROM_COORDINATES
3998896353	14d5676a-2c54-4f94-9023-1e8dcd822aa0	q-10626658097	Plantae	Tracheophyta	Magnoliopsida	Lamiales	Lamiaceae	Galeopsis	Galeopsis tetrahit		SPECIES	Galeopsis tetrahit L.	Galeopsis tetrahit L.	L.	CA			PRESENT	1	da86174a-a605-43a4-a5e8-53d484152cd3	46.865502	-71.322102	27		111.31	0			2022-06-18T22:37:03.274	18	6	2022	5341300	5341300	HUMAN_OBSERVATION							CC_BY_4_0					2023-02-08T17:39:44.821Z		COORDINATE_ROUNDED;COUNTRY_DERIVED_FROM_COORDINATES;CONTINENT_DERIVED_FROM_COORDINATES
3998851170	14d5676a-2c54-4f94-9023-1e8dcd822aa0	q-10622901795	Plantae	Tracheophyta	Magnoliopsida	Lamiales	Lamiaceae	Galeopsis	Galeopsis tetrahit		SPECIES	Galeopsis tetrahit L.	Galeopsis tetrahit L.	L.	CA			PRESENT	1	da86174a-a605-43a4-a5e8-53d484152cd3	46.710558	-71.345237	14		21.61	0			2022-06-14T20:30:39.852	14	6	2022	5341300	5341300	HUMAN_OBSERVATION							CC_BY_4_0					2023-02-08T17:39:50.858Z		COORDINATE_ROUNDED;COUNTRY_DERIVED_FROM_COORDINATES;CONTINENT_DERIVED_FROM_COORDINATES
3998745399	14d5676a-2c54-4f94-9023-1e8dcd822aa0	q-10718436899	Plantae	Tracheophyta	Magnoliopsida	Lamiales	Lamiaceae	Galeopsis	Galeopsis tetrahit		SPECIES	Galeopsis tetrahit L.	Galeopsis tetrahit L.	L.	US			PRESENT	1	da86174a-a605-43a4-a5e8-53d484152cd3	44.275546	-70.033886	27		69	0			2022-11-05T20:46:59.163	5	11	2022	5341300	5341300	HUMAN_OBSERVATION							CC_BY_4_0					2023-02-08T17:40:45.424Z		COORDINATE_ROUNDED;COUNTRY_DERIVED_FROM_COORDINATES;CONTINENT_DERIVED_FROM_COORDINATES
3998499454	14d5676a-2c54-4f94-9023-1e8dcd822aa0	q-10667523984	Plantae	Tracheophyta	Magnoliopsida	Lamiales	Lamiaceae	Galeopsis	Galeopsis tetrahit		SPECIES	Galeopsis tetrahit L.	Galeopsis tetrahit L.	L.	CA			PRESENT	1	da86174a-a605-43a4-a5e8-53d484152cd3	48.872342	-88.478423	12		239.39	0			2022-08-07T15:39:00.408	7	8	2022	5341300	5341300	HUMAN_OBSERVATION							CC_BY_4_0					2023-02-08T17:26:09.720Z		COORDINATE_ROUNDED;COUNTRY_DERIVED_FROM_COORDINATES;CONTINENT_DERIVED_FROM_COORDINATES
3998487758	14d5676a-2c54-4f94-9023-1e8dcd822aa0	q-10673334727	Plantae	Tracheophyta	Magnoliopsida	Lamiales	Lamiaceae	Galeopsis	Galeopsis tetrahit		SPECIES	Galeopsis tetrahit L.	Galeopsis tetrahit L.	L.	CA			PRESENT	1	da86174a-a605-43a4-a5e8-53d484152cd3	46.534534	-71.624652	18		88	0			2022-08-15T16:18:14.838	15	8	2022	5341300	5341300	HUMAN_OBSERVATION							CC_BY_4_0					2023-02-08T17:40:10.020Z		COORDINATE_ROUNDED;COUNTRY_DERIVED_FROM_COORDINATES;CONTINENT_DERIVED_FROM_COORDINATES
3998419754	14d5676a-2c54-4f94-9023-1e8dcd822aa0	q-10683493803	Plantae	Tracheophyta	Magnoliopsida	Lamiales	Lamiaceae	Galeopsis	Galeopsis tetrahit		SPECIES	Galeopsis tetrahit L.	Galeopsis tetrahit L.	L.	US			PRESENT	1	da86174a-a605-43a4-a5e8-53d484152cd3	43.573075	-75.352295	27		332.74	0			2022-08-30T22:00:16.391	30	8	2022	5341300	5341300	HUMAN_OBSERVATION							CC_BY_4_0					2023-02-08T17:40:26.779Z		COUNTRY_DERIVED_FROM_COORDINATES;CONTINENT_DERIVED_FROM_COORDINATES
3998402725	14d5676a-2c54-4f94-9023-1e8dcd822aa0	q-10632870880	Plantae	Tracheophyta	Magnoliopsida	Lamiales	Lamiaceae	Galeopsis	Galeopsis tetrahit		SPECIES	Galeopsis tetrahit L.	Galeopsis tetrahit L.	L.	CA			PRESENT	1	da86174a-a605-43a4-a5e8-53d484152cd3	43.887214	-80.060747	10		376	0			2022-06-25T15:56:55.629	25	6	2022	5341300	5341300	HUMAN_OBSERVATION							CC_BY_4_0					2023-02-08T17:24:41.152Z		COORDINATE_ROUNDED;COUNTRY_DERIVED_FROM_COORDINATES;CONTINENT_DERIVED_FROM_COORDINATES
3998388456	14d5676a-2c54-4f94-9023-1e8dcd822aa0	q-10676680853	Plantae	Tracheophyta	Magnoliopsida	Lamiales	Lamiaceae	Galeopsis	Galeopsis tetrahit		SPECIES	Galeopsis tetrahit L.	Galeopsis tetrahit L.	L.	US			PRESENT	1	da86174a-a605-43a4-a5e8-53d484152cd3	44.1582	-74.980405	8		396.3	0			2022-08-20T17:21:33.911	20	8	2022	5341300	5341300	HUMAN_OBSERVATION							CC_BY_4_0					2023-02-08T17:26:24.904Z		COUNTRY_DERIVED_FROM_COORDINATES;CONTINENT_DERIVED_FROM_COORDINATES
3998380763	14d5676a-2c54-4f94-9023-1e8dcd822aa0	q-10667385168	Plantae	Tracheophyta	Magnoliopsida	Lamiales	Lamiaceae	Galeopsis	Galeopsis tetrahit		SPECIES	Galeopsis tetrahit L.	Galeopsis tetrahit L.	L.	CA			PRESENT	1	da86174a-a605-43a4-a5e8-53d484152cd3	47.508732	-70.509146	83		35.06	0			2022-08-07T13:46:20.793	7	8	2022	5341300	5341300	HUMAN_OBSERVATION							CC_BY_4_0					2023-02-08T17:26:02.516Z		COORDINATE_ROUNDED;COUNTRY_DERIVED_FROM_COORDINATES;CONTINENT_DERIVED_FROM_COORDINATES
3998287879	14d5676a-2c54-4f94-9023-1e8dcd822aa0	q-10688943314	Plantae	Tracheophyta	Magnoliopsida	Lamiales	Lamiaceae	Galeopsis	Galeopsis tetrahit		SPECIES	Galeopsis tetrahit L.	Galeopsis tetrahit L.	L.	US			PRESENT	1	da86174a-a605-43a4-a5e8-53d484152cd3	42.926452	-72.836944	8		492.94	0			2022-09-09T12:56:11.224	9	9	2022	5341300	5341300	HUMAN_OBSERVATION							CC_BY_4_0					2023-02-08T17:40:27.035Z		COORDINATE_ROUNDED;COUNTRY_DERIVED_FROM_COORDINATES;CONTINENT_DERIVED_FROM_COORDINATES
3998278699	14d5676a-2c54-4f94-9023-1e8dcd822aa0	q-10626235554	Plantae	Tracheophyta	Magnoliopsida	Lamiales	Lamiaceae	Galeopsis	Galeopsis tetrahit		SPECIES	Galeopsis tetrahit L.	Galeopsis tetrahit L.	L.	CA			PRESENT	1	da86174a-a605-43a4-a5e8-53d484152cd3	44.38948	-76.024159	10		77.23	0			2022-06-18T15:03:35.281	18	6	2022	5341300	5341300	HUMAN_OBSERVATION							CC_BY_4_0					2023-02-08T17:24:19.472Z		COORDINATE_ROUNDED;COUNTRY_DERIVED_FROM_COORDINATES;CONTINENT_DERIVED_FROM_COORDINATES
3998182672	14d5676a-2c54-4f94-9023-1e8dcd822aa0	q-10610251344	Plantae	Tracheophyta	Magnoliopsida	Lamiales	Lamiaceae	Galeopsis	Galeopsis tetrahit		SPECIES	Galeopsis tetrahit L.	Galeopsis tetrahit L.	L.	CA			PRESENT	1	da86174a-a605-43a4-a5e8-53d484152cd3	46.133874	-71.226171	4		359.4	0			2022-06-04T00:48:31.333	4	6	2022	5341300	5341300	HUMAN_OBSERVATION							CC_BY_4_0					2023-02-08T17:23:50.988Z		COORDINATE_ROUNDED;COUNTRY_DERIVED_FROM_COORDINATES;CONTINENT_DERIVED_FROM_COORDINATES
3998156880	14d5676a-2c54-4f94-9023-1e8dcd822aa0	q-10608108006	Plantae	Tracheophyta	Magnoliopsida	Lamiales	Lamiaceae	Galeopsis	Galeopsis tetrahit		SPECIES	Galeopsis tetrahit L.	Galeopsis tetrahit L.	L.	CA			PRESENT	1	da86174a-a605-43a4-a5e8-53d484152cd3	45.609307	-73.780264	11		42	0			2022-06-02T00:27:29.45	2	6	2022	5341300	5341300	HUMAN_OBSERVATION							CC_BY_4_0					2023-02-08T17:23:50.447Z		COORDINATE_ROUNDED;COUNTRY_DERIVED_FROM_COORDINATES;CONTINENT_DERIVED_FROM_COORDINATES
3998074400	14d5676a-2c54-4f94-9023-1e8dcd822aa0	q-10632729320	Plantae	Tracheophyta	Magnoliopsida	Lamiales	Lamiaceae	Galeopsis	Galeopsis tetrahit		SPECIES	Galeopsis tetrahit L.	Galeopsis tetrahit L.	L.	US			PRESENT	1	da86174a-a605-43a4-a5e8-53d484152cd3	42.610055	-74.940275	5		376.85	0			2022-06-25T14:12:55.69	25	6	2022	5341300	5341300	HUMAN_OBSERVATION							CC_BY_4_0					2023-02-08T17:24:33.658Z		COORDINATE_ROUNDED;COUNTRY_DERIVED_FROM_COORDINATES;CONTINENT_DERIVED_FROM_COORDINATES
3998072697	14d5676a-2c54-4f94-9023-1e8dcd822aa0	q-10607876645	Plantae	Tracheophyta	Magnoliopsida	Lamiales	Lamiaceae	Galeopsis	Galeopsis tetrahit		SPECIES	Galeopsis tetrahit L.	Galeopsis tetrahit L.	L.	US			PRESENT	1	da86174a-a605-43a4-a5e8-53d484152cd3	44.632918	-70.20201	8		281.1	0			2022-06-01T17:43:35.674	1	6	2022	5341300	5341300	HUMAN_OBSERVATION							CC_BY_4_0					2023-02-08T17:23:54.165Z		COORDINATE_ROUNDED;COUNTRY_DERIVED_FROM_COORDINATES;CONTINENT_DERIVED_FROM_COORDINATES
3998055544	14d5676a-2c54-4f94-9023-1e8dcd822aa0	q-10605952659	Plantae	Tracheophyta	Magnoliopsida	Lamiales	Lamiaceae	Galeopsis	Galeopsis tetrahit		SPECIES	Galeopsis tetrahit L.	Galeopsis tetrahit L.	L.	CA			PRESENT	1	da86174a-a605-43a4-a5e8-53d484152cd3	46.133874	-71.226171	4		359.4	0			2022-05-30T20:52:17.962	30	5	2022	5341300	5341300	HUMAN_OBSERVATION							CC_BY_4_0					2023-02-08T17:39:38.495Z		COORDINATE_ROUNDED;COUNTRY_DERIVED_FROM_COORDINATES;CONTINENT_DERIVED_FROM_COORDINATES
3997959392	14d5676a-2c54-4f94-9023-1e8dcd822aa0	q-10671388459	Plantae	Tracheophyta	Magnoliopsida	Lamiales	Lamiaceae	Galeopsis	Galeopsis tetrahit		SPECIES	Galeopsis tetrahit L.	Galeopsis tetrahit L.	L.	US			PRESENT	1	da86174a-a605-43a4-a5e8-53d484152cd3	46.755306	-88.426011	52		240.36	0			2022-08-13T12:34:56.364	13	8	2022	5341300	5341300	HUMAN_OBSERVATION							CC_BY_4_0					2023-02-08T17:40:24.487Z		COORDINATE_ROUNDED;COUNTRY_DERIVED_FROM_COORDINATES;CONTINENT_DERIVED_FROM_COORDINATES
3997914183	14d5676a-2c54-4f94-9023-1e8dcd822aa0	q-10675887564	Plantae	Tracheophyta	Magnoliopsida	Lamiales	Lamiaceae	Galeopsis	Galeopsis tetrahit		SPECIES	Galeopsis tetrahit L.	Galeopsis tetrahit L.	L.	US			PRESENT	1	da86174a-a605-43a4-a5e8-53d484152cd3	44.159458	-70.674677	6		170.55	0			2022-08-19T15:42:50.188	19	8	2022	5341300	5341300	HUMAN_OBSERVATION							CC_BY_4_0					2023-02-08T17:40:10.976Z		COORDINATE_ROUNDED;COUNTRY_DERIVED_FROM_COORDINATES;CONTINENT_DERIVED_FROM_COORDINATES
3997851188	7a3679ef-5582-4aaa-81f0-8c2545cafc81	o-1015349261	Plantae	Tracheophyta	Magnoliopsida	Lamiales	Lamiaceae	Galeopsis	Galeopsis tetrahit		SPECIES	Galeopsis tetrahit L.	Galeopsis tetrahit L.	L.	US			PRESENT	1	da86174a-a605-43a4-a5e8-53d484152cd3	36.118847	-86.026951	5		203.6	0			2022-09-04T19:30:30.983	4	9	2022	5341300	5341300	HUMAN_OBSERVATION							CC_BY_4_0					2023-02-08T17:24:26.548Z	StillImage	COORDINATE_ROUNDED;COUNTRY_DERIVED_FROM_COORDINATES;CONTINENT_DERIVED_FROM_COORDINATES
3997842973	7a3679ef-5582-4aaa-81f0-8c2545cafc81	o-1015100749	Plantae	Tracheophyta	Magnoliopsida	Lamiales	Lamiaceae	Galeopsis	Galeopsis tetrahit		SPECIES	Galeopsis tetrahit L.	Galeopsis tetrahit L.	L.	CA			PRESENT	1	da86174a-a605-43a4-a5e8-53d484152cd3	54.987087	-105.25921	14		366.64	0			2022-08-16T23:45:02.467	16	8	2022	5341300	5341300	HUMAN_OBSERVATION							CC_BY_4_0					2023-02-08T17:23:59.710Z	StillImage	COORDINATE_ROUNDED;COUNTRY_DERIVED_FROM_COORDINATES;CONTINENT_DERIVED_FROM_COORDINATES
3997840882	7a3679ef-5582-4aaa-81f0-8c2545cafc81	o-1015095085	Plantae	Tracheophyta	Magnoliopsida	Lamiales	Lamiaceae	Galeopsis	Galeopsis tetrahit		SPECIES	Galeopsis tetrahit L.	Galeopsis tetrahit L.	L.	CA			PRESENT	1	da86174a-a605-43a4-a5e8-53d484152cd3	51.083183	-113.952699	23		1087.63	0			2022-08-16T14:29:10.918	16	8	2022	5341300	5341300	HUMAN_OBSERVATION							CC_BY_4_0					2023-02-08T17:36:06.865Z	StillImage	COORDINATE_ROUNDED;COUNTRY_DERIVED_FROM_COORDINATES;CONTINENT_DERIVED_FROM_COORDINATES
3997807561	7a3679ef-5582-4aaa-81f0-8c2545cafc81	o-1015614399	Plantae	Tracheophyta	Magnoliopsida	Lamiales	Lamiaceae	Galeopsis	Galeopsis tetrahit		SPECIES	Galeopsis tetrahit L.	Galeopsis tetrahit L.	L.	CA			PRESENT	1	da86174a-a605-43a4-a5e8-53d484152cd3	53.499093	-113.135757	3200		735	0			2022-09-27T16:40:47.302	27	9	2022	5341300	5341300	HUMAN_OBSERVATION							CC_BY_4_0					2023-02-08T17:24:32.984Z	StillImage	COORDINATE_ROUNDED;COUNTRY_DERIVED_FROM_COORDINATES;CONTINENT_DERIVED_FROM_COORDINATES
3997790818	7a3679ef-5582-4aaa-81f0-8c2545cafc81	o-1015266174	Plantae	Tracheophyta	Magnoliopsida	Lamiales	Lamiaceae	Galeopsis	Galeopsis tetrahit		SPECIES	Galeopsis tetrahit L.	Galeopsis tetrahit L.	L.	CA			PRESENT	1	da86174a-a605-43a4-a5e8-53d484152cd3	47.68355	-70.166088	5		60.32	0			2022-08-28T21:07:23.036	28	8	2022	5341300	5341300	HUMAN_OBSERVATION							CC_BY_4_0					2023-02-08T17:24:20.231Z	StillImage	COORDINATE_ROUNDED;COUNTRY_DERIVED_FROM_COORDINATES;CONTINENT_DERIVED_FROM_COORDINATES
3997779799	7a3679ef-5582-4aaa-81f0-8c2545cafc81	o-1015060085	Plantae	Tracheophyta	Magnoliopsida	Lamiales	Lamiaceae	Galeopsis	Galeopsis tetrahit		SPECIES	Galeopsis tetrahit L.	Galeopsis tetrahit L.	L.	CA			PRESENT	1	da86174a-a605-43a4-a5e8-53d484152cd3	47.086696	-70.931836	8		762.25	0			2022-08-13T15:31:57	13	8	2022	5341300	5341300	HUMAN_OBSERVATION							CC_BY_4_0					2023-02-08T17:35:45.972Z	StillImage	COUNTRY_DERIVED_FROM_COORDINATES;CONTINENT_DERIVED_FROM_COORDINATES
3997774895	7a3679ef-5582-4aaa-81f0-8c2545cafc81	o-1015094855	Plantae	Tracheophyta	Magnoliopsida	Lamiales	Lamiaceae	Galeopsis	Galeopsis tetrahit		SPECIES	Galeopsis tetrahit L.	Galeopsis tetrahit L.	L.	US			PRESENT	1	da86174a-a605-43a4-a5e8-53d484152cd3	44.535792	-67.86275	5		4.86	0			2022-08-16T10:14:44	16	8	2022	5341300	5341300	HUMAN_OBSERVATION							CC_BY_4_0					2023-02-08T17:24:10.425Z	StillImage	COORDINATE_ROUNDED;COUNTRY_DERIVED_FROM_COORDINATES;CONTINENT_DERIVED_FROM_COORDINATES
3994203623	50c9509d-22c7-4a22-a47d-8c48425ef4a7	https://www.inaturalist.org/observations/141164759	Plantae	Tracheophyta	Magnoliopsida	Lamiales	Lamiaceae	Galeopsis	Galeopsis tetrahit		SPECIES	Galeopsis tetrahit L.	Galeopsis tetrahit		US		Vermont	PRESENT		28eb1a3f-1c15-4a95-931a-4af90ecb574d	44.424201	-72.908559	123						2022-08-27T16:54:00	27	8	2022	5341300	5341300	HUMAN_OBSERVATION	iNaturalist	Observations	141164759		Laurie DiCesare	2022-11-05T15:36:08	CC_BY_NC_4_0	Laurie DiCesare	Laurie DiCesare			2023-02-13T16:17:48.482Z	StillImage	COORDINATE_ROUNDED;CONTINENT_DERIVED_FROM_COORDINATES
3992726085	d8cd16ba-bb74-4420-821e-083f2bac17c2	KJ593426	Plantae	Tracheophyta	Magnoliopsida	Lamiales	Lamiaceae	Galeopsis	Galeopsis tetrahit		SPECIES	Galeopsis tetrahit L.	Galeopsis tetrahit		US	Wisconsin, Laona		PRESENT		ada9d123-ddb4-467d-8891-806ea8d94230	45.57	-88.790001											5341300	5341300	PRESERVED_SPECIMEN			WAB_0132469376				CC_BY_4_0		Fewless, Gary			2023-02-11T12:30:07.945Z		COORDINATE_ROUNDED;GEODETIC_DATUM_ASSUMED_WGS84;CONTINENT_DERIVED_FROM_COORDINATES
3985833287	50c9509d-22c7-4a22-a47d-8c48425ef4a7	https://www.inaturalist.org/observations/143046698	Plantae	Tracheophyta	Magnoliopsida	Lamiales	Lamiaceae	Galeopsis	Galeopsis tetrahit		SPECIES	Galeopsis tetrahit L.	Galeopsis tetrahit		CA		Québec	PRESENT		28eb1a3f-1c15-4a95-931a-4af90ecb574d	46.920255	-71.239473	31						2022-09-11T00:00:00	11	9	2022	5341300	5341300	HUMAN_OBSERVATION	iNaturalist	Observations	143046698		Étienne Lacroix-Carignan	2022-11-27T23:06:53	CC0_1_0	Christian Grenier	Christian Grenier			2023-02-13T16:08:06.713Z	StillImage	COORDINATE_ROUNDED;CONTINENT_DERIVED_FROM_COORDINATES
3985767803	50c9509d-22c7-4a22-a47d-8c48425ef4a7	https://www.inaturalist.org/observations/135976802	Plantae	Tracheophyta	Magnoliopsida	Lamiales	Lamiaceae	Galeopsis	Galeopsis tetrahit		SPECIES	Galeopsis tetrahit L.	Galeopsis tetrahit		CA		Québec	PRESENT		28eb1a3f-1c15-4a95-931a-4af90ecb574d	45.238514	-72.0178	4						2022-09-21T11:22:00	21	9	2022	5341300	5341300	HUMAN_OBSERVATION	iNaturalist	Observations	135976802		Don Loarie	2022-09-21T23:08:11	CC_BY_4_0	Don Loarie	Don Loarie			2023-02-13T16:18:02.373Z	StillImage	COORDINATE_ROUNDED;CONTINENT_DERIVED_FROM_COORDINATES
3985604456	50c9509d-22c7-4a22-a47d-8c48425ef4a7	https://www.inaturalist.org/observations/89376412	Plantae	Tracheophyta	Magnoliopsida	Lamiales	Lamiaceae	Galeopsis	Galeopsis tetrahit		SPECIES	Galeopsis tetrahit L.	Galeopsis tetrahit		CA		Ontario	PRESENT		28eb1a3f-1c15-4a95-931a-4af90ecb574d	43.990322	-77.718696	10						2021-07-29T15:03:00	29	7	2021	5341300	5341300	HUMAN_OBSERVATION	iNaturalist	Observations	89376412		pes_c515	2021-07-31T20:20:13	CC_BY_NC_4_0	pes_c515	pes_c515			2023-02-13T16:13:02.346Z	StillImage	COORDINATE_ROUNDED;CONTINENT_DERIVED_FROM_COORDINATES
3966463535	50c9509d-22c7-4a22-a47d-8c48425ef4a7	https://www.inaturalist.org/observations/137328709	Plantae	Tracheophyta	Magnoliopsida	Lamiales	Lamiaceae	Galeopsis	Galeopsis tetrahit		SPECIES	Galeopsis tetrahit L.	Galeopsis tetrahit		US		Wisconsin	PRESENT		28eb1a3f-1c15-4a95-931a-4af90ecb574d	46.344012	-91.817682	4						2022-10-02T15:21:27	2	10	2022	5341300	5341300	HUMAN_OBSERVATION	iNaturalist	Observations	137328709		swanchaser	2022-10-02T20:23:20	CC_BY_NC_4_0	swanchaser	swanchaser			2023-02-13T16:17:56.679Z	StillImage	COORDINATE_ROUNDED;CONTINENT_DERIVED_FROM_COORDINATES
3963593328	50c9509d-22c7-4a22-a47d-8c48425ef4a7	https://www.inaturalist.org/observations/141433067	Plantae	Tracheophyta	Magnoliopsida	Lamiales	Lamiaceae	Galeopsis	Galeopsis tetrahit		SPECIES	Galeopsis tetrahit L.	Galeopsis tetrahit		CA		Alberta	PRESENT		28eb1a3f-1c15-4a95-931a-4af90ecb574d	50.928333	-114.105556							2022-10-02T17:40:47	2	10	2022	5341300	5341300	HUMAN_OBSERVATION	iNaturalist	Observations	141433067		je9h	2022-11-08T20:18:32	CC_BY_NC_4_0	mrjmorris	mrjmorris			2023-02-13T16:08:05.973Z	StillImage	COORDINATE_ROUNDED;CONTINENT_DERIVED_FROM_COORDINATES
3963536522	50c9509d-22c7-4a22-a47d-8c48425ef4a7	https://www.inaturalist.org/observations/131596211	Plantae	Tracheophyta	Magnoliopsida	Lamiales	Lamiaceae	Galeopsis	Galeopsis tetrahit		SPECIES	Galeopsis tetrahit L.	Galeopsis tetrahit		CA		Québec	PRESENT		28eb1a3f-1c15-4a95-931a-4af90ecb574d	46.074417	-72.827873	13						2022-08-20T12:00:33	20	8	2022	5341300	5341300	HUMAN_OBSERVATION	iNaturalist	Observations	131596211		abeillestephanie1974	2022-08-20T16:00:59	CC_BY_NC_4_0	abeillestephanie1974	abeillestephanie1974			2023-02-13T16:16:43.522Z	StillImage	COORDINATE_ROUNDED;CONTINENT_DERIVED_FROM_COORDINATES
3963472056	50c9509d-22c7-4a22-a47d-8c48425ef4a7	https://www.inaturalist.org/observations/141185610	Plantae	Tracheophyta	Magnoliopsida	Lamiales	Lamiaceae	Galeopsis	Galeopsis tetrahit		SPECIES	Galeopsis tetrahit L.	Galeopsis tetrahit		CA		Québec	PRESENT		28eb1a3f-1c15-4a95-931a-4af90ecb574d	46.670685	-71.582886	14287						2022-11-05T15:22:01	5	11	2022	5341300	5341300	HUMAN_OBSERVATION	iNaturalist	Observations	141185610		Frédérick Létourneau	2022-11-05T19:52:08	CC_BY_NC_4_0	Frédérick Létourneau	Frédérick Létourneau			2023-02-13T16:17:53.913Z	StillImage	COORDINATE_ROUNDED;CONTINENT_DERIVED_FROM_COORDINATES
3963360533	50c9509d-22c7-4a22-a47d-8c48425ef4a7	https://www.inaturalist.org/observations/135396065	Plantae	Tracheophyta	Magnoliopsida	Lamiales	Lamiaceae	Galeopsis	Galeopsis tetrahit		SPECIES	Galeopsis tetrahit L.	Galeopsis tetrahit		CA		Québec	PRESENT		28eb1a3f-1c15-4a95-931a-4af90ecb574d	46.666534	-71.583458	443						2022-09-17T13:01:09	17	9	2022	5341300	5341300	HUMAN_OBSERVATION	iNaturalist	Observations	135396065		Étienne Lacroix-Carignan	2022-09-17T17:36:00	CC_BY_NC_4_0	Frédérick Létourneau	Frédérick Létourneau			2023-02-13T16:07:40.517Z	StillImage	COORDINATE_ROUNDED;CONTINENT_DERIVED_FROM_COORDINATES
3963240865	50c9509d-22c7-4a22-a47d-8c48425ef4a7	https://www.inaturalist.org/observations/141036500	Plantae	Tracheophyta	Magnoliopsida	Lamiales	Lamiaceae	Galeopsis	Galeopsis tetrahit		SPECIES	Galeopsis tetrahit L.	Galeopsis tetrahit		US		Maine	PRESENT		28eb1a3f-1c15-4a95-931a-4af90ecb574d	46.061795	-68.623877							2022-07-23T13:00:00	23	7	2022	5341300	5341300	HUMAN_OBSERVATION	iNaturalist	Observations	141036500		Mike Fitz	2022-11-04T03:04:05	CC_BY_NC_4_0	Mike Fitz	Mike Fitz			2023-02-13T16:18:30.267Z	StillImage	COORDINATE_ROUNDED;CONTINENT_DERIVED_FROM_COORDINATES
3961239374	50c9509d-22c7-4a22-a47d-8c48425ef4a7	https://www.inaturalist.org/observations/87312615	Plantae	Tracheophyta	Magnoliopsida	Lamiales	Lamiaceae	Galeopsis	Galeopsis tetrahit		SPECIES	Galeopsis tetrahit L.	Galeopsis tetrahit		CA		Québec	PRESENT		28eb1a3f-1c15-4a95-931a-4af90ecb574d	45.568123	-73.54309	15						2019-06-25T20:24:00	25	6	2019	5341300	5341300	HUMAN_OBSERVATION	iNaturalist	Observations	87312615		François Plourde — Renard frak	2021-07-16T20:25:19	CC_BY_NC_4_0	François Plourde — Renard frak	François Plourde — Renard frak			2023-02-13T16:04:23.442Z	StillImage	COORDINATE_ROUNDED;CONTINENT_DERIVED_FROM_COORDINATES
3961238538	50c9509d-22c7-4a22-a47d-8c48425ef4a7	https://www.inaturalist.org/observations/130280106	Plantae	Tracheophyta	Magnoliopsida	Lamiales	Lamiaceae	Galeopsis	Galeopsis tetrahit		SPECIES	Galeopsis tetrahit L.	Galeopsis tetrahit		CA		Ontario	PRESENT		28eb1a3f-1c15-4a95-931a-4af90ecb574d	44.148067	-78.621583	4						2022-08-10T10:55:32	10	8	2022	5341300	5341300	HUMAN_OBSERVATION	iNaturalist	Observations	130280106		Don Sutherland	2022-08-10T19:14:11	CC_BY_NC_4_0	Don Sutherland	Don Sutherland			2023-02-13T16:17:36.451Z	StillImage	COORDINATE_ROUNDED;CONTINENT_DERIVED_FROM_COORDINATES
3960382786	14d5676a-2c54-4f94-9023-1e8dcd822aa0	q-10650172746	Plantae	Tracheophyta	Magnoliopsida	Lamiales	Lamiaceae	Galeopsis	Galeopsis tetrahit		SPECIES	Galeopsis tetrahit L.	Galeopsis tetrahit L.	L.	CA			PRESENT	1	da86174a-a605-43a4-a5e8-53d484152cd3	44.794018	-79.389013	20		218.08	0			2022-07-15T14:43:20.611	15	7	2022	5341300	5341300	HUMAN_OBSERVATION							CC_BY_4_0					2023-02-08T17:39:57.356Z		COORDINATE_ROUNDED;COUNTRY_DERIVED_FROM_COORDINATES;CONTINENT_DERIVED_FROM_COORDINATES
3960371853	14d5676a-2c54-4f94-9023-1e8dcd822aa0	q-10658108105	Plantae	Tracheophyta	Magnoliopsida	Lamiales	Lamiaceae	Galeopsis	Galeopsis tetrahit		SPECIES	Galeopsis tetrahit L.	Galeopsis tetrahit L.	L.	CA			PRESENT	1	da86174a-a605-43a4-a5e8-53d484152cd3	48.424839	-58.472381	12		34.01	0			2022-07-25T18:56:40.212	25	7	2022	5341300	5341300	HUMAN_OBSERVATION							CC_BY_4_0					2023-02-08T17:40:07.461Z		COORDINATE_ROUNDED;COUNTRY_DERIVED_FROM_COORDINATES;CONTINENT_DERIVED_FROM_COORDINATES
3960358887	14d5676a-2c54-4f94-9023-1e8dcd822aa0	q-10615332666	Plantae	Tracheophyta	Magnoliopsida	Lamiales	Lamiaceae	Galeopsis	Galeopsis tetrahit		SPECIES	Galeopsis tetrahit L.	Galeopsis tetrahit L.	L.	CA			PRESENT	1	da86174a-a605-43a4-a5e8-53d484152cd3	51.061775	-114.104851	17		1066.97	0			2022-06-07T21:55:24.055	7	6	2022	5341300	5341300	HUMAN_OBSERVATION							CC_BY_4_0					2023-02-08T17:39:39.054Z		COORDINATE_ROUNDED;COUNTRY_DERIVED_FROM_COORDINATES;CONTINENT_DERIVED_FROM_COORDINATES
3960358340	14d5676a-2c54-4f94-9023-1e8dcd822aa0	q-10613871404	Plantae	Tracheophyta	Magnoliopsida	Lamiales	Lamiaceae	Galeopsis	Galeopsis tetrahit		SPECIES	Galeopsis tetrahit L.	Galeopsis tetrahit L.	L.	CA			PRESENT	1	da86174a-a605-43a4-a5e8-53d484152cd3	51.02482	-114.138869	27		1137.36	0			2022-06-06T15:11:16.507	6	6	2022	5341300	5341300	HUMAN_OBSERVATION							CC_BY_4_0					2023-02-08T17:39:29.722Z		COORDINATE_ROUNDED;COUNTRY_DERIVED_FROM_COORDINATES;CONTINENT_DERIVED_FROM_COORDINATES
3960310534	14d5676a-2c54-4f94-9023-1e8dcd822aa0	q-10649573691	Plantae	Tracheophyta	Magnoliopsida	Lamiales	Lamiaceae	Galeopsis	Galeopsis tetrahit		SPECIES	Galeopsis tetrahit L.	Galeopsis tetrahit L.	L.	US			PRESENT	1	da86174a-a605-43a4-a5e8-53d484152cd3	44.832064	-66.994292			8.3	0			2022-07-14T17:40:50.565	14	7	2022	5341300	5341300	HUMAN_OBSERVATION							CC_BY_4_0					2023-02-08T17:40:03.569Z		COORDINATE_ROUNDED;COUNTRY_DERIVED_FROM_COORDINATES;CONTINENT_DERIVED_FROM_COORDINATES
3960308697	14d5676a-2c54-4f94-9023-1e8dcd822aa0	q-10429067361	Plantae	Tracheophyta	Magnoliopsida	Lamiales	Lamiaceae	Galeopsis	Galeopsis tetrahit		SPECIES	Galeopsis tetrahit L.	Galeopsis tetrahit L.	L.	CA			PRESENT	1	da86174a-a605-43a4-a5e8-53d484152cd3	45.946808	-60.819039	24		55.17	0			2021-07-16T16:15:14.799	16	7	2021	5341300	5341300	HUMAN_OBSERVATION							CC_BY_4_0					2023-02-08T17:17:15.238Z		COORDINATE_ROUNDED;COUNTRY_DERIVED_FROM_COORDINATES;CONTINENT_DERIVED_FROM_COORDINATES
3960227312	14d5676a-2c54-4f94-9023-1e8dcd822aa0	q-10648637239	Plantae	Tracheophyta	Magnoliopsida	Lamiales	Lamiaceae	Galeopsis	Galeopsis tetrahit		SPECIES	Galeopsis tetrahit L.	Galeopsis tetrahit L.	L.	US			PRESENT	1	da86174a-a605-43a4-a5e8-53d484152cd3	43.759711	-87.743992	6		176.13	0			2022-07-13T14:28:31.406	13	7	2022	5341300	5341300	HUMAN_OBSERVATION							CC_BY_4_0					2023-02-08T17:25:19.311Z		COORDINATE_ROUNDED;COUNTRY_DERIVED_FROM_COORDINATES;CONTINENT_DERIVED_FROM_COORDINATES
3960221175	14d5676a-2c54-4f94-9023-1e8dcd822aa0	q-10630321623	Plantae	Tracheophyta	Magnoliopsida	Lamiales	Lamiaceae	Galeopsis	Galeopsis tetrahit		SPECIES	Galeopsis tetrahit L.	Galeopsis tetrahit L.	L.	US			PRESENT	1	da86174a-a605-43a4-a5e8-53d484152cd3	42.209005	-74.602517	6		406	0			2022-06-22T17:01:46.751	22	6	2022	5341300	5341300	HUMAN_OBSERVATION							CC_BY_4_0					2023-02-08T17:24:43.781Z		COORDINATE_ROUNDED;COUNTRY_DERIVED_FROM_COORDINATES;CONTINENT_DERIVED_FROM_COORDINATES
3960218870	14d5676a-2c54-4f94-9023-1e8dcd822aa0	q-10599299641	Plantae	Tracheophyta	Magnoliopsida	Lamiales	Lamiaceae	Galeopsis	Galeopsis tetrahit		SPECIES	Galeopsis tetrahit L.	Galeopsis tetrahit L.	L.	CA			PRESENT	1	da86174a-a605-43a4-a5e8-53d484152cd3	44.356407	-64.614953	8		87.19	0			2022-05-25T21:49:45.401	25	5	2022	5341300	5341300	HUMAN_OBSERVATION							CC_BY_4_0					2023-02-08T17:23:31.492Z		COORDINATE_ROUNDED;COUNTRY_DERIVED_FROM_COORDINATES;CONTINENT_DERIVED_FROM_COORDINATES
3960181705	14d5676a-2c54-4f94-9023-1e8dcd822aa0	q-10642192295	Plantae	Tracheophyta	Magnoliopsida	Lamiales	Lamiaceae	Galeopsis	Galeopsis tetrahit		SPECIES	Galeopsis tetrahit L.	Galeopsis tetrahit L.	L.	US			PRESENT	1	da86174a-a605-43a4-a5e8-53d484152cd3	46.377482	-84.263543	8		183.43	0			2022-07-05T23:09:57.263	5	7	2022	5341300	5341300	HUMAN_OBSERVATION							CC_BY_4_0					2023-02-08T17:24:49.602Z		COORDINATE_ROUNDED;COUNTRY_DERIVED_FROM_COORDINATES;CONTINENT_DERIVED_FROM_COORDINATES
3960174680	14d5676a-2c54-4f94-9023-1e8dcd822aa0	q-10374658817	Plantae	Tracheophyta	Magnoliopsida	Lamiales	Lamiaceae	Galeopsis	Galeopsis tetrahit		SPECIES	Galeopsis tetrahit L.	Galeopsis tetrahit L.	L.	US			PRESENT	1	da86174a-a605-43a4-a5e8-53d484152cd3	44.470419	-70.076291	5		177.81	0			2021-06-01T19:20:13.159	1	6	2021	5341300	5341300	HUMAN_OBSERVATION							CC_BY_4_0					2023-02-08T17:15:39.362Z		COORDINATE_ROUNDED;COUNTRY_DERIVED_FROM_COORDINATES;CONTINENT_DERIVED_FROM_COORDINATES
3960156861	14d5676a-2c54-4f94-9023-1e8dcd822aa0	q-10620472036	Plantae	Tracheophyta	Magnoliopsida	Lamiales	Lamiaceae	Galeopsis	Galeopsis tetrahit		SPECIES	Galeopsis tetrahit L.	Galeopsis tetrahit L.	L.	US			PRESENT	1	da86174a-a605-43a4-a5e8-53d484152cd3	42.522171	-74.982861	6		365.44	0			2022-06-12T15:15:37.139	12	6	2022	5341300	5341300	HUMAN_OBSERVATION							CC_BY_4_0					2023-02-08T17:39:38.903Z		COORDINATE_ROUNDED;COUNTRY_DERIVED_FROM_COORDINATES;CONTINENT_DERIVED_FROM_COORDINATES
3960153864	14d5676a-2c54-4f94-9023-1e8dcd822aa0	q-10638445640	Plantae	Tracheophyta	Magnoliopsida	Lamiales	Lamiaceae	Galeopsis	Galeopsis tetrahit		SPECIES	Galeopsis tetrahit L.	Galeopsis tetrahit L.	L.	US			PRESENT	1	da86174a-a605-43a4-a5e8-53d484152cd3	43.302809	-72.757775	40		710.49	0			2022-07-01T23:40:18.804	1	7	2022	5341300	5341300	HUMAN_OBSERVATION							CC_BY_4_0					2023-02-08T17:39:57.751Z		COORDINATE_ROUNDED;COUNTRY_DERIVED_FROM_COORDINATES;CONTINENT_DERIVED_FROM_COORDINATES
3960151050	14d5676a-2c54-4f94-9023-1e8dcd822aa0	q-10404831897	Plantae	Tracheophyta	Magnoliopsida	Lamiales	Lamiaceae	Galeopsis	Galeopsis tetrahit		SPECIES	Galeopsis tetrahit L.	Galeopsis tetrahit L.	L.	US			PRESENT	1	da86174a-a605-43a4-a5e8-53d484152cd3	45.981425	-84.196077	9		175.21	0			2021-06-24T22:36:54.997	24	6	2021	5341300	5341300	HUMAN_OBSERVATION							CC_BY_4_0					2023-02-08T17:36:18.806Z		COORDINATE_ROUNDED;COUNTRY_DERIVED_FROM_COORDINATES;CONTINENT_DERIVED_FROM_COORDINATES
3960145818	14d5676a-2c54-4f94-9023-1e8dcd822aa0	q-10441303285	Plantae	Tracheophyta	Magnoliopsida	Lamiales	Lamiaceae	Galeopsis	Galeopsis tetrahit		SPECIES	Galeopsis tetrahit L.	Galeopsis tetrahit L.	L.	CA			PRESENT	1	da86174a-a605-43a4-a5e8-53d484152cd3	45.844287	-74.233488	48		303.13	0			2021-07-31T12:46:17.995	31	7	2021	5341300	5341300	HUMAN_OBSERVATION							CC_BY_4_0					2023-02-08T17:17:39.235Z		COORDINATE_ROUNDED;COUNTRY_DERIVED_FROM_COORDINATES;CONTINENT_DERIVED_FROM_COORDINATES
3960139854	14d5676a-2c54-4f94-9023-1e8dcd822aa0	q-10636363692	Plantae	Tracheophyta	Magnoliopsida	Lamiales	Lamiaceae	Galeopsis	Galeopsis tetrahit		SPECIES	Galeopsis tetrahit L.	Galeopsis tetrahit L.	L.	CA			PRESENT	1	da86174a-a605-43a4-a5e8-53d484152cd3	48.616067	-71.509992			127	0			2022-06-29T11:01:34.399	29	6	2022	5341300	5341300	HUMAN_OBSERVATION							CC_BY_4_0					2023-02-08T17:39:56.608Z		COORDINATE_ROUNDED;COUNTRY_DERIVED_FROM_COORDINATES;CONTINENT_DERIVED_FROM_COORDINATES
3960124175	14d5676a-2c54-4f94-9023-1e8dcd822aa0	q-10635239965	Plantae	Tracheophyta	Magnoliopsida	Lamiales	Lamiaceae	Galeopsis	Galeopsis tetrahit		SPECIES	Galeopsis tetrahit L.	Galeopsis tetrahit L.	L.	US			PRESENT	1	da86174a-a605-43a4-a5e8-53d484152cd3	42.330958	-76.608545	14		480	0			2022-06-27T23:57:06.575	27	6	2022	5341300	5341300	HUMAN_OBSERVATION							CC_BY_4_0					2023-02-08T17:24:36.073Z		COORDINATE_ROUNDED;COUNTRY_DERIVED_FROM_COORDINATES;CONTINENT_DERIVED_FROM_COORDINATES
3960038817	14d5676a-2c54-4f94-9023-1e8dcd822aa0	q-10397750160	Plantae	Tracheophyta	Magnoliopsida	Lamiales	Lamiaceae	Galeopsis	Galeopsis tetrahit		SPECIES	Galeopsis tetrahit L.	Galeopsis tetrahit L.	L.	CA			PRESENT	1	da86174a-a605-43a4-a5e8-53d484152cd3	52.100574	-114.668321	165		1067.73	0			2021-06-19T20:52:27.95	19	6	2021	5341300	5341300	HUMAN_OBSERVATION							CC_BY_4_0					2023-02-08T17:35:57.210Z		COORDINATE_ROUNDED;COUNTRY_DERIVED_FROM_COORDINATES;CONTINENT_DERIVED_FROM_COORDINATES
3960038043	14d5676a-2c54-4f94-9023-1e8dcd822aa0	q-10411873408	Plantae	Tracheophyta	Magnoliopsida	Lamiales	Lamiaceae	Galeopsis	Galeopsis tetrahit		SPECIES	Galeopsis tetrahit L.	Galeopsis tetrahit L.	L.	CA			PRESENT	1	da86174a-a605-43a4-a5e8-53d484152cd3	49.110897	-118.449372	6		594.88	0			2021-06-30T14:51:16.035	30	6	2021	5341300	5341300	HUMAN_OBSERVATION							CC_BY_4_0					2023-02-08T17:16:35.084Z		COORDINATE_ROUNDED;COUNTRY_DERIVED_FROM_COORDINATES;CONTINENT_DERIVED_FROM_COORDINATES
3959967406	14d5676a-2c54-4f94-9023-1e8dcd822aa0	q-10599343423	Plantae	Tracheophyta	Magnoliopsida	Lamiales	Lamiaceae	Galeopsis	Galeopsis tetrahit		SPECIES	Galeopsis tetrahit L.	Galeopsis tetrahit L.	L.	US			PRESENT	1	da86174a-a605-43a4-a5e8-53d484152cd3	42.445735	-71.323474	51		7.26	0			2022-05-26T00:11:15.247	26	5	2022	5341300	5341300	HUMAN_OBSERVATION							CC_BY_4_0					2023-02-08T17:23:26.054Z		COORDINATE_ROUNDED;COUNTRY_DERIVED_FROM_COORDINATES;CONTINENT_DERIVED_FROM_COORDINATES
3959923208	14d5676a-2c54-4f94-9023-1e8dcd822aa0	q-10386023958	Plantae	Tracheophyta	Magnoliopsida	Lamiales	Lamiaceae	Galeopsis	Galeopsis tetrahit		SPECIES	Galeopsis tetrahit L.	Galeopsis tetrahit L.	L.	US			PRESENT	1	da86174a-a605-43a4-a5e8-53d484152cd3	43.302435	-75.588612	96		181.88	0			2021-06-11T19:25:54.225	11	6	2021	5341300	5341300	HUMAN_OBSERVATION							CC_BY_4_0					2023-02-08T17:35:52.761Z		COORDINATE_ROUNDED;COUNTRY_DERIVED_FROM_COORDINATES;CONTINENT_DERIVED_FROM_COORDINATES
3959759917	14d5676a-2c54-4f94-9023-1e8dcd822aa0	q-10647911923	Plantae	Tracheophyta	Magnoliopsida	Lamiales	Lamiaceae	Galeopsis	Galeopsis tetrahit		SPECIES	Galeopsis tetrahit L.	Galeopsis tetrahit L.	L.	CA			PRESENT	1	da86174a-a605-43a4-a5e8-53d484152cd3	45.388956	-71.83168	11		225.16	0			2022-07-12T15:00:06.987	12	7	2022	5341300	5341300	HUMAN_OBSERVATION							CC_BY_4_0					2023-02-08T17:39:57.647Z		COORDINATE_ROUNDED;COUNTRY_DERIVED_FROM_COORDINATES;CONTINENT_DERIVED_FROM_COORDINATES
3959727698	14d5676a-2c54-4f94-9023-1e8dcd822aa0	q-10377081400	Plantae	Tracheophyta	Magnoliopsida	Lamiales	Lamiaceae	Galeopsis	Galeopsis tetrahit		SPECIES	Galeopsis tetrahit L.	Galeopsis tetrahit L.	L.	US			PRESENT	1	da86174a-a605-43a4-a5e8-53d484152cd3	44.863726	-89.586187	10		344.6	0			2021-06-03T20:31:19.262	3	6	2021	5341300	5341300	HUMAN_OBSERVATION							CC_BY_4_0					2023-02-08T17:15:43.499Z		COORDINATE_ROUNDED;COUNTRY_DERIVED_FROM_COORDINATES;CONTINENT_DERIVED_FROM_COORDINATES
3959708100	14d5676a-2c54-4f94-9023-1e8dcd822aa0	q-10433506140	Plantae	Tracheophyta	Magnoliopsida	Lamiales	Lamiaceae	Galeopsis	Galeopsis tetrahit		SPECIES	Galeopsis tetrahit L.	Galeopsis tetrahit L.	L.	CA			PRESENT	1	da86174a-a605-43a4-a5e8-53d484152cd3	45.47272	-71.725876	15		193.88	0			2021-07-21T22:48:33.836	21	7	2021	5341300	5341300	HUMAN_OBSERVATION							CC_BY_4_0					2023-02-08T17:17:35.644Z		COORDINATE_ROUNDED;COUNTRY_DERIVED_FROM_COORDINATES;CONTINENT_DERIVED_FROM_COORDINATES
3959565580	14d5676a-2c54-4f94-9023-1e8dcd822aa0	q-10620997559	Plantae	Tracheophyta	Magnoliopsida	Lamiales	Lamiaceae	Galeopsis	Galeopsis tetrahit		SPECIES	Galeopsis tetrahit L.	Galeopsis tetrahit L.	L.	US			PRESENT	1	da86174a-a605-43a4-a5e8-53d484152cd3	41.715288	-71.205386	5		-23.81	0			2022-06-12T22:03:41.795	12	6	2022	5341300	5341300	HUMAN_OBSERVATION							CC_BY_4_0					2023-02-08T17:24:19.284Z		COORDINATE_ROUNDED;COUNTRY_DERIVED_FROM_COORDINATES;CONTINENT_DERIVED_FROM_COORDINATES
3959483993	14d5676a-2c54-4f94-9023-1e8dcd822aa0	q-10651035848	Plantae	Tracheophyta	Magnoliopsida	Lamiales	Lamiaceae	Galeopsis	Galeopsis tetrahit		SPECIES	Galeopsis tetrahit L.	Galeopsis tetrahit L.	L.	US			PRESENT	1	da86174a-a605-43a4-a5e8-53d484152cd3	42.030211	-77.670805	27		682.46	0			2022-07-16T15:03:35.395	16	7	2022	5341300	5341300	HUMAN_OBSERVATION							CC_BY_4_0					2023-02-08T17:40:04.107Z		COORDINATE_ROUNDED;COUNTRY_DERIVED_FROM_COORDINATES;CONTINENT_DERIVED_FROM_COORDINATES
3959483637	14d5676a-2c54-4f94-9023-1e8dcd822aa0	q-10649637517	Plantae	Tracheophyta	Magnoliopsida	Lamiales	Lamiaceae	Galeopsis	Galeopsis tetrahit		SPECIES	Galeopsis tetrahit L.	Galeopsis tetrahit L.	L.	CA			PRESENT	1	da86174a-a605-43a4-a5e8-53d484152cd3	44.254946	-80.559191	15		445.59	0			2022-07-14T18:54:39.271	14	7	2022	5341300	5341300	HUMAN_OBSERVATION							CC_BY_4_0					2023-02-08T17:25:21.918Z		COORDINATE_ROUNDED;COUNTRY_DERIVED_FROM_COORDINATES;CONTINENT_DERIVED_FROM_COORDINATES
3959464288	14d5676a-2c54-4f94-9023-1e8dcd822aa0	q-10615368991	Plantae	Tracheophyta	Magnoliopsida	Lamiales	Lamiaceae	Galeopsis	Galeopsis tetrahit		SPECIES	Galeopsis tetrahit L.	Galeopsis tetrahit L.	L.	US			PRESENT	1	da86174a-a605-43a4-a5e8-53d484152cd3	44.167467	-69.805422	15		36.37	0			2022-06-07T23:48:32.468	7	6	2022	5341300	5341300	HUMAN_OBSERVATION							CC_BY_4_0					2023-02-08T17:39:40.193Z		COORDINATE_ROUNDED;COUNTRY_DERIVED_FROM_COORDINATES;CONTINENT_DERIVED_FROM_COORDINATES
3959414117	14d5676a-2c54-4f94-9023-1e8dcd822aa0	q-10628799423	Plantae	Tracheophyta	Magnoliopsida	Lamiales	Lamiaceae	Galeopsis	Galeopsis tetrahit		SPECIES	Galeopsis tetrahit L.	Galeopsis tetrahit L.	L.	CA			PRESENT	1	da86174a-a605-43a4-a5e8-53d484152cd3	49.739867	-112.829264	11		909.79	0			2022-06-21T02:06:50.636	21	6	2022	5341300	5341300	HUMAN_OBSERVATION							CC_BY_4_0					2023-02-08T17:39:49.336Z		COORDINATE_ROUNDED;COUNTRY_DERIVED_FROM_COORDINATES;CONTINENT_DERIVED_FROM_COORDINATES
3959407034	14d5676a-2c54-4f94-9023-1e8dcd822aa0	q-10612354859	Plantae	Tracheophyta	Magnoliopsida	Lamiales	Lamiaceae	Galeopsis	Galeopsis tetrahit		SPECIES	Galeopsis tetrahit L.	Galeopsis tetrahit L.	L.	US			PRESENT	1	da86174a-a605-43a4-a5e8-53d484152cd3	41.741409	-75.130878	35		399.58	0			2022-06-05T14:27:48.958	5	6	2022	5341300	5341300	HUMAN_OBSERVATION							CC_BY_4_0					2023-02-08T17:39:28.757Z		COORDINATE_ROUNDED;COUNTRY_DERIVED_FROM_COORDINATES;CONTINENT_DERIVED_FROM_COORDINATES
3959346690	14d5676a-2c54-4f94-9023-1e8dcd822aa0	q-10362277353	Plantae	Tracheophyta	Magnoliopsida	Lamiales	Lamiaceae	Galeopsis	Galeopsis tetrahit		SPECIES	Galeopsis tetrahit L.	Galeopsis tetrahit L.	L.	CA			PRESENT	1	da86174a-a605-43a4-a5e8-53d484152cd3	45.334443	-71.526934			262.83	0			2021-05-22T20:57:33.02	22	5	2021	5341300	5341300	HUMAN_OBSERVATION							CC_BY_4_0					2023-02-08T17:35:07.242Z		COORDINATE_ROUNDED;COUNTRY_DERIVED_FROM_COORDINATES;CONTINENT_DERIVED_FROM_COORDINATES
3959289623	14d5676a-2c54-4f94-9023-1e8dcd822aa0	q-10638268533	Plantae	Tracheophyta	Magnoliopsida	Lamiales	Lamiaceae	Galeopsis	Galeopsis tetrahit		SPECIES	Galeopsis tetrahit L.	Galeopsis tetrahit L.	L.	US			PRESENT	1	da86174a-a605-43a4-a5e8-53d484152cd3	44.832064	-66.994292	3		8.3	0			2022-07-01T17:49:29.061	1	7	2022	5341300	5341300	HUMAN_OBSERVATION							CC_BY_4_0					2023-02-08T17:25:00.792Z		COORDINATE_ROUNDED;COUNTRY_DERIVED_FROM_COORDINATES;CONTINENT_DERIVED_FROM_COORDINATES
3959237413	14d5676a-2c54-4f94-9023-1e8dcd822aa0	q-10372359327	Plantae	Tracheophyta	Magnoliopsida	Lamiales	Lamiaceae	Galeopsis	Galeopsis tetrahit		SPECIES	Galeopsis tetrahit L.	Galeopsis tetrahit L.	L.	CA			PRESENT	1	da86174a-a605-43a4-a5e8-53d484152cd3	45.03673	-74.728596			32.05	0			2021-05-30T19:27:10.458	30	5	2021	5341300	5341300	HUMAN_OBSERVATION							CC_BY_4_0					2023-02-08T17:15:37.921Z		COORDINATE_ROUNDED;COUNTRY_DERIVED_FROM_COORDINATES;CONTINENT_DERIVED_FROM_COORDINATES
3959197323	14d5676a-2c54-4f94-9023-1e8dcd822aa0	q-10640058275	Plantae	Tracheophyta	Magnoliopsida	Lamiales	Lamiaceae	Galeopsis	Galeopsis tetrahit		SPECIES	Galeopsis tetrahit L.	Galeopsis tetrahit L.	L.	CA			PRESENT	1	da86174a-a605-43a4-a5e8-53d484152cd3	51.380796	-120.195807	10		384.91	0			2022-07-03T14:30:49.706	3	7	2022	5341300	5341300	HUMAN_OBSERVATION							CC_BY_4_0					2023-02-08T17:25:04.635Z		COORDINATE_ROUNDED;COUNTRY_DERIVED_FROM_COORDINATES;CONTINENT_DERIVED_FROM_COORDINATES
3959142407	14d5676a-2c54-4f94-9023-1e8dcd822aa0	q-10439483189	Plantae	Tracheophyta	Magnoliopsida	Lamiales	Lamiaceae	Galeopsis	Galeopsis tetrahit		SPECIES	Galeopsis tetrahit L.	Galeopsis tetrahit L.	L.	US			PRESENT	1	da86174a-a605-43a4-a5e8-53d484152cd3	42.399747	-76.42502	50		249.28	0			2021-07-28T23:11:52.642	28	7	2021	5341300	5341300	HUMAN_OBSERVATION							CC_BY_4_0					2023-02-08T17:17:48.280Z		COORDINATE_ROUNDED;COUNTRY_DERIVED_FROM_COORDINATES;CONTINENT_DERIVED_FROM_COORDINATES
3959027475	14d5676a-2c54-4f94-9023-1e8dcd822aa0	q-10498870631	Plantae	Tracheophyta	Magnoliopsida	Lamiales	Lamiaceae	Galeopsis	Galeopsis tetrahit		SPECIES	Galeopsis tetrahit L.	Galeopsis tetrahit L.	L.	CA			PRESENT	1	da86174a-a605-43a4-a5e8-53d484152cd3	45.630874	-71.44718			344	0			2021-10-27T17:04:43.815	27	10	2021	5341300	5341300	HUMAN_OBSERVATION							CC_BY_4_0					2023-02-08T17:20:12.719Z		COORDINATE_ROUNDED;COUNTRY_DERIVED_FROM_COORDINATES;CONTINENT_DERIVED_FROM_COORDINATES
3958909930	14d5676a-2c54-4f94-9023-1e8dcd822aa0	q-10615229691	Plantae	Tracheophyta	Magnoliopsida	Lamiales	Lamiaceae	Galeopsis	Galeopsis tetrahit		SPECIES	Galeopsis tetrahit L.	Galeopsis tetrahit L.	L.	US			PRESENT	1	da86174a-a605-43a4-a5e8-53d484152cd3	44.219331	-70.318048	4		123.06	0			2022-06-07T19:01:33.863	7	6	2022	5341300	5341300	HUMAN_OBSERVATION							CC_BY_4_0					2023-02-08T17:24:01.173Z		COORDINATE_ROUNDED;COUNTRY_DERIVED_FROM_COORDINATES;CONTINENT_DERIVED_FROM_COORDINATES
3958860840	14d5676a-2c54-4f94-9023-1e8dcd822aa0	q-10436103547	Plantae	Tracheophyta	Magnoliopsida	Lamiales	Lamiaceae	Galeopsis	Galeopsis tetrahit		SPECIES	Galeopsis tetrahit L.	Galeopsis tetrahit L.	L.	CA			PRESENT	1	da86174a-a605-43a4-a5e8-53d484152cd3	46.116795	-71.806691	48		199.25	0			2021-07-24T23:41:15.248	24	7	2021	5341300	5341300	HUMAN_OBSERVATION							CC_BY_4_0					2023-02-08T17:36:44.485Z		COORDINATE_ROUNDED;COUNTRY_DERIVED_FROM_COORDINATES;CONTINENT_DERIVED_FROM_COORDINATES
3958750529	14d5676a-2c54-4f94-9023-1e8dcd822aa0	q-10391264492	Plantae	Tracheophyta	Magnoliopsida	Lamiales	Lamiaceae	Galeopsis	Galeopsis tetrahit		SPECIES	Galeopsis tetrahit L.	Galeopsis tetrahit L.	L.	US			PRESENT	1	da86174a-a605-43a4-a5e8-53d484152cd3	48.966467	-122.162049							2021-06-15T00:06:00.834	15	6	2021	5341300	5341300	HUMAN_OBSERVATION							CC_BY_4_0					2023-02-08T17:16:10.961Z		COORDINATE_ROUNDED;COUNTRY_DERIVED_FROM_COORDINATES;CONTINENT_DERIVED_FROM_COORDINATES
3958741783	14d5676a-2c54-4f94-9023-1e8dcd822aa0	q-10207876116	Plantae	Tracheophyta	Magnoliopsida	Lamiales	Lamiaceae	Galeopsis	Galeopsis tetrahit		SPECIES	Galeopsis tetrahit L.	Galeopsis tetrahit L.	L.	US			PRESENT	1	da86174a-a605-43a4-a5e8-53d484152cd3	44.428595	-74.053724	10		511.18	0			2020-07-02T13:13:11.344	2	7	2020	5341300	5341300	HUMAN_OBSERVATION							CC_BY_4_0					2023-02-08T17:11:13.222Z		COORDINATE_ROUNDED;COUNTRY_DERIVED_FROM_COORDINATES;CONTINENT_DERIVED_FROM_COORDINATES
3958741364	14d5676a-2c54-4f94-9023-1e8dcd822aa0	q-10206307956	Plantae	Tracheophyta	Magnoliopsida	Lamiales	Lamiaceae	Galeopsis	Galeopsis tetrahit		SPECIES	Galeopsis tetrahit L.	Galeopsis tetrahit L.	L.	US			PRESENT	1	da86174a-a605-43a4-a5e8-53d484152cd3	43.005168	-72.540837	65		160	0			2020-06-30T00:13:22.846	30	6	2020	5341300	5341300	HUMAN_OBSERVATION							CC_BY_4_0					2023-02-08T17:11:07.159Z		COORDINATE_ROUNDED;COUNTRY_DERIVED_FROM_COORDINATES;CONTINENT_DERIVED_FROM_COORDINATES
3958700198	14d5676a-2c54-4f94-9023-1e8dcd822aa0	q-10176345273	Plantae	Tracheophyta	Magnoliopsida	Lamiales	Lamiaceae	Galeopsis	Galeopsis tetrahit		SPECIES	Galeopsis tetrahit L.	Galeopsis tetrahit L.	L.	US			PRESENT	1	da86174a-a605-43a4-a5e8-53d484152cd3	43.696982	-70.387534							2020-05-25T13:24:05.61	25	5	2020	5341300	5341300	HUMAN_OBSERVATION							CC_BY_4_0					2023-02-08T17:31:29.542Z		COORDINATE_ROUNDED;COUNTRY_DERIVED_FROM_COORDINATES;CONTINENT_DERIVED_FROM_COORDINATES
3958650836	14d5676a-2c54-4f94-9023-1e8dcd822aa0	q-10199575747	Plantae	Tracheophyta	Magnoliopsida	Lamiales	Lamiaceae	Galeopsis	Galeopsis tetrahit		SPECIES	Galeopsis tetrahit L.	Galeopsis tetrahit L.	L.	CA			PRESENT	1	da86174a-a605-43a4-a5e8-53d484152cd3	53.389508	-114.150422			765.93	0			2020-06-21T14:26:03.348	21	6	2020	5341300	5341300	HUMAN_OBSERVATION							CC_BY_4_0					2023-02-08T17:31:50.453Z		COORDINATE_ROUNDED;COUNTRY_DERIVED_FROM_COORDINATES;CONTINENT_DERIVED_FROM_COORDINATES
3958554098	14d5676a-2c54-4f94-9023-1e8dcd822aa0	q-10211692871	Plantae	Tracheophyta	Magnoliopsida	Lamiales	Lamiaceae	Galeopsis	Galeopsis tetrahit		SPECIES	Galeopsis tetrahit L.	Galeopsis tetrahit L.	L.	CA			PRESENT	1	da86174a-a605-43a4-a5e8-53d484152cd3	48.461875	-67.435076	82		162.61	0			2020-07-07T14:33:10.555	7	7	2020	5341300	5341300	HUMAN_OBSERVATION							CC_BY_4_0					2023-02-08T17:11:18.564Z		COORDINATE_ROUNDED;COUNTRY_DERIVED_FROM_COORDINATES;CONTINENT_DERIVED_FROM_COORDINATES
3958518933	14d5676a-2c54-4f94-9023-1e8dcd822aa0	q-10371835104	Plantae	Tracheophyta	Magnoliopsida	Lamiales	Lamiaceae	Galeopsis	Galeopsis tetrahit		SPECIES	Galeopsis tetrahit L.	Galeopsis tetrahit L.	L.	US			PRESENT	1	da86174a-a605-43a4-a5e8-53d484152cd3	42.957963	-71.948681	65		230.02	0			2021-05-30T15:02:35.543	30	5	2021	5341300	5341300	HUMAN_OBSERVATION							CC_BY_4_0					2023-02-08T17:15:33.410Z		COORDINATE_ROUNDED;COUNTRY_DERIVED_FROM_COORDINATES;CONTINENT_DERIVED_FROM_COORDINATES
3958513457	14d5676a-2c54-4f94-9023-1e8dcd822aa0	q-10206223399	Plantae	Tracheophyta	Magnoliopsida	Lamiales	Lamiaceae	Galeopsis	Galeopsis tetrahit		SPECIES	Galeopsis tetrahit L.	Galeopsis tetrahit L.	L.	CA			PRESENT	1	da86174a-a605-43a4-a5e8-53d484152cd3	46.611888	-71.71059	8		42	0			2020-06-29T19:43:50.292	29	6	2020	5341300	5341300	HUMAN_OBSERVATION							CC_BY_4_0					2023-02-08T17:11:01.498Z		COORDINATE_ROUNDED;COUNTRY_DERIVED_FROM_COORDINATES;CONTINENT_DERIVED_FROM_COORDINATES
3958511167	14d5676a-2c54-4f94-9023-1e8dcd822aa0	q-10207875596	Plantae	Tracheophyta	Magnoliopsida	Lamiales	Lamiaceae	Galeopsis	Galeopsis tetrahit		SPECIES	Galeopsis tetrahit L.	Galeopsis tetrahit L.	L.	US			PRESENT	1	da86174a-a605-43a4-a5e8-53d484152cd3	44.428872	-74.052343	165		503.5	0			2020-07-02T13:12:23.748	2	7	2020	5341300	5341300	HUMAN_OBSERVATION							CC_BY_4_0					2023-02-08T17:11:04.399Z		COORDINATE_ROUNDED;COUNTRY_DERIVED_FROM_COORDINATES;CONTINENT_DERIVED_FROM_COORDINATES
3958494104	14d5676a-2c54-4f94-9023-1e8dcd822aa0	q-10657500829	Plantae	Tracheophyta	Magnoliopsida	Lamiales	Lamiaceae	Galeopsis	Galeopsis tetrahit		SPECIES	Galeopsis tetrahit L.	Galeopsis tetrahit L.	L.	CA			PRESENT	1	da86174a-a605-43a4-a5e8-53d484152cd3	45.077473	-71.997686	11		313	0			2022-07-24T22:27:40.387	24	7	2022	5341300	5341300	HUMAN_OBSERVATION							CC_BY_4_0					2023-02-08T17:25:52.293Z		COORDINATE_ROUNDED;COUNTRY_DERIVED_FROM_COORDINATES;CONTINENT_DERIVED_FROM_COORDINATES
3958386629	14d5676a-2c54-4f94-9023-1e8dcd822aa0	q-10188885878	Plantae	Tracheophyta	Magnoliopsida	Lamiales	Lamiaceae	Galeopsis	Galeopsis tetrahit		SPECIES	Galeopsis tetrahit L.	Galeopsis tetrahit L.	L.	CA			PRESENT	1	da86174a-a605-43a4-a5e8-53d484152cd3	45.467681	-73.28777	48		14.06	0			2020-06-08T15:09:14.92	8	6	2020	5341300	5341300	HUMAN_OBSERVATION							CC_BY_4_0					2023-02-08T17:31:44.063Z		COORDINATE_ROUNDED;COUNTRY_DERIVED_FROM_COORDINATES;CONTINENT_DERIVED_FROM_COORDINATES
3958288760	14d5676a-2c54-4f94-9023-1e8dcd822aa0	q-10653452237	Plantae	Tracheophyta	Magnoliopsida	Lamiales	Lamiaceae	Galeopsis	Galeopsis tetrahit		SPECIES	Galeopsis tetrahit L.	Galeopsis tetrahit L.	L.	US			PRESENT	1	da86174a-a605-43a4-a5e8-53d484152cd3	43.146557	-87.906475	50		217.86	0			2022-07-19T14:47:15.745	19	7	2022	5341300	5341300	HUMAN_OBSERVATION							CC_BY_4_0					2023-02-08T17:25:23.826Z		COORDINATE_ROUNDED;COUNTRY_DERIVED_FROM_COORDINATES;CONTINENT_DERIVED_FROM_COORDINATES
3958226215	14d5676a-2c54-4f94-9023-1e8dcd822aa0	q-10227697953	Plantae	Tracheophyta	Magnoliopsida	Lamiales	Lamiaceae	Galeopsis	Galeopsis tetrahit		SPECIES	Galeopsis tetrahit L.	Galeopsis tetrahit L.	L.	CA			PRESENT	1	da86174a-a605-43a4-a5e8-53d484152cd3	45.459085	-70.891781	12		356	0			2020-07-29T23:39:32.884	29	7	2020	5341300	5341300	HUMAN_OBSERVATION							CC_BY_4_0					2023-02-08T17:11:56.088Z		COORDINATE_ROUNDED;COUNTRY_DERIVED_FROM_COORDINATES;CONTINENT_DERIVED_FROM_COORDINATES
3958191663	14d5676a-2c54-4f94-9023-1e8dcd822aa0	q-10660024464	Plantae	Tracheophyta	Magnoliopsida	Lamiales	Lamiaceae	Galeopsis	Galeopsis tetrahit		SPECIES	Galeopsis tetrahit L.	Galeopsis tetrahit L.	L.	CA			PRESENT	1	da86174a-a605-43a4-a5e8-53d484152cd3	45.339716	-72.365644	6		341	0			2022-07-28T12:55:29.582	28	7	2022	5341300	5341300	HUMAN_OBSERVATION							CC_BY_4_0					2023-02-08T17:25:35.764Z		COORDINATE_ROUNDED;COUNTRY_DERIVED_FROM_COORDINATES;CONTINENT_DERIVED_FROM_COORDINATES
3958127941	14d5676a-2c54-4f94-9023-1e8dcd822aa0	q-10217422996	Plantae	Tracheophyta	Magnoliopsida	Lamiales	Lamiaceae	Galeopsis	Galeopsis tetrahit		SPECIES	Galeopsis tetrahit L.	Galeopsis tetrahit L.	L.	CA			PRESENT	1	da86174a-a605-43a4-a5e8-53d484152cd3	45.977502	-61.516377							2020-07-15T12:23:19.711	15	7	2020	5341300	5341300	HUMAN_OBSERVATION							CC_BY_4_0					2023-02-08T17:11:28.319Z		COORDINATE_ROUNDED;COUNTRY_DERIVED_FROM_COORDINATES;CONTINENT_DERIVED_FROM_COORDINATES
3958127849	14d5676a-2c54-4f94-9023-1e8dcd822aa0	q-10217134301	Plantae	Tracheophyta	Magnoliopsida	Lamiales	Lamiaceae	Galeopsis	Galeopsis tetrahit		SPECIES	Galeopsis tetrahit L.	Galeopsis tetrahit L.	L.	CA			PRESENT	1	da86174a-a605-43a4-a5e8-53d484152cd3	46.520458	-84.269507	11		161.99	0			2020-07-14T21:33:41.996	14	7	2020	5341300	5341300	HUMAN_OBSERVATION							CC_BY_4_0					2023-02-08T17:11:27.646Z		COORDINATE_ROUNDED;COUNTRY_DERIVED_FROM_COORDINATES;CONTINENT_DERIVED_FROM_COORDINATES
3958101869	14d5676a-2c54-4f94-9023-1e8dcd822aa0	q-10419682643	Plantae	Tracheophyta	Magnoliopsida	Lamiales	Lamiaceae	Galeopsis	Galeopsis tetrahit		SPECIES	Galeopsis tetrahit L.	Galeopsis tetrahit L.	L.	CA			PRESENT	1	da86174a-a605-43a4-a5e8-53d484152cd3	52.265721	-113.78224	10		865.46	0			2021-07-06T21:22:52.076	6	7	2021	5341300	5341300	HUMAN_OBSERVATION							CC_BY_4_0					2023-02-08T17:16:49.456Z		COORDINATE_ROUNDED;COUNTRY_DERIVED_FROM_COORDINATES;CONTINENT_DERIVED_FROM_COORDINATES
3958098432	14d5676a-2c54-4f94-9023-1e8dcd822aa0	q-10618274510	Plantae	Tracheophyta	Magnoliopsida	Lamiales	Lamiaceae	Galeopsis	Galeopsis tetrahit		SPECIES	Galeopsis tetrahit L.	Galeopsis tetrahit L.	L.	CA			PRESENT	1	da86174a-a605-43a4-a5e8-53d484152cd3	46.93826	-71.062869	10		42.58	0			2022-06-10T20:55:08.248	10	6	2022	5341300	5341300	HUMAN_OBSERVATION							CC_BY_4_0					2023-02-08T17:24:05.471Z		COORDINATE_ROUNDED;COUNTRY_DERIVED_FROM_COORDINATES;CONTINENT_DERIVED_FROM_COORDINATES
3958098076	14d5676a-2c54-4f94-9023-1e8dcd822aa0	q-10382961492	Plantae	Tracheophyta	Magnoliopsida	Lamiales	Lamiaceae	Galeopsis	Galeopsis tetrahit		SPECIES	Galeopsis tetrahit L.	Galeopsis tetrahit L.	L.	US			PRESENT	1	da86174a-a605-43a4-a5e8-53d484152cd3	43.635664	-72.23295			207.51	0			2021-06-09T14:18:54.583	9	6	2021	5341300	5341300	HUMAN_OBSERVATION							CC_BY_4_0					2023-02-08T17:16:00.921Z		COORDINATE_ROUNDED;COUNTRY_DERIVED_FROM_COORDINATES;CONTINENT_DERIVED_FROM_COORDINATES
3958048299	14d5676a-2c54-4f94-9023-1e8dcd822aa0	q-10202893970	Plantae	Tracheophyta	Magnoliopsida	Lamiales	Lamiaceae	Galeopsis	Galeopsis tetrahit		SPECIES	Galeopsis tetrahit L.	Galeopsis tetrahit L.	L.	CA			PRESENT	1	da86174a-a605-43a4-a5e8-53d484152cd3	46.852236	-71.359319	65		128.55	0			2020-06-25T18:20:55.738	25	6	2020	5341300	5341300	HUMAN_OBSERVATION							CC_BY_4_0					2023-02-08T17:10:54.873Z		COORDINATE_ROUNDED;COUNTRY_DERIVED_FROM_COORDINATES;CONTINENT_DERIVED_FROM_COORDINATES
3958048102	14d5676a-2c54-4f94-9023-1e8dcd822aa0	q-10202077132	Plantae	Tracheophyta	Magnoliopsida	Lamiales	Lamiaceae	Galeopsis	Galeopsis tetrahit		SPECIES	Galeopsis tetrahit L.	Galeopsis tetrahit L.	L.	CA			PRESENT	1	da86174a-a605-43a4-a5e8-53d484152cd3	45.676486	-66.717169			18.2	0			2020-06-24T16:05:50.002	24	6	2020	5341300	5341300	HUMAN_OBSERVATION							CC_BY_4_0					2023-02-08T17:10:54.451Z		COORDINATE_ROUNDED;COUNTRY_DERIVED_FROM_COORDINATES;CONTINENT_DERIVED_FROM_COORDINATES
3958025907	14d5676a-2c54-4f94-9023-1e8dcd822aa0	q-10208874566	Plantae	Tracheophyta	Magnoliopsida	Lamiales	Lamiaceae	Galeopsis	Galeopsis tetrahit		SPECIES	Galeopsis tetrahit L.	Galeopsis tetrahit L.	L.	CA			PRESENT	1	da86174a-a605-43a4-a5e8-53d484152cd3	46.674155	-72.618451	65		147.23	0			2020-07-03T21:55:32.309	3	7	2020	5341300	5341300	HUMAN_OBSERVATION							CC_BY_4_0					2023-02-08T17:11:09.288Z		COORDINATE_ROUNDED;COUNTRY_DERIVED_FROM_COORDINATES;CONTINENT_DERIVED_FROM_COORDINATES
3957880912	14d5676a-2c54-4f94-9023-1e8dcd822aa0	q-10439447025	Plantae	Tracheophyta	Magnoliopsida	Lamiales	Lamiaceae	Galeopsis	Galeopsis tetrahit		SPECIES	Galeopsis tetrahit L.	Galeopsis tetrahit L.	L.	US			PRESENT	1	da86174a-a605-43a4-a5e8-53d484152cd3	44.276275	-72.576456			160.11	0			2021-07-28T20:59:05.236	28	7	2021	5341300	5341300	HUMAN_OBSERVATION							CC_BY_4_0					2023-02-08T17:17:52.897Z		COORDINATE_ROUNDED;COUNTRY_DERIVED_FROM_COORDINATES;CONTINENT_DERIVED_FROM_COORDINATES
3957876390	14d5676a-2c54-4f94-9023-1e8dcd822aa0	q-10214645356	Plantae	Tracheophyta	Magnoliopsida	Lamiales	Lamiaceae	Galeopsis	Galeopsis tetrahit		SPECIES	Galeopsis tetrahit L.	Galeopsis tetrahit L.	L.	US			PRESENT	1	da86174a-a605-43a4-a5e8-53d484152cd3	44.493713	-73.192553			25.47	0			2020-07-11T23:27:20.843	11	7	2020	5341300	5341300	HUMAN_OBSERVATION							CC_BY_4_0					2023-02-08T17:31:52.677Z		COORDINATE_ROUNDED;COUNTRY_DERIVED_FROM_COORDINATES;CONTINENT_DERIVED_FROM_COORDINATES
3957782206	14d5676a-2c54-4f94-9023-1e8dcd822aa0	q-10210636967	Plantae	Tracheophyta	Magnoliopsida	Lamiales	Lamiaceae	Galeopsis	Galeopsis tetrahit		SPECIES	Galeopsis tetrahit L.	Galeopsis tetrahit L.	L.	CA			PRESENT	1	da86174a-a605-43a4-a5e8-53d484152cd3	46.283565	-73.824791	21		245.24	0			2020-07-05T20:48:48.411	5	7	2020	5341300	5341300	HUMAN_OBSERVATION							CC_BY_4_0					2023-02-08T17:11:09.268Z		COORDINATE_ROUNDED;COUNTRY_DERIVED_FROM_COORDINATES;CONTINENT_DERIVED_FROM_COORDINATES
3957779287	14d5676a-2c54-4f94-9023-1e8dcd822aa0	q-10640837637	Plantae	Tracheophyta	Magnoliopsida	Lamiales	Lamiaceae	Galeopsis	Galeopsis tetrahit		SPECIES	Galeopsis tetrahit L.	Galeopsis tetrahit L.	L.	CA			PRESENT	1	da86174a-a605-43a4-a5e8-53d484152cd3	46.888468	-71.275024	9		124.34	0			2022-07-04T11:21:35.207	4	7	2022	5341300	5341300	HUMAN_OBSERVATION							CC_BY_4_0					2023-02-08T17:39:54.755Z		COORDINATE_ROUNDED;COUNTRY_DERIVED_FROM_COORDINATES;CONTINENT_DERIVED_FROM_COORDINATES
3957725427	14d5676a-2c54-4f94-9023-1e8dcd822aa0	q-10619440732	Plantae	Tracheophyta	Magnoliopsida	Lamiales	Lamiaceae	Galeopsis	Galeopsis tetrahit		SPECIES	Galeopsis tetrahit L.	Galeopsis tetrahit L.	L.	CA			PRESENT	1	da86174a-a605-43a4-a5e8-53d484152cd3	45.269185	-63.477357	5		44.65	0			2022-06-11T19:14:09.389	11	6	2022	5341300	5341300	HUMAN_OBSERVATION							CC_BY_4_0					2023-02-08T17:39:40.668Z		COORDINATE_ROUNDED;COUNTRY_DERIVED_FROM_COORDINATES;CONTINENT_DERIVED_FROM_COORDINATES
3957678310	14d5676a-2c54-4f94-9023-1e8dcd822aa0	q-10623904753	Plantae	Tracheophyta	Magnoliopsida	Lamiales	Lamiaceae	Galeopsis	Galeopsis tetrahit		SPECIES	Galeopsis tetrahit L.	Galeopsis tetrahit L.	L.	US			PRESENT	1	da86174a-a605-43a4-a5e8-53d484152cd3	44.654445	-71.918907	17		472	0			2022-06-15T23:41:58.7	15	6	2022	5341300	5341300	HUMAN_OBSERVATION							CC_BY_4_0					2023-02-08T17:24:18.150Z		COORDINATE_ROUNDED;COUNTRY_DERIVED_FROM_COORDINATES;CONTINENT_DERIVED_FROM_COORDINATES
3957672372	14d5676a-2c54-4f94-9023-1e8dcd822aa0	q-10628781283	Plantae	Tracheophyta	Magnoliopsida	Lamiales	Lamiaceae	Galeopsis	Galeopsis tetrahit		SPECIES	Galeopsis tetrahit L.	Galeopsis tetrahit L.	L.	CA			PRESENT	1	da86174a-a605-43a4-a5e8-53d484152cd3	44.254946	-80.559184	16		445.88	0			2022-06-21T00:37:38.791	21	6	2022	5341300	5341300	HUMAN_OBSERVATION							CC_BY_4_0					2023-02-08T17:39:48.672Z		COORDINATE_ROUNDED;COUNTRY_DERIVED_FROM_COORDINATES;CONTINENT_DERIVED_FROM_COORDINATES
3957655085	14d5676a-2c54-4f94-9023-1e8dcd822aa0	q-10643024899	Plantae	Tracheophyta	Magnoliopsida	Lamiales	Lamiaceae	Galeopsis	Galeopsis tetrahit		SPECIES	Galeopsis tetrahit L.	Galeopsis tetrahit L.	L.	US			PRESENT	1	da86174a-a605-43a4-a5e8-53d484152cd3	44.584386	-70.233568	10		193.59	0			2022-07-07T00:10:36.106	7	7	2022	5341300	5341300	HUMAN_OBSERVATION							CC_BY_4_0					2023-02-08T17:39:56.398Z		COORDINATE_ROUNDED;COUNTRY_DERIVED_FROM_COORDINATES;CONTINENT_DERIVED_FROM_COORDINATES
3957643805	14d5676a-2c54-4f94-9023-1e8dcd822aa0	q-10450084298	Plantae	Tracheophyta	Magnoliopsida	Lamiales	Lamiaceae	Galeopsis	Galeopsis tetrahit		SPECIES	Galeopsis tetrahit L.	Galeopsis tetrahit L.	L.	US			PRESENT	1	da86174a-a605-43a4-a5e8-53d484152cd3	44.449128	-72.677393	65		327.28	0			2021-08-10T22:51:15.26	10	8	2021	5341300	5341300	HUMAN_OBSERVATION							CC_BY_4_0					2023-02-08T17:18:00.626Z		COORDINATE_ROUNDED;COUNTRY_DERIVED_FROM_COORDINATES;CONTINENT_DERIVED_FROM_COORDINATES
3957638105	14d5676a-2c54-4f94-9023-1e8dcd822aa0	q-10367960756	Plantae	Tracheophyta	Magnoliopsida	Lamiales	Lamiaceae	Galeopsis	Galeopsis tetrahit		SPECIES	Galeopsis tetrahit L.	Galeopsis tetrahit L.	L.	US			PRESENT	1	da86174a-a605-43a4-a5e8-53d484152cd3	43.629146	-70.281236	12		-18.96	0			2021-05-27T16:32:55.333	27	5	2021	5341300	5341300	HUMAN_OBSERVATION							CC_BY_4_0					2023-02-08T17:15:23.894Z		COORDINATE_ROUNDED;COUNTRY_DERIVED_FROM_COORDINATES;CONTINENT_DERIVED_FROM_COORDINATES
3957618755	14d5676a-2c54-4f94-9023-1e8dcd822aa0	q-10404664778	Plantae	Tracheophyta	Magnoliopsida	Lamiales	Lamiaceae	Galeopsis	Galeopsis tetrahit		SPECIES	Galeopsis tetrahit L.	Galeopsis tetrahit L.	L.	CA			PRESENT	1	da86174a-a605-43a4-a5e8-53d484152cd3	45.848993	-74.247555	11		281	0			2021-06-24T18:40:13.429	24	6	2021	5341300	5341300	HUMAN_OBSERVATION							CC_BY_4_0					2023-02-08T17:36:32.439Z		COORDINATE_ROUNDED;COUNTRY_DERIVED_FROM_COORDINATES;CONTINENT_DERIVED_FROM_COORDINATES
3957570707	14d5676a-2c54-4f94-9023-1e8dcd822aa0	q-10033682745	Plantae	Tracheophyta	Magnoliopsida	Lamiales	Lamiaceae	Galeopsis	Galeopsis tetrahit		SPECIES	Galeopsis tetrahit L.	Galeopsis tetrahit L.	L.	CA			PRESENT	1	da86174a-a605-43a4-a5e8-53d484152cd3	48.450001	-89.258888							2018-06-23T03:49:46.898	23	6	2018	5341300	5341300	HUMAN_OBSERVATION							CC_BY_4_0					2023-02-08T17:06:01.915Z		COORDINATE_ROUNDED;COUNTRY_DERIVED_FROM_COORDINATES;CONTINENT_DERIVED_FROM_COORDINATES
3957565006	14d5676a-2c54-4f94-9023-1e8dcd822aa0	q-10433458877	Plantae	Tracheophyta	Magnoliopsida	Lamiales	Lamiaceae	Galeopsis	Galeopsis tetrahit		SPECIES	Galeopsis tetrahit L.	Galeopsis tetrahit L.	L.	US			PRESENT	1	da86174a-a605-43a4-a5e8-53d484152cd3	43.649555	-70.722022	10		107.67	0			2021-07-21T20:28:54.618	21	7	2021	5341300	5341300	HUMAN_OBSERVATION							CC_BY_4_0					2023-02-08T17:17:22.199Z		COORDINATE_ROUNDED;COUNTRY_DERIVED_FROM_COORDINATES;CONTINENT_DERIVED_FROM_COORDINATES
3957562538	14d5676a-2c54-4f94-9023-1e8dcd822aa0	q-10189765244	Plantae	Tracheophyta	Magnoliopsida	Lamiales	Lamiaceae	Galeopsis	Galeopsis tetrahit		SPECIES	Galeopsis tetrahit L.	Galeopsis tetrahit L.	L.	US			PRESENT	1	da86174a-a605-43a4-a5e8-53d484152cd3	43.069408	-89.43772	19		289.46	0			2020-06-09T17:38:09.823	9	6	2020	5341300	5341300	HUMAN_OBSERVATION							CC_BY_4_0					2023-02-08T17:10:33.362Z		COORDINATE_ROUNDED;COUNTRY_DERIVED_FROM_COORDINATES;CONTINENT_DERIVED_FROM_COORDINATES
3957464195	14d5676a-2c54-4f94-9023-1e8dcd822aa0	q-10208182801	Plantae	Tracheophyta	Magnoliopsida	Lamiales	Lamiaceae	Galeopsis	Galeopsis tetrahit		SPECIES	Galeopsis tetrahit L.	Galeopsis tetrahit L.	L.	CA			PRESENT	1	da86174a-a605-43a4-a5e8-53d484152cd3	45.769754	-71.349318	10		287.68	0			2020-07-02T20:35:25.447	2	7	2020	5341300	5341300	HUMAN_OBSERVATION							CC_BY_4_0					2023-02-08T17:31:55.712Z		COORDINATE_ROUNDED;COUNTRY_DERIVED_FROM_COORDINATES;CONTINENT_DERIVED_FROM_COORDINATES
3957407423	14d5676a-2c54-4f94-9023-1e8dcd822aa0	q-10641275497	Plantae	Tracheophyta	Magnoliopsida	Lamiales	Lamiaceae	Galeopsis	Galeopsis tetrahit		SPECIES	Galeopsis tetrahit L.	Galeopsis tetrahit L.	L.	CA			PRESENT	1	da86174a-a605-43a4-a5e8-53d484152cd3	46.915712	-70.900926	24		8.37	0			2022-07-04T18:56:19.645	4	7	2022	5341300	5341300	HUMAN_OBSERVATION							CC_BY_4_0					2023-02-08T17:24:56.552Z		COORDINATE_ROUNDED;COUNTRY_DERIVED_FROM_COORDINATES;CONTINENT_DERIVED_FROM_COORDINATES
3957348981	14d5676a-2c54-4f94-9023-1e8dcd822aa0	q-10195138554	Plantae	Tracheophyta	Magnoliopsida	Lamiales	Lamiaceae	Galeopsis	Galeopsis tetrahit		SPECIES	Galeopsis tetrahit L.	Galeopsis tetrahit L.	L.	US			PRESENT	1	da86174a-a605-43a4-a5e8-53d484152cd3	61.601987	-149.175298	65		104.84	0			2020-06-16T04:44:04.364	16	6	2020	5341300	5341300	HUMAN_OBSERVATION							CC_BY_4_0					2023-02-08T17:10:42.976Z		COORDINATE_ROUNDED;COUNTRY_DERIVED_FROM_COORDINATES;CONTINENT_DERIVED_FROM_COORDINATES
3957347311	14d5676a-2c54-4f94-9023-1e8dcd822aa0	q-10645563921	Plantae	Tracheophyta	Magnoliopsida	Lamiales	Lamiaceae	Galeopsis	Galeopsis tetrahit		SPECIES	Galeopsis tetrahit L.	Galeopsis tetrahit L.	L.	CA			PRESENT	1	da86174a-a605-43a4-a5e8-53d484152cd3	51.107513	-114.195063	32		1131.11	0			2022-07-09T23:37:07.245	9	7	2022	5341300	5341300	HUMAN_OBSERVATION							CC_BY_4_0					2023-02-08T17:40:01.008Z		COORDINATE_ROUNDED;COUNTRY_DERIVED_FROM_COORDINATES;CONTINENT_DERIVED_FROM_COORDINATES
3957297608	14d5676a-2c54-4f94-9023-1e8dcd822aa0	q-10643753926	Plantae	Tracheophyta	Magnoliopsida	Lamiales	Lamiaceae	Galeopsis	Galeopsis tetrahit		SPECIES	Galeopsis tetrahit L.	Galeopsis tetrahit L.	L.	US			PRESENT	1	da86174a-a605-43a4-a5e8-53d484152cd3	44.201345	-72.498333	12		209.03	0			2022-07-07T21:27:13.067	7	7	2022	5341300	5341300	HUMAN_OBSERVATION							CC_BY_4_0					2023-02-08T17:25:00.628Z		COORDINATE_ROUNDED;COUNTRY_DERIVED_FROM_COORDINATES;CONTINENT_DERIVED_FROM_COORDINATES
3957292988	14d5676a-2c54-4f94-9023-1e8dcd822aa0	q-10616209391	Plantae	Tracheophyta	Magnoliopsida	Lamiales	Lamiaceae	Galeopsis	Galeopsis tetrahit		SPECIES	Galeopsis tetrahit L.	Galeopsis tetrahit L.	L.	US			PRESENT	1	da86174a-a605-43a4-a5e8-53d484152cd3	41.805628	-74.630849	8		338.9	0			2022-06-08T19:14:35.019	8	6	2022	5341300	5341300	HUMAN_OBSERVATION							CC_BY_4_0					2023-02-08T17:39:32.828Z		COORDINATE_ROUNDED;COUNTRY_DERIVED_FROM_COORDINATES;CONTINENT_DERIVED_FROM_COORDINATES
3957289093	14d5676a-2c54-4f94-9023-1e8dcd822aa0	q-10626585498	Plantae	Tracheophyta	Magnoliopsida	Lamiales	Lamiaceae	Galeopsis	Galeopsis tetrahit		SPECIES	Galeopsis tetrahit L.	Galeopsis tetrahit L.	L.	CA			PRESENT	1	da86174a-a605-43a4-a5e8-53d484152cd3	45.327777	-75.813025	35		91.31	0			2022-06-18T20:04:55.385	18	6	2022	5341300	5341300	HUMAN_OBSERVATION							CC_BY_4_0					2023-02-08T17:39:46.079Z		COORDINATE_ROUNDED;COUNTRY_DERIVED_FROM_COORDINATES;CONTINENT_DERIVED_FROM_COORDINATES
3957212035	14d5676a-2c54-4f94-9023-1e8dcd822aa0	q-10634027883	Plantae	Tracheophyta	Magnoliopsida	Lamiales	Lamiaceae	Galeopsis	Galeopsis tetrahit		SPECIES	Galeopsis tetrahit L.	Galeopsis tetrahit L.	L.	US			PRESENT	1	da86174a-a605-43a4-a5e8-53d484152cd3	46.706783	-94.139751	35		389.71	0			2022-06-26T15:56:19.374	26	6	2022	5341300	5341300	HUMAN_OBSERVATION							CC_BY_4_0					2023-02-08T17:24:39.662Z		COORDINATE_ROUNDED;COUNTRY_DERIVED_FROM_COORDINATES;CONTINENT_DERIVED_FROM_COORDINATES
3957172752	14d5676a-2c54-4f94-9023-1e8dcd822aa0	q-10644564671	Plantae	Tracheophyta	Magnoliopsida	Lamiales	Lamiaceae	Galeopsis	Galeopsis tetrahit		SPECIES	Galeopsis tetrahit L.	Galeopsis tetrahit L.	L.	US			PRESENT	1	da86174a-a605-43a4-a5e8-53d484152cd3	44.261309	-71.74882	15		248.26	0			2022-07-08T22:03:25.718	8	7	2022	5341300	5341300	HUMAN_OBSERVATION							CC_BY_4_0					2023-02-08T17:40:04.118Z		COORDINATE_ROUNDED;COUNTRY_DERIVED_FROM_COORDINATES;CONTINENT_DERIVED_FROM_COORDINATES
3957077386	14d5676a-2c54-4f94-9023-1e8dcd822aa0	q-10421688688	Plantae	Tracheophyta	Magnoliopsida	Lamiales	Lamiaceae	Galeopsis	Galeopsis tetrahit		SPECIES	Galeopsis tetrahit L.	Galeopsis tetrahit L.	L.	US			PRESENT	1	da86174a-a605-43a4-a5e8-53d484152cd3	44.048783	-71.669537	65		259.46	0			2021-07-08T14:23:36.073	8	7	2021	5341300	5341300	HUMAN_OBSERVATION							CC_BY_4_0					2023-02-08T17:36:32.388Z		COORDINATE_ROUNDED;COUNTRY_DERIVED_FROM_COORDINATES;CONTINENT_DERIVED_FROM_COORDINATES
3957071278	14d5676a-2c54-4f94-9023-1e8dcd822aa0	q-10210651905	Plantae	Tracheophyta	Magnoliopsida	Lamiales	Lamiaceae	Galeopsis	Galeopsis tetrahit		SPECIES	Galeopsis tetrahit L.	Galeopsis tetrahit L.	L.	US			PRESENT	1	da86174a-a605-43a4-a5e8-53d484152cd3	42.580701	-72.562105	30		76.25	0			2020-07-05T21:25:19.437	5	7	2020	5341300	5341300	HUMAN_OBSERVATION							CC_BY_4_0					2023-02-08T17:11:04.442Z		COORDINATE_ROUNDED;COUNTRY_DERIVED_FROM_COORDINATES;CONTINENT_DERIVED_FROM_COORDINATES
3957070832	14d5676a-2c54-4f94-9023-1e8dcd822aa0	q-10208685710	Plantae	Tracheophyta	Magnoliopsida	Lamiales	Lamiaceae	Galeopsis	Galeopsis tetrahit		SPECIES	Galeopsis tetrahit L.	Galeopsis tetrahit L.	L.	CA			PRESENT	1	da86174a-a605-43a4-a5e8-53d484152cd3	51.739397	-114.712931	19						2020-07-03T16:39:20.527	3	7	2020	5341300	5341300	HUMAN_OBSERVATION							CC_BY_4_0					2023-02-08T17:31:50.017Z		COORDINATE_ROUNDED;COUNTRY_DERIVED_FROM_COORDINATES;CONTINENT_DERIVED_FROM_COORDINATES
3957037538	14d5676a-2c54-4f94-9023-1e8dcd822aa0	q-10365867655	Plantae	Tracheophyta	Magnoliopsida	Lamiales	Lamiaceae	Galeopsis	Galeopsis tetrahit		SPECIES	Galeopsis tetrahit L.	Galeopsis tetrahit L.	L.	CA			PRESENT	1	da86174a-a605-43a4-a5e8-53d484152cd3	45.197542	-72.199036	65		230.56	0			2021-05-25T14:48:34.806	25	5	2021	5341300	5341300	HUMAN_OBSERVATION							CC_BY_4_0					2023-02-08T17:15:19.035Z		COORDINATE_ROUNDED;COUNTRY_DERIVED_FROM_COORDINATES;CONTINENT_DERIVED_FROM_COORDINATES
3957024168	14d5676a-2c54-4f94-9023-1e8dcd822aa0	q-10614317649	Plantae	Tracheophyta	Magnoliopsida	Lamiales	Lamiaceae	Galeopsis	Galeopsis tetrahit		SPECIES	Galeopsis tetrahit L.	Galeopsis tetrahit L.	L.	CA			PRESENT	1	da86174a-a605-43a4-a5e8-53d484152cd3	46.853516	-71.37713	5		171.39	0			2022-06-06T21:17:17.438	6	6	2022	5341300	5341300	HUMAN_OBSERVATION							CC_BY_4_0					2023-02-08T17:39:35.588Z		COORDINATE_ROUNDED;COUNTRY_DERIVED_FROM_COORDINATES;CONTINENT_DERIVED_FROM_COORDINATES
3957021427	14d5676a-2c54-4f94-9023-1e8dcd822aa0	q-10640458625	Plantae	Tracheophyta	Magnoliopsida	Lamiales	Lamiaceae	Galeopsis	Galeopsis tetrahit		SPECIES	Galeopsis tetrahit L.	Galeopsis tetrahit L.	L.	US			PRESENT	1	da86174a-a605-43a4-a5e8-53d484152cd3	44.271692	-86.305122	10		134.84	0			2022-07-03T19:37:25.222	3	7	2022	5341300	5341300	HUMAN_OBSERVATION							CC_BY_4_0					2023-02-08T17:39:57.108Z		COORDINATE_ROUNDED;COUNTRY_DERIVED_FROM_COORDINATES;CONTINENT_DERIVED_FROM_COORDINATES
3957014137	14d5676a-2c54-4f94-9023-1e8dcd822aa0	q-10034079369	Plantae	Tracheophyta	Magnoliopsida	Lamiales	Lamiaceae	Galeopsis	Galeopsis tetrahit		SPECIES	Galeopsis tetrahit L.	Galeopsis tetrahit L.	L.	CA			PRESENT	1	da86174a-a605-43a4-a5e8-53d484152cd3	45.109528	-74.107283							2018-06-25T14:56:48.504	25	6	2018	5341300	5341300	HUMAN_OBSERVATION							CC_BY_4_0					2023-02-08T17:06:04.434Z		COORDINATE_ROUNDED;COUNTRY_DERIVED_FROM_COORDINATES;CONTINENT_DERIVED_FROM_COORDINATES
3956956496	14d5676a-2c54-4f94-9023-1e8dcd822aa0	q-10634963453	Plantae	Tracheophyta	Magnoliopsida	Lamiales	Lamiaceae	Galeopsis	Galeopsis tetrahit		SPECIES	Galeopsis tetrahit L.	Galeopsis tetrahit L.	L.	US			PRESENT	1	da86174a-a605-43a4-a5e8-53d484152cd3	42.048554	-74.27147	22		229.09	0			2022-06-27T16:20:13.664	27	6	2022	5341300	5341300	HUMAN_OBSERVATION							CC_BY_4_0					2023-02-08T17:39:57.938Z		COORDINATE_ROUNDED;COUNTRY_DERIVED_FROM_COORDINATES;CONTINENT_DERIVED_FROM_COORDINATES
3956953399	14d5676a-2c54-4f94-9023-1e8dcd822aa0	q-10646262233	Plantae	Tracheophyta	Magnoliopsida	Lamiales	Lamiaceae	Galeopsis	Galeopsis tetrahit		SPECIES	Galeopsis tetrahit L.	Galeopsis tetrahit L.	L.	US			PRESENT	1	da86174a-a605-43a4-a5e8-53d484152cd3	47.266963	-93.266987	60		420.79	0			2022-07-10T15:29:48.91	10	7	2022	5341300	5341300	HUMAN_OBSERVATION							CC_BY_4_0					2023-02-08T17:25:07.756Z		COORDINATE_ROUNDED;COUNTRY_DERIVED_FROM_COORDINATES;CONTINENT_DERIVED_FROM_COORDINATES
3956925836	14d5676a-2c54-4f94-9023-1e8dcd822aa0	q-10609219369	Plantae	Tracheophyta	Magnoliopsida	Lamiales	Lamiaceae	Galeopsis	Galeopsis tetrahit		SPECIES	Galeopsis tetrahit L.	Galeopsis tetrahit L.	L.	US			PRESENT	1	da86174a-a605-43a4-a5e8-53d484152cd3	42.523318	-77.511643	18		407.6	0			2022-06-03T00:49:31.245	3	6	2022	5341300	5341300	HUMAN_OBSERVATION							CC_BY_4_0					2023-02-08T17:23:47.849Z		COORDINATE_ROUNDED;COUNTRY_DERIVED_FROM_COORDINATES;CONTINENT_DERIVED_FROM_COORDINATES
3956891022	14d5676a-2c54-4f94-9023-1e8dcd822aa0	q-10426212391	Plantae	Tracheophyta	Magnoliopsida	Lamiales	Lamiaceae	Galeopsis	Galeopsis tetrahit		SPECIES	Galeopsis tetrahit L.	Galeopsis tetrahit L.	L.	CA			PRESENT	1	da86174a-a605-43a4-a5e8-53d484152cd3	48.22794	-68.439073	80		165.63	0			2021-07-12T19:47:56.641	12	7	2021	5341300	5341300	HUMAN_OBSERVATION							CC_BY_4_0					2023-02-08T17:17:06.661Z		COORDINATE_ROUNDED;COUNTRY_DERIVED_FROM_COORDINATES;CONTINENT_DERIVED_FROM_COORDINATES
3956876576	14d5676a-2c54-4f94-9023-1e8dcd822aa0	q-10448396956	Plantae	Tracheophyta	Magnoliopsida	Lamiales	Lamiaceae	Galeopsis	Galeopsis tetrahit		SPECIES	Galeopsis tetrahit L.	Galeopsis tetrahit L.	L.	US			PRESENT	1	da86174a-a605-43a4-a5e8-53d484152cd3	42.189697	-76.518244			296.39	0			2021-08-08T18:25:19.387	8	8	2021	5341300	5341300	HUMAN_OBSERVATION							CC_BY_4_0					2023-02-08T17:18:08.761Z		COORDINATE_ROUNDED;COUNTRY_DERIVED_FROM_COORDINATES;CONTINENT_DERIVED_FROM_COORDINATES
3956868060	14d5676a-2c54-4f94-9023-1e8dcd822aa0	q-10620473012	Plantae	Tracheophyta	Magnoliopsida	Lamiales	Lamiaceae	Galeopsis	Galeopsis tetrahit		SPECIES	Galeopsis tetrahit L.	Galeopsis tetrahit L.	L.	US			PRESENT	1	da86174a-a605-43a4-a5e8-53d484152cd3	42.522324	-74.982659	6		368.99	0			2022-06-12T15:16:05.539	12	6	2022	5341300	5341300	HUMAN_OBSERVATION							CC_BY_4_0					2023-02-08T17:24:17.224Z		COORDINATE_ROUNDED;COUNTRY_DERIVED_FROM_COORDINATES;CONTINENT_DERIVED_FROM_COORDINATES
3956839409	14d5676a-2c54-4f94-9023-1e8dcd822aa0	q-10005515509	Plantae	Tracheophyta	Magnoliopsida	Lamiales	Lamiaceae	Galeopsis	Galeopsis tetrahit		SPECIES	Galeopsis tetrahit L.	Galeopsis tetrahit L.	L.	US			PRESENT	1	da86174a-a605-43a4-a5e8-53d484152cd3	47.773338	-90.252792							2016-07-04T20:35:12.259	4	7	2016	5341300	5341300	HUMAN_OBSERVATION							CC_BY_4_0					2023-02-08T17:05:13.881Z		COORDINATE_ROUNDED;COUNTRY_DERIVED_FROM_COORDINATES;CONTINENT_DERIVED_FROM_COORDINATES
3956817112	14d5676a-2c54-4f94-9023-1e8dcd822aa0	q-10657008365	Plantae	Tracheophyta	Magnoliopsida	Lamiales	Lamiaceae	Galeopsis	Galeopsis tetrahit		SPECIES	Galeopsis tetrahit L.	Galeopsis tetrahit L.	L.	CA			PRESENT	1	da86174a-a605-43a4-a5e8-53d484152cd3	48.091267	-89.431216	24		241.94	0			2022-07-24T12:41:38.028	24	7	2022	5341300	5341300	HUMAN_OBSERVATION							CC_BY_4_0					2023-02-08T17:25:20.635Z		COORDINATE_ROUNDED;COUNTRY_DERIVED_FROM_COORDINATES;CONTINENT_DERIVED_FROM_COORDINATES
3956816739	14d5676a-2c54-4f94-9023-1e8dcd822aa0	q-10656229015	Plantae	Tracheophyta	Magnoliopsida	Lamiales	Lamiaceae	Galeopsis	Galeopsis tetrahit		SPECIES	Galeopsis tetrahit L.	Galeopsis tetrahit L.	L.	CA			PRESENT	1	da86174a-a605-43a4-a5e8-53d484152cd3	46.912221	-71.376945	4		158.68	0			2022-07-23T14:27:58.127	23	7	2022	5341300	5341300	HUMAN_OBSERVATION							CC_BY_4_0					2023-02-08T17:40:03.604Z		COORDINATE_ROUNDED;COUNTRY_DERIVED_FROM_COORDINATES;CONTINENT_DERIVED_FROM_COORDINATES
3956769670	14d5676a-2c54-4f94-9023-1e8dcd822aa0	q-10653947648	Plantae	Tracheophyta	Magnoliopsida	Lamiales	Lamiaceae	Galeopsis	Galeopsis tetrahit		SPECIES	Galeopsis tetrahit L.	Galeopsis tetrahit L.	L.	CA			PRESENT	1	da86174a-a605-43a4-a5e8-53d484152cd3	45.954308	-66.852157	10		23.38	0			2022-07-20T10:38:47.693	20	7	2022	5341300	5341300	HUMAN_OBSERVATION							CC_BY_4_0					2023-02-08T17:40:00.616Z		COORDINATE_ROUNDED;COUNTRY_DERIVED_FROM_COORDINATES;CONTINENT_DERIVED_FROM_COORDINATES
3956690818	14d5676a-2c54-4f94-9023-1e8dcd822aa0	q-10086023448	Plantae	Tracheophyta	Magnoliopsida	Lamiales	Lamiaceae	Galeopsis	Galeopsis tetrahit		SPECIES	Galeopsis tetrahit L.	Galeopsis tetrahit L.	L.	CA			PRESENT	1	da86174a-a605-43a4-a5e8-53d484152cd3	45.951867	-73.562039	3		17	0			2019-06-13T19:27:52.851	13	6	2019	5341300	5341300	HUMAN_OBSERVATION							CC_BY_4_0					2023-02-08T17:06:52.181Z		COORDINATE_ROUNDED;COUNTRY_DERIVED_FROM_COORDINATES;CONTINENT_DERIVED_FROM_COORDINATES
3956660937	14d5676a-2c54-4f94-9023-1e8dcd822aa0	q-10640264311	Plantae	Tracheophyta	Magnoliopsida	Lamiales	Lamiaceae	Galeopsis	Galeopsis tetrahit		SPECIES	Galeopsis tetrahit L.	Galeopsis tetrahit L.	L.	CA			PRESENT	1	da86174a-a605-43a4-a5e8-53d484152cd3	45.136979	-74.361865	22		33.58	0			2022-07-03T16:53:20.353	3	7	2022	5341300	5341300	HUMAN_OBSERVATION							CC_BY_4_0					2023-02-08T17:24:49.763Z		COORDINATE_ROUNDED;COUNTRY_DERIVED_FROM_COORDINATES;CONTINENT_DERIVED_FROM_COORDINATES
3956638748	14d5676a-2c54-4f94-9023-1e8dcd822aa0	q-10094994957	Plantae	Tracheophyta	Magnoliopsida	Lamiales	Lamiaceae	Galeopsis	Galeopsis tetrahit		SPECIES	Galeopsis tetrahit L.	Galeopsis tetrahit L.	L.	CA			PRESENT	1	da86174a-a605-43a4-a5e8-53d484152cd3	45.641111	-62.022778			18	0			2019-07-15T10:31:39.441	15	7	2019	5341300	5341300	HUMAN_OBSERVATION							CC_BY_4_0					2023-02-08T17:07:21.442Z		COORDINATE_ROUNDED;COUNTRY_DERIVED_FROM_COORDINATES;CONTINENT_DERIVED_FROM_COORDINATES
3956557045	14d5676a-2c54-4f94-9023-1e8dcd822aa0	q-10635997565	Plantae	Tracheophyta	Magnoliopsida	Lamiales	Lamiaceae	Galeopsis	Galeopsis tetrahit		SPECIES	Galeopsis tetrahit L.	Galeopsis tetrahit L.	L.	US			PRESENT	1	da86174a-a605-43a4-a5e8-53d484152cd3	46.611132	-92.630127	7		358.94	0			2022-06-28T19:32:36.165	28	6	2022	5341300	5341300	HUMAN_OBSERVATION							CC_BY_4_0					2023-02-08T17:39:55.389Z		COORDINATE_ROUNDED;COUNTRY_DERIVED_FROM_COORDINATES;CONTINENT_DERIVED_FROM_COORDINATES
3956550532	14d5676a-2c54-4f94-9023-1e8dcd822aa0	q-10621986754	Plantae	Tracheophyta	Magnoliopsida	Lamiales	Lamiaceae	Galeopsis	Galeopsis tetrahit		SPECIES	Galeopsis tetrahit L.	Galeopsis tetrahit L.	L.	CA			PRESENT	1	da86174a-a605-43a4-a5e8-53d484152cd3	46.247515	-79.100545	8		263.71	0			2022-06-13T23:02:41.38	13	6	2022	5341300	5341300	HUMAN_OBSERVATION							CC_BY_4_0					2023-02-08T17:39:44.200Z		COORDINATE_ROUNDED;COUNTRY_DERIVED_FROM_COORDINATES;CONTINENT_DERIVED_FROM_COORDINATES
3956523064	14d5676a-2c54-4f94-9023-1e8dcd822aa0	q-10643711235	Plantae	Tracheophyta	Magnoliopsida	Lamiales	Lamiaceae	Galeopsis	Galeopsis tetrahit		SPECIES	Galeopsis tetrahit L.	Galeopsis tetrahit L.	L.	CA			PRESENT	1	da86174a-a605-43a4-a5e8-53d484152cd3	46.83713	-71.624387	9		94	0			2022-07-07T19:47:00.895	7	7	2022	5341300	5341300	HUMAN_OBSERVATION							CC_BY_4_0					2023-02-08T17:40:00.551Z		COORDINATE_ROUNDED;COUNTRY_DERIVED_FROM_COORDINATES;CONTINENT_DERIVED_FROM_COORDINATES
3956513639	14d5676a-2c54-4f94-9023-1e8dcd822aa0	q-10205548607	Plantae	Tracheophyta	Magnoliopsida	Lamiales	Lamiaceae	Galeopsis	Galeopsis tetrahit		SPECIES	Galeopsis tetrahit L.	Galeopsis tetrahit L.	L.	CA			PRESENT	1	da86174a-a605-43a4-a5e8-53d484152cd3	46.88023	-71.131439	4836		128.77	0			2020-06-28T19:58:54.948	28	6	2020	5341300	5341300	HUMAN_OBSERVATION							CC_BY_4_0					2023-02-08T17:31:42.569Z		COORDINATE_ROUNDED;COUNTRY_DERIVED_FROM_COORDINATES;CONTINENT_DERIVED_FROM_COORDINATES
3956505727	14d5676a-2c54-4f94-9023-1e8dcd822aa0	q-10344401298	Plantae	Tracheophyta	Magnoliopsida	Lamiales	Lamiaceae	Galeopsis	Galeopsis tetrahit		SPECIES	Galeopsis tetrahit L.	Galeopsis tetrahit L.	L.	US			PRESENT	1	da86174a-a605-43a4-a5e8-53d484152cd3	43.438309	-72.9873	22		174.96	0			2021-05-06T18:00:09.915	6	5	2021	5341300	5341300	HUMAN_OBSERVATION							CC_BY_4_0					2023-02-08T17:14:34.226Z		COORDINATE_ROUNDED;COUNTRY_DERIVED_FROM_COORDINATES;CONTINENT_DERIVED_FROM_COORDINATES
3956499887	14d5676a-2c54-4f94-9023-1e8dcd822aa0	q-10642930146	Plantae	Tracheophyta	Magnoliopsida	Lamiales	Lamiaceae	Galeopsis	Galeopsis tetrahit		SPECIES	Galeopsis tetrahit L.	Galeopsis tetrahit L.	L.	US			PRESENT	1	da86174a-a605-43a4-a5e8-53d484152cd3	43.361027	-72.071305	16		380.04	0			2022-07-06T19:36:28.27	6	7	2022	5341300	5341300	HUMAN_OBSERVATION							CC_BY_4_0					2023-02-08T17:25:08.766Z		COORDINATE_ROUNDED;COUNTRY_DERIVED_FROM_COORDINATES;CONTINENT_DERIVED_FROM_COORDINATES
3956491201	14d5676a-2c54-4f94-9023-1e8dcd822aa0	q-10440209043	Plantae	Tracheophyta	Magnoliopsida	Lamiales	Lamiaceae	Galeopsis	Galeopsis tetrahit		SPECIES	Galeopsis tetrahit L.	Galeopsis tetrahit L.	L.	US			PRESENT	1	da86174a-a605-43a4-a5e8-53d484152cd3	42.702311	-78.386802	9		435.59	0			2021-07-29T21:04:18.085	29	7	2021	5341300	5341300	HUMAN_OBSERVATION							CC_BY_4_0					2023-02-08T17:17:43.410Z		COORDINATE_ROUNDED;COUNTRY_DERIVED_FROM_COORDINATES;CONTINENT_DERIVED_FROM_COORDINATES
3956456767	14d5676a-2c54-4f94-9023-1e8dcd822aa0	q-10396229094	Plantae	Tracheophyta	Magnoliopsida	Lamiales	Lamiaceae	Galeopsis	Galeopsis tetrahit		SPECIES	Galeopsis tetrahit L.	Galeopsis tetrahit L.	L.	CA			PRESENT	1	da86174a-a605-43a4-a5e8-53d484152cd3	53.477188	-113.526938	8		644.76	0			2021-06-18T22:16:17.458	18	6	2021	5341300	5341300	HUMAN_OBSERVATION							CC_BY_4_0					2023-02-08T17:16:13.596Z		COORDINATE_ROUNDED;COUNTRY_DERIVED_FROM_COORDINATES;CONTINENT_DERIVED_FROM_COORDINATES
3956438923	14d5676a-2c54-4f94-9023-1e8dcd822aa0	q-10430658282	Plantae	Tracheophyta	Magnoliopsida	Lamiales	Lamiaceae	Galeopsis	Galeopsis tetrahit		SPECIES	Galeopsis tetrahit L.	Galeopsis tetrahit L.	L.	US			PRESENT	1	da86174a-a605-43a4-a5e8-53d484152cd3	44.219839	-74.439179	65		500.27	0			2021-07-18T16:03:17.936	18	7	2021	5341300	5341300	HUMAN_OBSERVATION							CC_BY_4_0					2023-02-08T17:17:16.347Z		COORDINATE_ROUNDED;COUNTRY_DERIVED_FROM_COORDINATES;CONTINENT_DERIVED_FROM_COORDINATES
3956407269	14d5676a-2c54-4f94-9023-1e8dcd822aa0	q-10631324215	Plantae	Tracheophyta	Magnoliopsida	Lamiales	Lamiaceae	Galeopsis	Galeopsis tetrahit		SPECIES	Galeopsis tetrahit L.	Galeopsis tetrahit L.	L.	CA			PRESENT	1	da86174a-a605-43a4-a5e8-53d484152cd3	44.871119	-63.681345	39		70.3	0			2022-06-23T19:58:00.606	23	6	2022	5341300	5341300	HUMAN_OBSERVATION							CC_BY_4_0					2023-02-08T17:39:50.559Z		COORDINATE_ROUNDED;COUNTRY_DERIVED_FROM_COORDINATES;CONTINENT_DERIVED_FROM_COORDINATES
3956405347	14d5676a-2c54-4f94-9023-1e8dcd822aa0	q-10413296680	Plantae	Tracheophyta	Magnoliopsida	Lamiales	Lamiaceae	Galeopsis	Galeopsis tetrahit		SPECIES	Galeopsis tetrahit L.	Galeopsis tetrahit L.	L.	US			PRESENT	1	da86174a-a605-43a4-a5e8-53d484152cd3	46.734593	-92.178046	65		205.38	0			2021-07-01T21:23:36.261	1	7	2021	5341300	5341300	HUMAN_OBSERVATION							CC_BY_4_0					2023-02-08T17:16:41.140Z		COORDINATE_ROUNDED;COUNTRY_DERIVED_FROM_COORDINATES;CONTINENT_DERIVED_FROM_COORDINATES
3956376147	14d5676a-2c54-4f94-9023-1e8dcd822aa0	q-10636824366	Plantae	Tracheophyta	Magnoliopsida	Lamiales	Lamiaceae	Galeopsis	Galeopsis tetrahit		SPECIES	Galeopsis tetrahit L.	Galeopsis tetrahit L.	L.	CA			PRESENT	1	da86174a-a605-43a4-a5e8-53d484152cd3	44.989825	-77.760508	8		312.47	0			2022-06-29T19:16:29.916	29	6	2022	5341300	5341300	HUMAN_OBSERVATION							CC_BY_4_0					2023-02-08T17:39:50.030Z		COUNTRY_DERIVED_FROM_COORDINATES;CONTINENT_DERIVED_FROM_COORDINATES
3956375886	14d5676a-2c54-4f94-9023-1e8dcd822aa0	q-10636128990	Plantae	Tracheophyta	Magnoliopsida	Lamiales	Lamiaceae	Galeopsis	Galeopsis tetrahit		SPECIES	Galeopsis tetrahit L.	Galeopsis tetrahit L.	L.	US			PRESENT	1	da86174a-a605-43a4-a5e8-53d484152cd3	47.909843	-121.994673	35		93.64	0			2022-06-29T02:21:07.165	29	6	2022	5341300	5341300	HUMAN_OBSERVATION							CC_BY_4_0					2023-02-08T17:24:39.681Z		COORDINATE_ROUNDED;COUNTRY_DERIVED_FROM_COORDINATES;CONTINENT_DERIVED_FROM_COORDINATES
3956338058	14d5676a-2c54-4f94-9023-1e8dcd822aa0	q-10214640937	Plantae	Tracheophyta	Magnoliopsida	Lamiales	Lamiaceae	Galeopsis	Galeopsis tetrahit		SPECIES	Galeopsis tetrahit L.	Galeopsis tetrahit L.	L.	CA			PRESENT	1	da86174a-a605-43a4-a5e8-53d484152cd3	44.007699	-79.313123	100		330.91	0			2020-07-11T23:10:03.319	11	7	2020	5341300	5341300	HUMAN_OBSERVATION							CC_BY_4_0					2023-02-08T17:11:23.141Z		COORDINATE_ROUNDED;COUNTRY_DERIVED_FROM_COORDINATES;CONTINENT_DERIVED_FROM_COORDINATES
3956262190	14d5676a-2c54-4f94-9023-1e8dcd822aa0	q-10648658457	Plantae	Tracheophyta	Magnoliopsida	Lamiales	Lamiaceae	Galeopsis	Galeopsis tetrahit		SPECIES	Galeopsis tetrahit L.	Galeopsis tetrahit L.	L.	CA			PRESENT	1	da86174a-a605-43a4-a5e8-53d484152cd3	48.432293	-71.800913	11		113.54	0			2022-07-13T14:54:32.175	13	7	2022	5341300	5341300	HUMAN_OBSERVATION							CC_BY_4_0					2023-02-08T17:25:09.599Z		COORDINATE_ROUNDED;COUNTRY_DERIVED_FROM_COORDINATES;CONTINENT_DERIVED_FROM_COORDINATES
3956261431	14d5676a-2c54-4f94-9023-1e8dcd822aa0	q-10647223540	Plantae	Tracheophyta	Magnoliopsida	Lamiales	Lamiaceae	Galeopsis	Galeopsis tetrahit		SPECIES	Galeopsis tetrahit L.	Galeopsis tetrahit L.	L.	CA			PRESENT	1	da86174a-a605-43a4-a5e8-53d484152cd3	53.556089	-114.747082	4		756.41	0			2022-07-11T16:40:33.749	11	7	2022	5341300	5341300	HUMAN_OBSERVATION							CC_BY_4_0					2023-02-08T17:25:05.359Z		COORDINATE_ROUNDED;COUNTRY_DERIVED_FROM_COORDINATES;CONTINENT_DERIVED_FROM_COORDINATES
3956257097	14d5676a-2c54-4f94-9023-1e8dcd822aa0	q-10406019982	Plantae	Tracheophyta	Magnoliopsida	Lamiales	Lamiaceae	Galeopsis	Galeopsis tetrahit		SPECIES	Galeopsis tetrahit L.	Galeopsis tetrahit L.	L.	CA			PRESENT	1	da86174a-a605-43a4-a5e8-53d484152cd3	49.788045	-97.139881	65		234.31	0			2021-06-26T01:22:54.38	26	6	2021	5341300	5341300	HUMAN_OBSERVATION							CC_BY_4_0					2023-02-08T17:16:32.428Z		COORDINATE_ROUNDED;COUNTRY_DERIVED_FROM_COORDINATES;CONTINENT_DERIVED_FROM_COORDINATES
3956094548	14d5676a-2c54-4f94-9023-1e8dcd822aa0	q-10428331052	Plantae	Tracheophyta	Magnoliopsida	Lamiales	Lamiaceae	Galeopsis	Galeopsis tetrahit		SPECIES	Galeopsis tetrahit L.	Galeopsis tetrahit L.	L.	CA			PRESENT	1	da86174a-a605-43a4-a5e8-53d484152cd3	53.556485	-113.510881	18		668.82	0			2021-07-15T15:42:19.884	15	7	2021	5341300	5341300	HUMAN_OBSERVATION							CC_BY_4_0					2023-02-08T17:36:35.547Z		COORDINATE_ROUNDED;COUNTRY_DERIVED_FROM_COORDINATES;CONTINENT_DERIVED_FROM_COORDINATES
3956083916	14d5676a-2c54-4f94-9023-1e8dcd822aa0	q-10405947572	Plantae	Tracheophyta	Magnoliopsida	Lamiales	Lamiaceae	Galeopsis	Galeopsis tetrahit		SPECIES	Galeopsis tetrahit L.	Galeopsis tetrahit L.	L.	US			PRESENT	1	da86174a-a605-43a4-a5e8-53d484152cd3	42.679191	-75.436545	32		555.48	0			2021-06-25T22:48:32.907	25	6	2021	5341300	5341300	HUMAN_OBSERVATION							CC_BY_4_0					2023-02-08T17:16:33.753Z		COORDINATE_ROUNDED;COUNTRY_DERIVED_FROM_COORDINATES;CONTINENT_DERIVED_FROM_COORDINATES
3956056229	14d5676a-2c54-4f94-9023-1e8dcd822aa0	q-10657477429	Plantae	Tracheophyta	Magnoliopsida	Lamiales	Lamiaceae	Galeopsis	Galeopsis tetrahit		SPECIES	Galeopsis tetrahit L.	Galeopsis tetrahit L.	L.	CA			PRESENT	1	da86174a-a605-43a4-a5e8-53d484152cd3	45.640628	-72.244828	13		179.24	0			2022-07-24T21:12:55.478	24	7	2022	5341300	5341300	HUMAN_OBSERVATION							CC_BY_4_0					2023-02-08T17:25:36.268Z		COORDINATE_ROUNDED;COUNTRY_DERIVED_FROM_COORDINATES;CONTINENT_DERIVED_FROM_COORDINATES
3956022189	14d5676a-2c54-4f94-9023-1e8dcd822aa0	q-10665161957	Plantae	Tracheophyta	Magnoliopsida	Lamiales	Lamiaceae	Galeopsis	Galeopsis tetrahit		SPECIES	Galeopsis tetrahit L.	Galeopsis tetrahit L.	L.	US			PRESENT	1	da86174a-a605-43a4-a5e8-53d484152cd3	46.056988	-84.654045	8		140	0			2022-08-04T13:05:29.744	4	8	2022	5341300	5341300	HUMAN_OBSERVATION							CC_BY_4_0					2023-02-08T17:40:05.802Z		COORDINATE_ROUNDED;COUNTRY_DERIVED_FROM_COORDINATES;CONTINENT_DERIVED_FROM_COORDINATES
3956012886	14d5676a-2c54-4f94-9023-1e8dcd822aa0	q-10602629259	Plantae	Tracheophyta	Magnoliopsida	Lamiales	Lamiaceae	Galeopsis	Galeopsis tetrahit		SPECIES	Galeopsis tetrahit L.	Galeopsis tetrahit L.	L.	CA			PRESENT	1	da86174a-a605-43a4-a5e8-53d484152cd3	45.009926	-72.17403	35		227.82	0			2022-05-28T14:02:59.358	28	5	2022	5341300	5341300	HUMAN_OBSERVATION							CC_BY_4_0					2023-02-08T17:39:25.913Z		COORDINATE_ROUNDED;COUNTRY_DERIVED_FROM_COORDINATES;CONTINENT_DERIVED_FROM_COORDINATES
3955996923	14d5676a-2c54-4f94-9023-1e8dcd822aa0	q-10615369482	Plantae	Tracheophyta	Magnoliopsida	Lamiales	Lamiaceae	Galeopsis	Galeopsis tetrahit		SPECIES	Galeopsis tetrahit L.	Galeopsis tetrahit L.	L.	CA			PRESENT	1	da86174a-a605-43a4-a5e8-53d484152cd3	45.975132	-64.564247							2022-06-07T23:50:17.61	7	6	2022	5341300	5341300	HUMAN_OBSERVATION							CC_BY_4_0					2023-02-08T17:23:58.448Z		COORDINATE_ROUNDED;COUNTRY_DERIVED_FROM_COORDINATES;CONTINENT_DERIVED_FROM_COORDINATES
3955985127	14d5676a-2c54-4f94-9023-1e8dcd822aa0	q-10235354205	Plantae	Tracheophyta	Magnoliopsida	Lamiales	Lamiaceae	Galeopsis	Galeopsis tetrahit		SPECIES	Galeopsis tetrahit L.	Galeopsis tetrahit L.	L.	CA			PRESENT	1	da86174a-a605-43a4-a5e8-53d484152cd3	46.911778	-70.759575			2.73	0			2020-08-11T13:58:11.263	11	8	2020	5341300	5341300	HUMAN_OBSERVATION							CC_BY_4_0					2023-02-08T17:12:01.574Z		COORDINATE_ROUNDED;COUNTRY_DERIVED_FROM_COORDINATES;CONTINENT_DERIVED_FROM_COORDINATES
3955979822	14d5676a-2c54-4f94-9023-1e8dcd822aa0	q-10107349929	Plantae	Tracheophyta	Magnoliopsida	Lamiales	Lamiaceae	Galeopsis	Galeopsis tetrahit		SPECIES	Galeopsis tetrahit L.	Galeopsis tetrahit L.	L.	US			PRESENT	1	da86174a-a605-43a4-a5e8-53d484152cd3	42.895311	-72.832808			484	0			2019-09-01T17:19:58.184	1	9	2019	5341300	5341300	HUMAN_OBSERVATION							CC_BY_4_0					2023-02-08T17:07:59.909Z		COORDINATE_ROUNDED;COUNTRY_DERIVED_FROM_COORDINATES;CONTINENT_DERIVED_FROM_COORDINATES
3955973121	14d5676a-2c54-4f94-9023-1e8dcd822aa0	q-10396317941	Plantae	Tracheophyta	Magnoliopsida	Lamiales	Lamiaceae	Galeopsis	Galeopsis tetrahit		SPECIES	Galeopsis tetrahit L.	Galeopsis tetrahit L.	L.	US			PRESENT	1	da86174a-a605-43a4-a5e8-53d484152cd3	41.845303	-76.972453			497.27	0			2021-06-19T00:27:01.113	19	6	2021	5341300	5341300	HUMAN_OBSERVATION							CC_BY_4_0					2023-02-08T17:36:22.135Z		COORDINATE_ROUNDED;COUNTRY_DERIVED_FROM_COORDINATES;CONTINENT_DERIVED_FROM_COORDINATES
3955970959	14d5676a-2c54-4f94-9023-1e8dcd822aa0	q-10086692330	Plantae	Tracheophyta	Magnoliopsida	Lamiales	Lamiaceae	Galeopsis	Galeopsis tetrahit		SPECIES	Galeopsis tetrahit L.	Galeopsis tetrahit L.	L.	CA			PRESENT	1	da86174a-a605-43a4-a5e8-53d484152cd3	51.117726	-114.053373			1072.53	0			2019-06-15T23:17:18.585	15	6	2019	5341300	5341300	HUMAN_OBSERVATION							CC_BY_4_0					2023-02-08T17:06:53.713Z		COORDINATE_ROUNDED;COUNTRY_DERIVED_FROM_COORDINATES;CONTINENT_DERIVED_FROM_COORDINATES
3955918452	14d5676a-2c54-4f94-9023-1e8dcd822aa0	q-10399791362	Plantae	Tracheophyta	Magnoliopsida	Lamiales	Lamiaceae	Galeopsis	Galeopsis tetrahit		SPECIES	Galeopsis tetrahit L.	Galeopsis tetrahit L.	L.	CA			PRESENT	1	da86174a-a605-43a4-a5e8-53d484152cd3	46.772292	-71.188576	65		53.59	0			2021-06-21T00:29:05.694	21	6	2021	5341300	5341300	HUMAN_OBSERVATION							CC_BY_4_0					2023-02-08T17:16:28.942Z		COORDINATE_ROUNDED;COUNTRY_DERIVED_FROM_COORDINATES;CONTINENT_DERIVED_FROM_COORDINATES
3955880417	14d5676a-2c54-4f94-9023-1e8dcd822aa0	q-10222297557	Plantae	Tracheophyta	Magnoliopsida	Lamiales	Lamiaceae	Galeopsis	Galeopsis tetrahit		SPECIES	Galeopsis tetrahit L.	Galeopsis tetrahit L.	L.	CA			PRESENT	1	da86174a-a605-43a4-a5e8-53d484152cd3	50.318247	-122.800222							2020-07-22T06:11:49.466	22	7	2020	5341300	5341300	HUMAN_OBSERVATION							CC_BY_4_0					2023-02-08T17:32:01.211Z		COORDINATE_ROUNDED;COUNTRY_DERIVED_FROM_COORDINATES;CONTINENT_DERIVED_FROM_COORDINATES
3955810123	14d5676a-2c54-4f94-9023-1e8dcd822aa0	q-10385788664	Plantae	Tracheophyta	Magnoliopsida	Lamiales	Lamiaceae	Galeopsis	Galeopsis tetrahit		SPECIES	Galeopsis tetrahit L.	Galeopsis tetrahit L.	L.	CA			PRESENT	1	da86174a-a605-43a4-a5e8-53d484152cd3	44.816659	-76.628865	11		193.13	0			2021-06-11T16:55:50.087	11	6	2021	5341300	5341300	HUMAN_OBSERVATION							CC_BY_4_0					2023-02-08T17:35:54.112Z		COORDINATE_ROUNDED;COUNTRY_DERIVED_FROM_COORDINATES;CONTINENT_DERIVED_FROM_COORDINATES
3955802874	14d5676a-2c54-4f94-9023-1e8dcd822aa0	q-10407209975	Plantae	Tracheophyta	Magnoliopsida	Lamiales	Lamiaceae	Galeopsis	Galeopsis tetrahit		SPECIES	Galeopsis tetrahit L.	Galeopsis tetrahit L.	L.	CA			PRESENT	1	da86174a-a605-43a4-a5e8-53d484152cd3	45.345548	-72.147587	79		271.99	0			2021-06-26T18:44:29.208	26	6	2021	5341300	5341300	HUMAN_OBSERVATION							CC_BY_4_0					2023-02-08T17:36:26.951Z		COORDINATE_ROUNDED;COUNTRY_DERIVED_FROM_COORDINATES;CONTINENT_DERIVED_FROM_COORDINATES
3955702152	14d5676a-2c54-4f94-9023-1e8dcd822aa0	q-10365364162	Plantae	Tracheophyta	Magnoliopsida	Lamiales	Lamiaceae	Galeopsis	Galeopsis tetrahit		SPECIES	Galeopsis tetrahit L.	Galeopsis tetrahit L.	L.	CA			PRESENT	1	da86174a-a605-43a4-a5e8-53d484152cd3	42.302434	-82.912353	32		168.65	0			2021-05-24T23:59:14.805	24	5	2021	5341300	5341300	HUMAN_OBSERVATION							CC_BY_4_0					2023-02-08T17:35:35.880Z		COORDINATE_ROUNDED;COUNTRY_DERIVED_FROM_COORDINATES;CONTINENT_DERIVED_FROM_COORDINATES
3955685548	14d5676a-2c54-4f94-9023-1e8dcd822aa0	q-10628705568	Plantae	Tracheophyta	Magnoliopsida	Lamiales	Lamiaceae	Galeopsis	Galeopsis tetrahit		SPECIES	Galeopsis tetrahit L.	Galeopsis tetrahit L.	L.	US			PRESENT	1	da86174a-a605-43a4-a5e8-53d484152cd3	42.522214	-74.982813	5		370.48	0			2022-06-20T21:17:20.116	20	6	2022	5341300	5341300	HUMAN_OBSERVATION							CC_BY_4_0					2023-02-08T17:24:30.078Z		COORDINATE_ROUNDED;COUNTRY_DERIVED_FROM_COORDINATES;CONTINENT_DERIVED_FROM_COORDINATES
3955684569	14d5676a-2c54-4f94-9023-1e8dcd822aa0	q-10583198840	Plantae	Tracheophyta	Magnoliopsida	Lamiales	Lamiaceae	Galeopsis	Galeopsis tetrahit		SPECIES	Galeopsis tetrahit L.	Galeopsis tetrahit L.	L.	US			PRESENT	1	da86174a-a605-43a4-a5e8-53d484152cd3	42.712529	-73.860877	5		108.05	0			2022-05-12T14:13:19.719	12	5	2022	5341300	5341300	HUMAN_OBSERVATION							CC_BY_4_0					2023-02-08T17:39:12.986Z		COORDINATE_ROUNDED;COUNTRY_DERIVED_FROM_COORDINATES;CONTINENT_DERIVED_FROM_COORDINATES
3955624593	14d5676a-2c54-4f94-9023-1e8dcd822aa0	q-10005515541	Plantae	Tracheophyta	Magnoliopsida	Lamiales	Lamiaceae	Galeopsis	Galeopsis tetrahit		SPECIES	Galeopsis tetrahit L.	Galeopsis tetrahit L.	L.	US			PRESENT	1	da86174a-a605-43a4-a5e8-53d484152cd3	47.773338	-90.252792							2016-07-04T20:36:22.997	4	7	2016	5341300	5341300	HUMAN_OBSERVATION							CC_BY_4_0					2023-02-08T17:05:14.421Z		COORDINATE_ROUNDED;COUNTRY_DERIVED_FROM_COORDINATES;CONTINENT_DERIVED_FROM_COORDINATES
3955621625	14d5676a-2c54-4f94-9023-1e8dcd822aa0	q-10612792816	Plantae	Tracheophyta	Magnoliopsida	Lamiales	Lamiaceae	Galeopsis	Galeopsis tetrahit		SPECIES	Galeopsis tetrahit L.	Galeopsis tetrahit L.	L.	CA			PRESENT	1	da86174a-a605-43a4-a5e8-53d484152cd3	49.144189	-122.289685	67		67.24	0			2022-06-05T18:16:37.557	5	6	2022	5341300	5341300	HUMAN_OBSERVATION							CC_BY_4_0					2023-02-08T17:23:48.386Z		COORDINATE_ROUNDED;COUNTRY_DERIVED_FROM_COORDINATES;CONTINENT_DERIVED_FROM_COORDINATES
3955550747	14d5676a-2c54-4f94-9023-1e8dcd822aa0	q-10624471632	Plantae	Tracheophyta	Magnoliopsida	Lamiales	Lamiaceae	Galeopsis	Galeopsis tetrahit		SPECIES	Galeopsis tetrahit L.	Galeopsis tetrahit L.	L.	CA			PRESENT	1	da86174a-a605-43a4-a5e8-53d484152cd3	45.856146	-73.600173	8		16.49	0			2022-06-16T15:05:58.582	16	6	2022	5341300	5341300	HUMAN_OBSERVATION							CC_BY_4_0					2023-02-08T17:39:56.473Z		COORDINATE_ROUNDED;COUNTRY_DERIVED_FROM_COORDINATES;CONTINENT_DERIVED_FROM_COORDINATES
3955542524	14d5676a-2c54-4f94-9023-1e8dcd822aa0	q-10205241637	Plantae	Tracheophyta	Magnoliopsida	Lamiales	Lamiaceae	Galeopsis	Galeopsis tetrahit		SPECIES	Galeopsis tetrahit L.	Galeopsis tetrahit L.	L.	US			PRESENT	1	da86174a-a605-43a4-a5e8-53d484152cd3	44.103173	-72.435731	65		413.52	0			2020-06-28T15:23:53.724	28	6	2020	5341300	5341300	HUMAN_OBSERVATION							CC_BY_4_0					2023-02-08T17:31:46.786Z		COORDINATE_ROUNDED;COUNTRY_DERIVED_FROM_COORDINATES;CONTINENT_DERIVED_FROM_COORDINATES
3955536889	14d5676a-2c54-4f94-9023-1e8dcd822aa0	q-10420414173	Plantae	Tracheophyta	Magnoliopsida	Lamiales	Lamiaceae	Galeopsis	Galeopsis tetrahit		SPECIES	Galeopsis tetrahit L.	Galeopsis tetrahit L.	L.	US			PRESENT	1	da86174a-a605-43a4-a5e8-53d484152cd3	44.502017	-68.681097	8		69.66	0			2021-07-07T13:35:45.789	7	7	2021	5341300	5341300	HUMAN_OBSERVATION							CC_BY_4_0					2023-02-08T17:16:58.115Z		COORDINATE_ROUNDED;COUNTRY_DERIVED_FROM_COORDINATES;CONTINENT_DERIVED_FROM_COORDINATES
3955518284	14d5676a-2c54-4f94-9023-1e8dcd822aa0	q-10034079576	Plantae	Tracheophyta	Magnoliopsida	Lamiales	Lamiaceae	Galeopsis	Galeopsis tetrahit		SPECIES	Galeopsis tetrahit L.	Galeopsis tetrahit L.	L.	CA			PRESENT	1	da86174a-a605-43a4-a5e8-53d484152cd3	45.109528	-74.107283							2018-06-25T14:58:19.508	25	6	2018	5341300	5341300	HUMAN_OBSERVATION							CC_BY_4_0					2023-02-08T17:28:45.913Z		COORDINATE_ROUNDED;COUNTRY_DERIVED_FROM_COORDINATES;CONTINENT_DERIVED_FROM_COORDINATES
3955518172	14d5676a-2c54-4f94-9023-1e8dcd822aa0	q-10033573840	Plantae	Tracheophyta	Magnoliopsida	Lamiales	Lamiaceae	Galeopsis	Galeopsis tetrahit		SPECIES	Galeopsis tetrahit L.	Galeopsis tetrahit L.	L.	US			PRESENT	1	da86174a-a605-43a4-a5e8-53d484152cd3	47.601327	-95.124785	10						2018-06-22T00:40:41.521	22	6	2018	5341300	5341300	HUMAN_OBSERVATION							CC_BY_4_0					2023-02-08T17:06:03.409Z		COORDINATE_ROUNDED;COUNTRY_DERIVED_FROM_COORDINATES;CONTINENT_DERIVED_FROM_COORDINATES
3955484949	14d5676a-2c54-4f94-9023-1e8dcd822aa0	q-10394401862	Plantae	Tracheophyta	Magnoliopsida	Lamiales	Lamiaceae	Galeopsis	Galeopsis tetrahit		SPECIES	Galeopsis tetrahit L.	Galeopsis tetrahit L.	L.	US			PRESENT	1	da86174a-a605-43a4-a5e8-53d484152cd3	43.30402	-72.773136	65		468.32	0			2021-06-17T12:59:35.659	17	6	2021	5341300	5341300	HUMAN_OBSERVATION							CC_BY_4_0					2023-02-08T17:16:17.664Z		COORDINATE_ROUNDED;COUNTRY_DERIVED_FROM_COORDINATES;CONTINENT_DERIVED_FROM_COORDINATES
3955482673	14d5676a-2c54-4f94-9023-1e8dcd822aa0	q-10400541074	Plantae	Tracheophyta	Magnoliopsida	Lamiales	Lamiaceae	Galeopsis	Galeopsis tetrahit		SPECIES	Galeopsis tetrahit L.	Galeopsis tetrahit L.	L.	CA			PRESENT	1	da86174a-a605-43a4-a5e8-53d484152cd3	45.391865	-72.716933	14		79	0			2021-06-21T14:21:50.256	21	6	2021	5341300	5341300	HUMAN_OBSERVATION							CC_BY_4_0					2023-02-08T17:36:32.619Z		COORDINATE_ROUNDED;COUNTRY_DERIVED_FROM_COORDINATES;CONTINENT_DERIVED_FROM_COORDINATES
3955459780	14d5676a-2c54-4f94-9023-1e8dcd822aa0	q-10638361505	Plantae	Tracheophyta	Magnoliopsida	Lamiales	Lamiaceae	Galeopsis	Galeopsis tetrahit		SPECIES	Galeopsis tetrahit L.	Galeopsis tetrahit L.	L.	US			PRESENT	1	da86174a-a605-43a4-a5e8-53d484152cd3	46.2924	-88.056874	4		463.71	0			2022-07-01T19:43:02.147	1	7	2022	5341300	5341300	HUMAN_OBSERVATION							CC_BY_4_0					2023-02-08T17:24:43.604Z		COORDINATE_ROUNDED;COUNTRY_DERIVED_FROM_COORDINATES;CONTINENT_DERIVED_FROM_COORDINATES
3955449223	14d5676a-2c54-4f94-9023-1e8dcd822aa0	q-10647500848	Plantae	Tracheophyta	Magnoliopsida	Lamiales	Lamiaceae	Galeopsis	Galeopsis tetrahit		SPECIES	Galeopsis tetrahit L.	Galeopsis tetrahit L.	L.	US			PRESENT	1	da86174a-a605-43a4-a5e8-53d484152cd3	47.339253	-93.61585	16		403.71	0			2022-07-12T01:57:40.54	12	7	2022	5341300	5341300	HUMAN_OBSERVATION							CC_BY_4_0					2023-02-08T17:40:03.703Z		COORDINATE_ROUNDED;COUNTRY_DERIVED_FROM_COORDINATES;CONTINENT_DERIVED_FROM_COORDINATES
3955354425	14d5676a-2c54-4f94-9023-1e8dcd822aa0	q-10030083591	Plantae	Tracheophyta	Magnoliopsida	Lamiales	Lamiaceae	Galeopsis	Galeopsis tetrahit		SPECIES	Galeopsis tetrahit L.	Galeopsis tetrahit L.	L.	CA			PRESENT	1	da86174a-a605-43a4-a5e8-53d484152cd3	45.253675	-75.352774	17						2018-05-29T00:43:22.192	29	5	2018	5341300	5341300	HUMAN_OBSERVATION							CC_BY_4_0					2023-02-08T17:05:56.324Z		COORDINATE_ROUNDED;COUNTRY_DERIVED_FROM_COORDINATES;CONTINENT_DERIVED_FROM_COORDINATES
3955353863	14d5676a-2c54-4f94-9023-1e8dcd822aa0	q-10638361267	Plantae	Tracheophyta	Magnoliopsida	Lamiales	Lamiaceae	Galeopsis	Galeopsis tetrahit		SPECIES	Galeopsis tetrahit L.	Galeopsis tetrahit L.	L.	US			PRESENT	1	da86174a-a605-43a4-a5e8-53d484152cd3	44.832064	-66.994292			8.3	0			2022-07-01T19:42:20.096	1	7	2022	5341300	5341300	HUMAN_OBSERVATION							CC_BY_4_0					2023-02-08T17:24:39.441Z		COORDINATE_ROUNDED;COUNTRY_DERIVED_FROM_COORDINATES;CONTINENT_DERIVED_FROM_COORDINATES
3955312078	14d5676a-2c54-4f94-9023-1e8dcd822aa0	q-10618372855	Plantae	Tracheophyta	Magnoliopsida	Lamiales	Lamiaceae	Galeopsis	Galeopsis tetrahit		SPECIES	Galeopsis tetrahit L.	Galeopsis tetrahit L.	L.	CA			PRESENT	1	da86174a-a605-43a4-a5e8-53d484152cd3	43.248822	-79.828767	9		88.98	0			2022-06-11T02:43:32.664	11	6	2022	5341300	5341300	HUMAN_OBSERVATION							CC_BY_4_0					2023-02-08T17:24:16.275Z		COORDINATE_ROUNDED;COUNTRY_DERIVED_FROM_COORDINATES;CONTINENT_DERIVED_FROM_COORDINATES
3955308692	14d5676a-2c54-4f94-9023-1e8dcd822aa0	q-10089491502	Plantae	Tracheophyta	Magnoliopsida	Lamiales	Lamiaceae	Galeopsis	Galeopsis tetrahit		SPECIES	Galeopsis tetrahit L.	Galeopsis tetrahit L.	L.	CA			PRESENT	1	da86174a-a605-43a4-a5e8-53d484152cd3	46.99293	-71.474083	65		204.2	0			2019-06-23T20:44:33.277	23	6	2019	5341300	5341300	HUMAN_OBSERVATION							CC_BY_4_0					2023-02-08T17:30:14.847Z		COORDINATE_ROUNDED;COUNTRY_DERIVED_FROM_COORDINATES;CONTINENT_DERIVED_FROM_COORDINATES
3955282032	14d5676a-2c54-4f94-9023-1e8dcd822aa0	q-10448531632	Plantae	Tracheophyta	Magnoliopsida	Lamiales	Lamiaceae	Galeopsis	Galeopsis tetrahit		SPECIES	Galeopsis tetrahit L.	Galeopsis tetrahit L.	L.	US			PRESENT	1	da86174a-a605-43a4-a5e8-53d484152cd3	42.586873	-70.758763			11	0			2021-08-08T22:52:04.038	8	8	2021	5341300	5341300	HUMAN_OBSERVATION							CC_BY_4_0					2023-02-08T17:36:54.795Z		COORDINATE_ROUNDED;COUNTRY_DERIVED_FROM_COORDINATES;CONTINENT_DERIVED_FROM_COORDINATES
3955275137	14d5676a-2c54-4f94-9023-1e8dcd822aa0	q-10652166708	Plantae	Tracheophyta	Magnoliopsida	Lamiales	Lamiaceae	Galeopsis	Galeopsis tetrahit		SPECIES	Galeopsis tetrahit L.	Galeopsis tetrahit L.	L.	CA			PRESENT	1	da86174a-a605-43a4-a5e8-53d484152cd3	48.936809	-93.801811	85		356.03	0			2022-07-17T17:00:40.255	17	7	2022	5341300	5341300	HUMAN_OBSERVATION							CC_BY_4_0					2023-02-08T17:40:02.022Z		COORDINATE_ROUNDED;COUNTRY_DERIVED_FROM_COORDINATES;CONTINENT_DERIVED_FROM_COORDINATES
3955180870	14d5676a-2c54-4f94-9023-1e8dcd822aa0	q-10220552672	Plantae	Tracheophyta	Magnoliopsida	Lamiales	Lamiaceae	Galeopsis	Galeopsis tetrahit		SPECIES	Galeopsis tetrahit L.	Galeopsis tetrahit L.	L.	CA			PRESENT	1	da86174a-a605-43a4-a5e8-53d484152cd3	48.410921	-68.62569	65		41.53	0			2020-07-19T15:35:07.553	19	7	2020	5341300	5341300	HUMAN_OBSERVATION							CC_BY_4_0					2023-02-08T17:11:37.981Z		COORDINATE_ROUNDED;COUNTRY_DERIVED_FROM_COORDINATES;CONTINENT_DERIVED_FROM_COORDINATES
3955156474	14d5676a-2c54-4f94-9023-1e8dcd822aa0	q-10645585015	Plantae	Tracheophyta	Magnoliopsida	Lamiales	Lamiaceae	Galeopsis	Galeopsis tetrahit		SPECIES	Galeopsis tetrahit L.	Galeopsis tetrahit L.	L.	CA			PRESENT	1	da86174a-a605-43a4-a5e8-53d484152cd3	55.193113	-119.383234	6		721	0			2022-07-10T00:58:35.369	10	7	2022	5341300	5341300	HUMAN_OBSERVATION							CC_BY_4_0					2023-02-08T17:25:10.988Z		COORDINATE_ROUNDED;COUNTRY_DERIVED_FROM_COORDINATES;CONTINENT_DERIVED_FROM_COORDINATES
3955062852	14d5676a-2c54-4f94-9023-1e8dcd822aa0	q-10391213698	Plantae	Tracheophyta	Magnoliopsida	Lamiales	Lamiaceae	Galeopsis	Galeopsis tetrahit		SPECIES	Galeopsis tetrahit L.	Galeopsis tetrahit L.	L.	CA			PRESENT	1	da86174a-a605-43a4-a5e8-53d484152cd3	46.550988	-72.452648	6		79.44	0			2021-06-14T22:37:46.426	14	6	2021	5341300	5341300	HUMAN_OBSERVATION							CC_BY_4_0					2023-02-08T17:16:02.388Z		COORDINATE_ROUNDED;COUNTRY_DERIVED_FROM_COORDINATES;CONTINENT_DERIVED_FROM_COORDINATES
3954985877	14d5676a-2c54-4f94-9023-1e8dcd822aa0	q-10656472816	Plantae	Tracheophyta	Magnoliopsida	Lamiales	Lamiaceae	Galeopsis	Galeopsis tetrahit		SPECIES	Galeopsis tetrahit L.	Galeopsis tetrahit L.	L.	CA			PRESENT	1	da86174a-a605-43a4-a5e8-53d484152cd3	43.877257	-79.237836	15		155.62	0			2022-07-23T18:15:12.258	23	7	2022	5341300	5341300	HUMAN_OBSERVATION							CC_BY_4_0					2023-02-08T17:25:41.390Z		COORDINATE_ROUNDED;COUNTRY_DERIVED_FROM_COORDINATES;CONTINENT_DERIVED_FROM_COORDINATES
3954929664	14d5676a-2c54-4f94-9023-1e8dcd822aa0	q-10660302906	Plantae	Tracheophyta	Magnoliopsida	Lamiales	Lamiaceae	Galeopsis	Galeopsis tetrahit		SPECIES	Galeopsis tetrahit L.	Galeopsis tetrahit L.	L.	CA			PRESENT	1	da86174a-a605-43a4-a5e8-53d484152cd3	56.736313	-111.451919	44		358.73	0			2022-07-28T18:07:35.873	28	7	2022	5341300	5341300	HUMAN_OBSERVATION							CC_BY_4_0					2023-02-08T17:40:05.788Z		COORDINATE_ROUNDED;COUNTRY_DERIVED_FROM_COORDINATES;CONTINENT_DERIVED_FROM_COORDINATES
3954897763	14d5676a-2c54-4f94-9023-1e8dcd822aa0	q-10620797098	Plantae	Tracheophyta	Magnoliopsida	Lamiales	Lamiaceae	Galeopsis	Galeopsis tetrahit		SPECIES	Galeopsis tetrahit L.	Galeopsis tetrahit L.	L.	CA			PRESENT	1	da86174a-a605-43a4-a5e8-53d484152cd3	46.097909	-73.286093	54		41.47	0			2022-06-12T18:16:58.833	12	6	2022	5341300	5341300	HUMAN_OBSERVATION							CC_BY_4_0					2023-02-08T17:24:13.993Z		COORDINATE_ROUNDED;COUNTRY_DERIVED_FROM_COORDINATES;CONTINENT_DERIVED_FROM_COORDINATES
3954861620	14d5676a-2c54-4f94-9023-1e8dcd822aa0	q-10619235601	Plantae	Tracheophyta	Magnoliopsida	Lamiales	Lamiaceae	Galeopsis	Galeopsis tetrahit		SPECIES	Galeopsis tetrahit L.	Galeopsis tetrahit L.	L.	US			PRESENT	1	da86174a-a605-43a4-a5e8-53d484152cd3	44.240121	-72.388995	65		471.58	0			2022-06-11T16:55:29.832	11	6	2022	5341300	5341300	HUMAN_OBSERVATION							CC_BY_4_0					2023-02-08T17:24:10.604Z		COORDINATE_ROUNDED;COUNTRY_DERIVED_FROM_COORDINATES;CONTINENT_DERIVED_FROM_COORDINATES
3954856284	14d5676a-2c54-4f94-9023-1e8dcd822aa0	q-10609189850	Plantae	Tracheophyta	Magnoliopsida	Lamiales	Lamiaceae	Galeopsis	Galeopsis tetrahit		SPECIES	Galeopsis tetrahit L.	Galeopsis tetrahit L.	L.	CA			PRESENT	1	da86174a-a605-43a4-a5e8-53d484152cd3	46.096633	-71.827928	4		207.29	0			2022-06-02T23:08:58.775	2	6	2022	5341300	5341300	HUMAN_OBSERVATION							CC_BY_4_0					2023-02-08T17:39:26.632Z		COORDINATE_ROUNDED;COUNTRY_DERIVED_FROM_COORDINATES;CONTINENT_DERIVED_FROM_COORDINATES
3954778484	14d5676a-2c54-4f94-9023-1e8dcd822aa0	q-10621060912	Plantae	Tracheophyta	Magnoliopsida	Lamiales	Lamiaceae	Galeopsis	Galeopsis tetrahit		SPECIES	Galeopsis tetrahit L.	Galeopsis tetrahit L.	L.	CA			PRESENT	1	da86174a-a605-43a4-a5e8-53d484152cd3	45.29022	-75.872605	26		73	0			2022-06-13T01:08:43.114	13	6	2022	5341300	5341300	HUMAN_OBSERVATION							CC_BY_4_0					2023-02-08T17:24:15.630Z		COORDINATE_ROUNDED;COUNTRY_DERIVED_FROM_COORDINATES;CONTINENT_DERIVED_FROM_COORDINATES
3954773837	14d5676a-2c54-4f94-9023-1e8dcd822aa0	q-10654391462	Plantae	Tracheophyta	Magnoliopsida	Lamiales	Lamiaceae	Galeopsis	Galeopsis tetrahit		SPECIES	Galeopsis tetrahit L.	Galeopsis tetrahit L.	L.	US			PRESENT	1	da86174a-a605-43a4-a5e8-53d484152cd3	46.755286	-92.157447	10		194.53	0			2022-07-20T22:57:15.324	20	7	2022	5341300	5341300	HUMAN_OBSERVATION							CC_BY_4_0					2023-02-08T17:40:00.758Z		COORDINATE_ROUNDED;COUNTRY_DERIVED_FROM_COORDINATES;CONTINENT_DERIVED_FROM_COORDINATES
3954773836	14d5676a-2c54-4f94-9023-1e8dcd822aa0	q-10654386358	Plantae	Tracheophyta	Magnoliopsida	Lamiales	Lamiaceae	Galeopsis	Galeopsis tetrahit		SPECIES	Galeopsis tetrahit L.	Galeopsis tetrahit L.	L.	CA			PRESENT	1	da86174a-a605-43a4-a5e8-53d484152cd3	47.754303	-64.869631	11		11.26	0			2022-07-20T22:33:48.894	20	7	2022	5341300	5341300	HUMAN_OBSERVATION							CC_BY_4_0					2023-02-08T17:25:28.911Z		COORDINATE_ROUNDED;COUNTRY_DERIVED_FROM_COORDINATES;CONTINENT_DERIVED_FROM_COORDINATES
3954766800	14d5676a-2c54-4f94-9023-1e8dcd822aa0	q-10637681646	Plantae	Tracheophyta	Magnoliopsida	Lamiales	Lamiaceae	Galeopsis	Galeopsis tetrahit		SPECIES	Galeopsis tetrahit L.	Galeopsis tetrahit L.	L.	CA			PRESENT	1	da86174a-a605-43a4-a5e8-53d484152cd3	49.623111	-125.033028	39		174.88	0			2022-06-30T23:59:45.771	30	6	2022	5341300	5341300	HUMAN_OBSERVATION							CC_BY_4_0					2023-02-08T17:25:01.878Z		COORDINATE_ROUNDED;COUNTRY_DERIVED_FROM_COORDINATES;CONTINENT_DERIVED_FROM_COORDINATES
3954761259	14d5676a-2c54-4f94-9023-1e8dcd822aa0	q-10660746699	Plantae	Tracheophyta	Magnoliopsida	Lamiales	Lamiaceae	Galeopsis	Galeopsis tetrahit		SPECIES	Galeopsis tetrahit L.	Galeopsis tetrahit L.	L.	CA			PRESENT	1	da86174a-a605-43a4-a5e8-53d484152cd3	45.514348	-72.232512	10		259.16	0			2022-07-29T13:05:56.165	29	7	2022	5341300	5341300	HUMAN_OBSERVATION							CC_BY_4_0					2023-02-08T17:25:42.261Z		COORDINATE_ROUNDED;COUNTRY_DERIVED_FROM_COORDINATES;CONTINENT_DERIVED_FROM_COORDINATES
3954743543	14d5676a-2c54-4f94-9023-1e8dcd822aa0	q-10196533832	Plantae	Tracheophyta	Magnoliopsida	Lamiales	Lamiaceae	Galeopsis	Galeopsis tetrahit		SPECIES	Galeopsis tetrahit L.	Galeopsis tetrahit L.	L.	US			PRESENT	1	da86174a-a605-43a4-a5e8-53d484152cd3	42.912213	-72.164245	35						2020-06-17T22:21:44.067	17	6	2020	5341300	5341300	HUMAN_OBSERVATION							CC_BY_4_0					2023-02-08T17:31:46.786Z		COORDINATE_ROUNDED;COUNTRY_DERIVED_FROM_COORDINATES;CONTINENT_DERIVED_FROM_COORDINATES
3954736851	14d5676a-2c54-4f94-9023-1e8dcd822aa0	q-10630580179	Plantae	Tracheophyta	Magnoliopsida	Lamiales	Lamiaceae	Galeopsis	Galeopsis tetrahit		SPECIES	Galeopsis tetrahit L.	Galeopsis tetrahit L.	L.	US			PRESENT	1	da86174a-a605-43a4-a5e8-53d484152cd3	43.53366	-71.52465	9		197.74	0			2022-06-23T02:05:13.84	23	6	2022	5341300	5341300	HUMAN_OBSERVATION							CC_BY_4_0					2023-02-08T17:39:52.054Z		COORDINATE_ROUNDED;COUNTRY_DERIVED_FROM_COORDINATES;CONTINENT_DERIVED_FROM_COORDINATES
3954605117	14d5676a-2c54-4f94-9023-1e8dcd822aa0	q-10374140215	Plantae	Tracheophyta	Magnoliopsida	Lamiales	Lamiaceae	Galeopsis	Galeopsis tetrahit		SPECIES	Galeopsis tetrahit L.	Galeopsis tetrahit L.	L.	US			PRESENT	1	da86174a-a605-43a4-a5e8-53d484152cd3	46.212526	-94.128986	18		362	0			2021-06-01T12:38:03.283	1	6	2021	5341300	5341300	HUMAN_OBSERVATION							CC_BY_4_0					2023-02-08T17:35:34.609Z		COORDINATE_ROUNDED;COUNTRY_DERIVED_FROM_COORDINATES;CONTINENT_DERIVED_FROM_COORDINATES
3954600276	14d5676a-2c54-4f94-9023-1e8dcd822aa0	q-10430656010	Plantae	Tracheophyta	Magnoliopsida	Lamiales	Lamiaceae	Galeopsis	Galeopsis tetrahit		SPECIES	Galeopsis tetrahit L.	Galeopsis tetrahit L.	L.	CA			PRESENT	1	da86174a-a605-43a4-a5e8-53d484152cd3	45.341229	-72.586863	39		221.36	0			2021-07-18T16:01:50.01	18	7	2021	5341300	5341300	HUMAN_OBSERVATION							CC_BY_4_0					2023-02-08T17:17:20.687Z		COORDINATE_ROUNDED;COUNTRY_DERIVED_FROM_COORDINATES;CONTINENT_DERIVED_FROM_COORDINATES
3954594213	14d5676a-2c54-4f94-9023-1e8dcd822aa0	q-10460371866	Plantae	Tracheophyta	Magnoliopsida	Lamiales	Lamiaceae	Galeopsis	Galeopsis tetrahit		SPECIES	Galeopsis tetrahit L.	Galeopsis tetrahit L.	L.	CA			PRESENT	1	da86174a-a605-43a4-a5e8-53d484152cd3	46.154105	-79.178311	23		238.36	0			2021-08-23T22:54:45.994	23	8	2021	5341300	5341300	HUMAN_OBSERVATION							CC_BY_4_0					2023-02-08T17:36:59.346Z		COORDINATE_ROUNDED;COUNTRY_DERIVED_FROM_COORDINATES;CONTINENT_DERIVED_FROM_COORDINATES
3954481591	14d5676a-2c54-4f94-9023-1e8dcd822aa0	q-10643808976	Plantae	Tracheophyta	Magnoliopsida	Lamiales	Lamiaceae	Galeopsis	Galeopsis tetrahit		SPECIES	Galeopsis tetrahit L.	Galeopsis tetrahit L.	L.	CA			PRESENT	1	da86174a-a605-43a4-a5e8-53d484152cd3	46.211482	-79.353287	10		176.94	0			2022-07-08T01:02:04.11	8	7	2022	5341300	5341300	HUMAN_OBSERVATION							CC_BY_4_0					2023-02-08T17:39:59.349Z		COORDINATE_ROUNDED;COUNTRY_DERIVED_FROM_COORDINATES;CONTINENT_DERIVED_FROM_COORDINATES
3954400185	14d5676a-2c54-4f94-9023-1e8dcd822aa0	q-10404870026	Plantae	Tracheophyta	Magnoliopsida	Lamiales	Lamiaceae	Galeopsis	Galeopsis tetrahit		SPECIES	Galeopsis tetrahit L.	Galeopsis tetrahit L.	L.	US			PRESENT	1	da86174a-a605-43a4-a5e8-53d484152cd3	60.765316	-151.177712	11		59	0			2021-06-24T23:56:00.318	24	6	2021	5341300	5341300	HUMAN_OBSERVATION							CC_BY_4_0					2023-02-08T17:36:28.710Z		COORDINATE_ROUNDED;COUNTRY_DERIVED_FROM_COORDINATES;CONTINENT_DERIVED_FROM_COORDINATES
3954212154	14d5676a-2c54-4f94-9023-1e8dcd822aa0	q-10393837520	Plantae	Tracheophyta	Magnoliopsida	Lamiales	Lamiaceae	Galeopsis	Galeopsis tetrahit		SPECIES	Galeopsis tetrahit L.	Galeopsis tetrahit L.	L.	US			PRESENT	1	da86174a-a605-43a4-a5e8-53d484152cd3	43.136555	-71.3119	65		200.34	0			2021-06-16T23:36:13.916	16	6	2021	5341300	5341300	HUMAN_OBSERVATION							CC_BY_4_0					2023-02-08T17:16:08.285Z		COORDINATE_ROUNDED;COUNTRY_DERIVED_FROM_COORDINATES;CONTINENT_DERIVED_FROM_COORDINATES
3954196244	14d5676a-2c54-4f94-9023-1e8dcd822aa0	q-10631884769	Plantae	Tracheophyta	Magnoliopsida	Lamiales	Lamiaceae	Galeopsis	Galeopsis tetrahit		SPECIES	Galeopsis tetrahit L.	Galeopsis tetrahit L.	L.	CA			PRESENT	1	da86174a-a605-43a4-a5e8-53d484152cd3	45.320064	-71.884675	21		127.14	0			2022-06-24T15:23:58.589	24	6	2022	5341300	5341300	HUMAN_OBSERVATION							CC_BY_4_0					2023-02-08T17:24:38.556Z		COUNTRY_DERIVED_FROM_COORDINATES;CONTINENT_DERIVED_FROM_COORDINATES
3954087921	14d5676a-2c54-4f94-9023-1e8dcd822aa0	q-10627434631	Plantae	Tracheophyta	Magnoliopsida	Lamiales	Lamiaceae	Galeopsis	Galeopsis tetrahit		SPECIES	Galeopsis tetrahit L.	Galeopsis tetrahit L.	L.	US			PRESENT	1	da86174a-a605-43a4-a5e8-53d484152cd3	43.245544	-73.091461	61		290.55	0			2022-06-19T15:58:07.902	19	6	2022	5341300	5341300	HUMAN_OBSERVATION							CC_BY_4_0					2023-02-08T17:24:21.750Z		COORDINATE_ROUNDED;COUNTRY_DERIVED_FROM_COORDINATES;CONTINENT_DERIVED_FROM_COORDINATES
3954062969	14d5676a-2c54-4f94-9023-1e8dcd822aa0	q-10406973082	Plantae	Tracheophyta	Magnoliopsida	Lamiales	Lamiaceae	Galeopsis	Galeopsis tetrahit		SPECIES	Galeopsis tetrahit L.	Galeopsis tetrahit L.	L.	US			PRESENT	1	da86174a-a605-43a4-a5e8-53d484152cd3	45.877316	-87.22175	26		219	0			2021-06-26T16:17:35.608	26	6	2021	5341300	5341300	HUMAN_OBSERVATION							CC_BY_4_0					2023-02-08T17:16:31.733Z		COORDINATE_ROUNDED;COUNTRY_DERIVED_FROM_COORDINATES;CONTINENT_DERIVED_FROM_COORDINATES
3954030819	14d5676a-2c54-4f94-9023-1e8dcd822aa0	q-10625505836	Plantae	Tracheophyta	Magnoliopsida	Lamiales	Lamiaceae	Galeopsis	Galeopsis tetrahit		SPECIES	Galeopsis tetrahit L.	Galeopsis tetrahit L.	L.	CA			PRESENT	1	da86174a-a605-43a4-a5e8-53d484152cd3	46.212062	-64.54807	73		23.16	0			2022-06-17T17:33:23.989	17	6	2022	5341300	5341300	HUMAN_OBSERVATION							CC_BY_4_0					2023-02-08T17:39:48.700Z		COORDINATE_ROUNDED;COUNTRY_DERIVED_FROM_COORDINATES;CONTINENT_DERIVED_FROM_COORDINATES
3954012194	14d5676a-2c54-4f94-9023-1e8dcd822aa0	q-10402403253	Plantae	Tracheophyta	Magnoliopsida	Lamiales	Lamiaceae	Galeopsis	Galeopsis tetrahit		SPECIES	Galeopsis tetrahit L.	Galeopsis tetrahit L.	L.	CA			PRESENT	1	da86174a-a605-43a4-a5e8-53d484152cd3	45.309752	-79.213409	65		296.15	0			2021-06-22T23:27:01.925	22	6	2021	5341300	5341300	HUMAN_OBSERVATION							CC_BY_4_0					2023-02-08T17:16:25.283Z		COORDINATE_ROUNDED;COUNTRY_DERIVED_FROM_COORDINATES;CONTINENT_DERIVED_FROM_COORDINATES
3953974333	14d5676a-2c54-4f94-9023-1e8dcd822aa0	q-10444374923	Plantae	Tracheophyta	Magnoliopsida	Lamiales	Lamiaceae	Galeopsis	Galeopsis tetrahit		SPECIES	Galeopsis tetrahit L.	Galeopsis tetrahit L.	L.	US			PRESENT	1	da86174a-a605-43a4-a5e8-53d484152cd3	42.434508	-74.624832	10		585.2	0			2021-08-03T20:01:38.587	3	8	2021	5341300	5341300	HUMAN_OBSERVATION							CC_BY_4_0					2023-02-08T17:36:52.217Z		COORDINATE_ROUNDED;COUNTRY_DERIVED_FROM_COORDINATES;CONTINENT_DERIVED_FROM_COORDINATES
3953933834	14d5676a-2c54-4f94-9023-1e8dcd822aa0	q-10094225922	Plantae	Tracheophyta	Magnoliopsida	Lamiales	Lamiaceae	Galeopsis	Galeopsis tetrahit		SPECIES	Galeopsis tetrahit L.	Galeopsis tetrahit L.	L.	CA			PRESENT	1	da86174a-a605-43a4-a5e8-53d484152cd3	44.220062	-76.679251	65		91.66	0			2019-07-12T22:44:52.563	12	7	2019	5341300	5341300	HUMAN_OBSERVATION							CC_BY_4_0					2023-02-08T17:07:13.660Z		COORDINATE_ROUNDED;COUNTRY_DERIVED_FROM_COORDINATES;CONTINENT_DERIVED_FROM_COORDINATES
3953784187	14d5676a-2c54-4f94-9023-1e8dcd822aa0	q-10616356454	Plantae	Tracheophyta	Magnoliopsida	Lamiales	Lamiaceae	Galeopsis	Galeopsis tetrahit		SPECIES	Galeopsis tetrahit L.	Galeopsis tetrahit L.	L.	US			PRESENT	1	da86174a-a605-43a4-a5e8-53d484152cd3	44.662684	-93.361832	9		274.46	0			2022-06-09T01:33:52.915	9	6	2022	5341300	5341300	HUMAN_OBSERVATION							CC_BY_4_0					2023-02-08T17:24:02.080Z		COORDINATE_ROUNDED;COUNTRY_DERIVED_FROM_COORDINATES;CONTINENT_DERIVED_FROM_COORDINATES
3953777884	14d5676a-2c54-4f94-9023-1e8dcd822aa0	q-10081567749	Plantae	Tracheophyta	Magnoliopsida	Lamiales	Lamiaceae	Galeopsis	Galeopsis tetrahit		SPECIES	Galeopsis tetrahit L.	Galeopsis tetrahit L.	L.	CA			PRESENT	1	da86174a-a605-43a4-a5e8-53d484152cd3	51.76835	-120.984598	4		803.77	0			2019-05-31T18:49:11.212	31	5	2019	5341300	5341300	HUMAN_OBSERVATION							CC_BY_4_0					2023-02-08T17:06:47.807Z		COORDINATE_ROUNDED;COUNTRY_DERIVED_FROM_COORDINATES;CONTINENT_DERIVED_FROM_COORDINATES
3953772178	14d5676a-2c54-4f94-9023-1e8dcd822aa0	q-10241376631	Plantae	Tracheophyta	Magnoliopsida	Lamiales	Lamiaceae	Galeopsis	Galeopsis tetrahit		SPECIES	Galeopsis tetrahit L.	Galeopsis tetrahit L.	L.	CA			PRESENT	1	da86174a-a605-43a4-a5e8-53d484152cd3	46.8275	-71.224167			21	0			2020-08-22T00:43:38.719	22	8	2020	5341300	5341300	HUMAN_OBSERVATION							CC_BY_4_0					2023-02-08T17:32:34.009Z		COORDINATE_ROUNDED;COUNTRY_DERIVED_FROM_COORDINATES;CONTINENT_DERIVED_FROM_COORDINATES
3953763793	14d5676a-2c54-4f94-9023-1e8dcd822aa0	q-10429054308	Plantae	Tracheophyta	Magnoliopsida	Lamiales	Lamiaceae	Galeopsis	Galeopsis tetrahit		SPECIES	Galeopsis tetrahit L.	Galeopsis tetrahit L.	L.	CA			PRESENT	1	da86174a-a605-43a4-a5e8-53d484152cd3	50.972873	-118.166062	32		499.7	0			2021-07-16T16:02:12.289	16	7	2021	5341300	5341300	HUMAN_OBSERVATION							CC_BY_4_0					2023-02-08T17:36:42.875Z		COORDINATE_ROUNDED;COUNTRY_DERIVED_FROM_COORDINATES;CONTINENT_DERIVED_FROM_COORDINATES
3953730457	14d5676a-2c54-4f94-9023-1e8dcd822aa0	q-10613086341	Plantae	Tracheophyta	Magnoliopsida	Lamiales	Lamiaceae	Galeopsis	Galeopsis tetrahit		SPECIES	Galeopsis tetrahit L.	Galeopsis tetrahit L.	L.	US			PRESENT	1	da86174a-a605-43a4-a5e8-53d484152cd3	47.900464	-116.892336	9		713.25	0			2022-06-06T03:04:43.536	6	6	2022	5341300	5341300	HUMAN_OBSERVATION							CC_BY_4_0					2023-02-08T17:39:28.955Z		COORDINATE_ROUNDED;COUNTRY_DERIVED_FROM_COORDINATES;CONTINENT_DERIVED_FROM_COORDINATES
3953693306	14d5676a-2c54-4f94-9023-1e8dcd822aa0	q-10201326853	Plantae	Tracheophyta	Magnoliopsida	Lamiales	Lamiaceae	Galeopsis	Galeopsis tetrahit		SPECIES	Galeopsis tetrahit L.	Galeopsis tetrahit L.	L.	US			PRESENT	1	da86174a-a605-43a4-a5e8-53d484152cd3	47.645386	-117.37545			607	0			2020-06-23T15:29:50.015	23	6	2020	5341300	5341300	HUMAN_OBSERVATION							CC_BY_4_0					2023-02-08T17:10:56.126Z		COORDINATE_ROUNDED;COUNTRY_DERIVED_FROM_COORDINATES;CONTINENT_DERIVED_FROM_COORDINATES
3953681150	14d5676a-2c54-4f94-9023-1e8dcd822aa0	q-10612320598	Plantae	Tracheophyta	Magnoliopsida	Lamiales	Lamiaceae	Galeopsis	Galeopsis tetrahit		SPECIES	Galeopsis tetrahit L.	Galeopsis tetrahit L.	L.	US			PRESENT	1	da86174a-a605-43a4-a5e8-53d484152cd3	44.448606	-69.055272	9		33.25	0			2022-06-05T14:11:10.926	5	6	2022	5341300	5341300	HUMAN_OBSERVATION							CC_BY_4_0					2023-02-08T17:39:27.672Z		COORDINATE_ROUNDED;COUNTRY_DERIVED_FROM_COORDINATES;CONTINENT_DERIVED_FROM_COORDINATES
3953675550	14d5676a-2c54-4f94-9023-1e8dcd822aa0	q-10457817151	Plantae	Tracheophyta	Magnoliopsida	Lamiales	Lamiaceae	Galeopsis	Galeopsis tetrahit		SPECIES	Galeopsis tetrahit L.	Galeopsis tetrahit L.	L.	US			PRESENT	1	da86174a-a605-43a4-a5e8-53d484152cd3	48.251505	-117.704511	15		514	0			2021-08-20T20:58:50.099	20	8	2021	5341300	5341300	HUMAN_OBSERVATION							CC_BY_4_0					2023-02-08T17:18:40.422Z		COORDINATE_ROUNDED;COUNTRY_DERIVED_FROM_COORDINATES;CONTINENT_DERIVED_FROM_COORDINATES
3953655095	14d5676a-2c54-4f94-9023-1e8dcd822aa0	q-10201526601	Plantae	Tracheophyta	Magnoliopsida	Lamiales	Lamiaceae	Galeopsis	Galeopsis tetrahit		SPECIES	Galeopsis tetrahit L.	Galeopsis tetrahit L.	L.	US			PRESENT	1	da86174a-a605-43a4-a5e8-53d484152cd3	43.842199	-69.720716	38		41.27	0			2020-06-23T19:15:39.472	23	6	2020	5341300	5341300	HUMAN_OBSERVATION							CC_BY_4_0					2023-02-08T17:10:47.736Z		COORDINATE_ROUNDED;COUNTRY_DERIVED_FROM_COORDINATES;CONTINENT_DERIVED_FROM_COORDINATES
3953645612	14d5676a-2c54-4f94-9023-1e8dcd822aa0	q-10200667960	Plantae	Tracheophyta	Magnoliopsida	Lamiales	Lamiaceae	Galeopsis	Galeopsis tetrahit		SPECIES	Galeopsis tetrahit L.	Galeopsis tetrahit L.	L.	CA			PRESENT	1	da86174a-a605-43a4-a5e8-53d484152cd3	52.262475	-113.834402	5		883.12	0			2020-06-22T16:52:25.966	22	6	2020	5341300	5341300	HUMAN_OBSERVATION							CC_BY_4_0					2023-02-08T17:10:53.996Z		COORDINATE_ROUNDED;COUNTRY_DERIVED_FROM_COORDINATES;CONTINENT_DERIVED_FROM_COORDINATES
3953556422	14d5676a-2c54-4f94-9023-1e8dcd822aa0	q-10413158617	Plantae	Tracheophyta	Magnoliopsida	Lamiales	Lamiaceae	Galeopsis	Galeopsis tetrahit		SPECIES	Galeopsis tetrahit L.	Galeopsis tetrahit L.	L.	CA			PRESENT	1	da86174a-a605-43a4-a5e8-53d484152cd3	45.209101	-72.534359	11		215.34	0			2021-07-01T18:39:27.996	1	7	2021	5341300	5341300	HUMAN_OBSERVATION							CC_BY_4_0					2023-02-08T17:36:38.179Z		COORDINATE_ROUNDED;COUNTRY_DERIVED_FROM_COORDINATES;CONTINENT_DERIVED_FROM_COORDINATES
3953402233	14d5676a-2c54-4f94-9023-1e8dcd822aa0	q-10220881295	Plantae	Tracheophyta	Magnoliopsida	Lamiales	Lamiaceae	Galeopsis	Galeopsis tetrahit		SPECIES	Galeopsis tetrahit L.	Galeopsis tetrahit L.	L.	US			PRESENT	1	da86174a-a605-43a4-a5e8-53d484152cd3	46.455673	-92.76102	5		299.6	0			2020-07-19T22:37:18.528	19	7	2020	5341300	5341300	HUMAN_OBSERVATION							CC_BY_4_0					2023-02-08T17:32:01.105Z		COORDINATE_ROUNDED;COUNTRY_DERIVED_FROM_COORDINATES;CONTINENT_DERIVED_FROM_COORDINATES
3953383650	14d5676a-2c54-4f94-9023-1e8dcd822aa0	q-10414070403	Plantae	Tracheophyta	Magnoliopsida	Lamiales	Lamiaceae	Galeopsis	Galeopsis tetrahit		SPECIES	Galeopsis tetrahit L.	Galeopsis tetrahit L.	L.	US			PRESENT	1	da86174a-a605-43a4-a5e8-53d484152cd3	46.832381	-92.021245	65		197.97	0			2021-07-02T15:31:33.124	2	7	2021	5341300	5341300	HUMAN_OBSERVATION							CC_BY_4_0					2023-02-08T17:36:29.437Z		COORDINATE_ROUNDED;COUNTRY_DERIVED_FROM_COORDINATES;CONTINENT_DERIVED_FROM_COORDINATES
3953375693	14d5676a-2c54-4f94-9023-1e8dcd822aa0	q-10441833280	Plantae	Tracheophyta	Magnoliopsida	Lamiales	Lamiaceae	Galeopsis	Galeopsis tetrahit		SPECIES	Galeopsis tetrahit L.	Galeopsis tetrahit L.	L.	CA			PRESENT	1	da86174a-a605-43a4-a5e8-53d484152cd3	53.611442	-113.409285	8		654.82	0			2021-07-31T22:27:27.527	31	7	2021	5341300	5341300	HUMAN_OBSERVATION							CC_BY_4_0					2023-02-08T17:17:52.222Z		COORDINATE_ROUNDED;COUNTRY_DERIVED_FROM_COORDINATES;CONTINENT_DERIVED_FROM_COORDINATES
3953372483	14d5676a-2c54-4f94-9023-1e8dcd822aa0	q-10297837599	Plantae	Tracheophyta	Magnoliopsida	Lamiales	Lamiaceae	Galeopsis	Galeopsis tetrahit		SPECIES	Galeopsis tetrahit L.	Galeopsis tetrahit L.	L.	CA			PRESENT	1	da86174a-a605-43a4-a5e8-53d484152cd3	45.790472	-73.99791	65		87.24	0			2021-02-04T00:17:16.727	4	2	2021	5341300	5341300	HUMAN_OBSERVATION							CC_BY_4_0					2023-02-08T17:13:18.515Z		COORDINATE_ROUNDED;COUNTRY_DERIVED_FROM_COORDINATES;CONTINENT_DERIVED_FROM_COORDINATES
3953363869	14d5676a-2c54-4f94-9023-1e8dcd822aa0	q-10410839374	Plantae	Tracheophyta	Magnoliopsida	Lamiales	Lamiaceae	Galeopsis	Galeopsis tetrahit		SPECIES	Galeopsis tetrahit L.	Galeopsis tetrahit L.	L.	CA			PRESENT	1	da86174a-a605-43a4-a5e8-53d484152cd3	46.480509	-80.988795	14		266.99	0			2021-06-29T16:02:40.839	29	6	2021	5341300	5341300	HUMAN_OBSERVATION							CC_BY_4_0					2023-02-08T17:16:39.843Z		COORDINATE_ROUNDED;COUNTRY_DERIVED_FROM_COORDINATES;CONTINENT_DERIVED_FROM_COORDINATES
3953360461	14d5676a-2c54-4f94-9023-1e8dcd822aa0	q-10209591996	Plantae	Tracheophyta	Magnoliopsida	Lamiales	Lamiaceae	Galeopsis	Galeopsis tetrahit		SPECIES	Galeopsis tetrahit L.	Galeopsis tetrahit L.	L.	CA			PRESENT	1	da86174a-a605-43a4-a5e8-53d484152cd3	45.53967	-73.873836	23		-29.91	0			2020-07-04T18:52:44.737	4	7	2020	5341300	5341300	HUMAN_OBSERVATION							CC_BY_4_0					2023-02-08T17:11:12.308Z		COORDINATE_ROUNDED;COUNTRY_DERIVED_FROM_COORDINATES;CONTINENT_DERIVED_FROM_COORDINATES
3953343974	14d5676a-2c54-4f94-9023-1e8dcd822aa0	q-10396261162	Plantae	Tracheophyta	Magnoliopsida	Lamiales	Lamiaceae	Galeopsis	Galeopsis tetrahit		SPECIES	Galeopsis tetrahit L.	Galeopsis tetrahit L.	L.	US			PRESENT	1	da86174a-a605-43a4-a5e8-53d484152cd3	42.419626	-74.559767	5		542.56	0			2021-06-18T23:02:49.845	18	6	2021	5341300	5341300	HUMAN_OBSERVATION							CC_BY_4_0					2023-02-08T17:36:11.290Z		COORDINATE_ROUNDED;COUNTRY_DERIVED_FROM_COORDINATES;CONTINENT_DERIVED_FROM_COORDINATES
3953309961	14d5676a-2c54-4f94-9023-1e8dcd822aa0	q-10197482253	Plantae	Tracheophyta	Magnoliopsida	Lamiales	Lamiaceae	Galeopsis	Galeopsis tetrahit		SPECIES	Galeopsis tetrahit L.	Galeopsis tetrahit L.	L.	US			PRESENT	1	da86174a-a605-43a4-a5e8-53d484152cd3	42.137928	-70.863045			32	0			2020-06-19T11:33:47.015	19	6	2020	5341300	5341300	HUMAN_OBSERVATION							CC_BY_4_0					2023-02-08T17:10:52.106Z		COORDINATE_ROUNDED;COUNTRY_DERIVED_FROM_COORDINATES;CONTINENT_DERIVED_FROM_COORDINATES
3953290620	14d5676a-2c54-4f94-9023-1e8dcd822aa0	q-10391278437	Plantae	Tracheophyta	Magnoliopsida	Lamiales	Lamiaceae	Galeopsis	Galeopsis tetrahit		SPECIES	Galeopsis tetrahit L.	Galeopsis tetrahit L.	L.	US			PRESENT	1	da86174a-a605-43a4-a5e8-53d484152cd3	41.342937	-75.383848			427.06	0			2021-06-15T00:30:36.38	15	6	2021	5341300	5341300	HUMAN_OBSERVATION							CC_BY_4_0					2023-02-08T17:16:04.411Z		COORDINATE_ROUNDED;COUNTRY_DERIVED_FROM_COORDINATES;CONTINENT_DERIVED_FROM_COORDINATES
3953176958	14d5676a-2c54-4f94-9023-1e8dcd822aa0	q-10501478259	Plantae	Tracheophyta	Magnoliopsida	Lamiales	Lamiaceae	Galeopsis	Galeopsis tetrahit		SPECIES	Galeopsis tetrahit L.	Galeopsis tetrahit L.	L.	CA			PRESENT	1	da86174a-a605-43a4-a5e8-53d484152cd3	45.630874	-71.44718			344	0			2021-11-02T13:02:54.167	2	11	2021	5341300	5341300	HUMAN_OBSERVATION							CC_BY_4_0					2023-02-08T17:37:27.954Z		COORDINATE_ROUNDED;COUNTRY_DERIVED_FROM_COORDINATES;CONTINENT_DERIVED_FROM_COORDINATES
3953152088	14d5676a-2c54-4f94-9023-1e8dcd822aa0	q-10192088058	Plantae	Tracheophyta	Magnoliopsida	Lamiales	Lamiaceae	Galeopsis	Galeopsis tetrahit		SPECIES	Galeopsis tetrahit L.	Galeopsis tetrahit L.	L.	CA			PRESENT	1	da86174a-a605-43a4-a5e8-53d484152cd3	45.854386	-74.483108	27						2020-06-12T21:08:58.271	12	6	2020	5341300	5341300	HUMAN_OBSERVATION							CC_BY_4_0					2023-02-08T17:31:39.454Z		COORDINATE_ROUNDED;COUNTRY_DERIVED_FROM_COORDINATES;CONTINENT_DERIVED_FROM_COORDINATES
3953132269	14d5676a-2c54-4f94-9023-1e8dcd822aa0	q-10383460719	Plantae	Tracheophyta	Magnoliopsida	Lamiales	Lamiaceae	Galeopsis	Galeopsis tetrahit		SPECIES	Galeopsis tetrahit L.	Galeopsis tetrahit L.	L.	CA			PRESENT	1	da86174a-a605-43a4-a5e8-53d484152cd3	49.016501	-122.445546	8		46.79	0			2021-06-09T20:55:50.385	9	6	2021	5341300	5341300	HUMAN_OBSERVATION							CC_BY_4_0					2023-02-08T17:16:01.663Z		COORDINATE_ROUNDED;COUNTRY_DERIVED_FROM_COORDINATES;CONTINENT_DERIVED_FROM_COORDINATES
3953123403	14d5676a-2c54-4f94-9023-1e8dcd822aa0	q-10055899594	Plantae	Tracheophyta	Magnoliopsida	Lamiales	Lamiaceae	Galeopsis	Galeopsis tetrahit		SPECIES	Galeopsis tetrahit L.	Galeopsis tetrahit L.	L.	CA			PRESENT	1	da86174a-a605-43a4-a5e8-53d484152cd3	46.709195	-71.313492							2018-06-15T02:16:15.24	15	6	2018	5341300	5341300	HUMAN_OBSERVATION							CC_BY_4_0					2023-02-08T17:28:46.598Z		COORDINATE_ROUNDED;COUNTRY_DERIVED_FROM_COORDINATES;CONTINENT_DERIVED_FROM_COORDINATES
3953122243	14d5676a-2c54-4f94-9023-1e8dcd822aa0	q-10460159723	Plantae	Tracheophyta	Magnoliopsida	Lamiales	Lamiaceae	Galeopsis	Galeopsis tetrahit		SPECIES	Galeopsis tetrahit L.	Galeopsis tetrahit L.	L.	CA			PRESENT	1	da86174a-a605-43a4-a5e8-53d484152cd3	47.554777	-52.793152	65		163.87	0			2021-08-23T16:07:03.474	23	8	2021	5341300	5341300	HUMAN_OBSERVATION							CC_BY_4_0					2023-02-08T17:37:02.421Z		COORDINATE_ROUNDED;COUNTRY_DERIVED_FROM_COORDINATES;CONTINENT_DERIVED_FROM_COORDINATES
3953065781	14d5676a-2c54-4f94-9023-1e8dcd822aa0	q-10182311764	Plantae	Tracheophyta	Magnoliopsida	Lamiales	Lamiaceae	Galeopsis	Galeopsis tetrahit		SPECIES	Galeopsis tetrahit L.	Galeopsis tetrahit L.	L.	CA			PRESENT	1	da86174a-a605-43a4-a5e8-53d484152cd3	49.413198	-123.572031	64		196.69	0			2020-05-31T20:52:43.422	31	5	2020	5341300	5341300	HUMAN_OBSERVATION							CC_BY_4_0					2023-02-08T17:10:20.912Z		COORDINATE_ROUNDED;COUNTRY_DERIVED_FROM_COORDINATES;CONTINENT_DERIVED_FROM_COORDINATES
3953050396	14d5676a-2c54-4f94-9023-1e8dcd822aa0	q-10384273708	Plantae	Tracheophyta	Magnoliopsida	Lamiales	Lamiaceae	Galeopsis	Galeopsis tetrahit		SPECIES	Galeopsis tetrahit L.	Galeopsis tetrahit L.	L.	US			PRESENT	1	da86174a-a605-43a4-a5e8-53d484152cd3	43.635664	-72.23295			207.51	0			2021-06-10T16:55:44.167	10	6	2021	5341300	5341300	HUMAN_OBSERVATION							CC_BY_4_0					2023-02-08T17:15:57.727Z		COORDINATE_ROUNDED;COUNTRY_DERIVED_FROM_COORDINATES;CONTINENT_DERIVED_FROM_COORDINATES
3953023876	14d5676a-2c54-4f94-9023-1e8dcd822aa0	q-10363509487	Plantae	Tracheophyta	Magnoliopsida	Lamiales	Lamiaceae	Galeopsis	Galeopsis tetrahit		SPECIES	Galeopsis tetrahit L.	Galeopsis tetrahit L.	L.	CA			PRESENT	1	da86174a-a605-43a4-a5e8-53d484152cd3	46.846226	-71.383864	9		114.51	0			2021-05-23T15:59:00.414	23	5	2021	5341300	5341300	HUMAN_OBSERVATION							CC_BY_4_0					2023-02-08T17:15:13.634Z		COORDINATE_ROUNDED;COUNTRY_DERIVED_FROM_COORDINATES;CONTINENT_DERIVED_FROM_COORDINATES
3953017605	14d5676a-2c54-4f94-9023-1e8dcd822aa0	q-10176882153	Plantae	Tracheophyta	Magnoliopsida	Lamiales	Lamiaceae	Galeopsis	Galeopsis tetrahit		SPECIES	Galeopsis tetrahit L.	Galeopsis tetrahit L.	L.	CA			PRESENT	1	da86174a-a605-43a4-a5e8-53d484152cd3	49.677417	-112.783645			900.4	0			2020-05-26T02:05:13.04	26	5	2020	5341300	5341300	HUMAN_OBSERVATION							CC_BY_4_0					2023-02-08T17:10:03.343Z		COORDINATE_ROUNDED;COUNTRY_DERIVED_FROM_COORDINATES;CONTINENT_DERIVED_FROM_COORDINATES
3952964059	14d5676a-2c54-4f94-9023-1e8dcd822aa0	q-10383515097	Plantae	Tracheophyta	Magnoliopsida	Lamiales	Lamiaceae	Galeopsis	Galeopsis tetrahit		SPECIES	Galeopsis tetrahit L.	Galeopsis tetrahit L.	L.	US			PRESENT	1	da86174a-a605-43a4-a5e8-53d484152cd3	45.619816	-84.791725			223.49	0			2021-06-09T23:13:57.473	9	6	2021	5341300	5341300	HUMAN_OBSERVATION							CC_BY_4_0					2023-02-08T17:15:59.228Z		COORDINATE_ROUNDED;COUNTRY_DERIVED_FROM_COORDINATES;CONTINENT_DERIVED_FROM_COORDINATES
3952613469	14d5676a-2c54-4f94-9023-1e8dcd822aa0	q-10650483539	Plantae	Tracheophyta	Magnoliopsida	Lamiales	Lamiaceae	Galeopsis	Galeopsis tetrahit		SPECIES	Galeopsis tetrahit L.	Galeopsis tetrahit L.	L.	CA			PRESENT	1	da86174a-a605-43a4-a5e8-53d484152cd3	45.883166	-73.298264	16		23.65	0			2022-07-15T21:18:53.8	15	7	2022	5341300	5341300	HUMAN_OBSERVATION							CC_BY_4_0					2023-02-08T17:25:10.359Z		COORDINATE_ROUNDED;COUNTRY_DERIVED_FROM_COORDINATES;CONTINENT_DERIVED_FROM_COORDINATES
3952597276	14d5676a-2c54-4f94-9023-1e8dcd822aa0	q-10213819663	Plantae	Tracheophyta	Magnoliopsida	Lamiales	Lamiaceae	Galeopsis	Galeopsis tetrahit		SPECIES	Galeopsis tetrahit L.	Galeopsis tetrahit L.	L.	US			PRESENT	1	da86174a-a605-43a4-a5e8-53d484152cd3	44.717312	-69.543065			69.87	0			2020-07-10T22:21:39.997	10	7	2020	5341300	5341300	HUMAN_OBSERVATION							CC_BY_4_0					2023-02-08T17:11:16.836Z		COORDINATE_ROUNDED;COUNTRY_DERIVED_FROM_COORDINATES;CONTINENT_DERIVED_FROM_COORDINATES
3952550232	14d5676a-2c54-4f94-9023-1e8dcd822aa0	q-10198947432	Plantae	Tracheophyta	Magnoliopsida	Lamiales	Lamiaceae	Galeopsis	Galeopsis tetrahit		SPECIES	Galeopsis tetrahit L.	Galeopsis tetrahit L.	L.	US			PRESENT	1	da86174a-a605-43a4-a5e8-53d484152cd3	42.302455	-73.642994			83	0			2020-06-21T00:14:34.962	21	6	2020	5341300	5341300	HUMAN_OBSERVATION							CC_BY_4_0					2023-02-08T17:10:56.018Z		COORDINATE_ROUNDED;COUNTRY_DERIVED_FROM_COORDINATES;CONTINENT_DERIVED_FROM_COORDINATES
3952547675	14d5676a-2c54-4f94-9023-1e8dcd822aa0	q-10215370386	Plantae	Tracheophyta	Magnoliopsida	Lamiales	Lamiaceae	Galeopsis	Galeopsis tetrahit		SPECIES	Galeopsis tetrahit L.	Galeopsis tetrahit L.	L.	US			PRESENT	1	da86174a-a605-43a4-a5e8-53d484152cd3	47.254843	-93.448152	65		417.01	0			2020-07-12T16:10:49.854	12	7	2020	5341300	5341300	HUMAN_OBSERVATION							CC_BY_4_0					2023-02-08T17:11:28.176Z		COORDINATE_ROUNDED;COUNTRY_DERIVED_FROM_COORDINATES;CONTINENT_DERIVED_FROM_COORDINATES
3952522025	14d5676a-2c54-4f94-9023-1e8dcd822aa0	q-10624839264	Plantae	Tracheophyta	Magnoliopsida	Lamiales	Lamiaceae	Galeopsis	Galeopsis tetrahit		SPECIES	Galeopsis tetrahit L.	Galeopsis tetrahit L.	L.	US			PRESENT	1	da86174a-a605-43a4-a5e8-53d484152cd3	45.921497	-92.424	9		275.02	0			2022-06-16T21:39:12.6	16	6	2022	5341300	5341300	HUMAN_OBSERVATION							CC_BY_4_0					2023-02-08T17:39:46.223Z		COORDINATE_ROUNDED;COUNTRY_DERIVED_FROM_COORDINATES;CONTINENT_DERIVED_FROM_COORDINATES
3952412110	14d5676a-2c54-4f94-9023-1e8dcd822aa0	q-10429827303	Plantae	Tracheophyta	Magnoliopsida	Lamiales	Lamiaceae	Galeopsis	Galeopsis tetrahit		SPECIES	Galeopsis tetrahit L.	Galeopsis tetrahit L.	L.	CA			PRESENT	1	da86174a-a605-43a4-a5e8-53d484152cd3	51.470807	-120.241282							2021-07-17T22:12:48.86	17	7	2021	5341300	5341300	HUMAN_OBSERVATION							CC_BY_4_0					2023-02-08T17:36:42.048Z		COORDINATE_ROUNDED;COUNTRY_DERIVED_FROM_COORDINATES;CONTINENT_DERIVED_FROM_COORDINATES
3952392086	14d5676a-2c54-4f94-9023-1e8dcd822aa0	q-10650549319	Plantae	Tracheophyta	Magnoliopsida	Lamiales	Lamiaceae	Galeopsis	Galeopsis tetrahit		SPECIES	Galeopsis tetrahit L.	Galeopsis tetrahit L.	L.	US			PRESENT	1	da86174a-a605-43a4-a5e8-53d484152cd3	47.810645	-122.275756	9		77.95	0			2022-07-16T02:22:43.663	16	7	2022	5341300	5341300	HUMAN_OBSERVATION							CC_BY_4_0					2023-02-08T17:25:24.938Z		COORDINATE_ROUNDED;COUNTRY_DERIVED_FROM_COORDINATES;CONTINENT_DERIVED_FROM_COORDINATES
3952378695	14d5676a-2c54-4f94-9023-1e8dcd822aa0	q-10638463597	Plantae	Tracheophyta	Magnoliopsida	Lamiales	Lamiaceae	Galeopsis	Galeopsis tetrahit		SPECIES	Galeopsis tetrahit L.	Galeopsis tetrahit L.	L.	CA			PRESENT	1	da86174a-a605-43a4-a5e8-53d484152cd3	54.200419	-113.321953	4		649.63	0			2022-07-02T01:02:05.986	2	7	2022	5341300	5341300	HUMAN_OBSERVATION							CC_BY_4_0					2023-02-08T17:24:51.582Z		COORDINATE_ROUNDED;COUNTRY_DERIVED_FROM_COORDINATES;CONTINENT_DERIVED_FROM_COORDINATES
3952358820	14d5676a-2c54-4f94-9023-1e8dcd822aa0	q-10427877099	Plantae	Tracheophyta	Magnoliopsida	Lamiales	Lamiaceae	Galeopsis	Galeopsis tetrahit		SPECIES	Galeopsis tetrahit L.	Galeopsis tetrahit L.	L.	CA			PRESENT	1	da86174a-a605-43a4-a5e8-53d484152cd3	49.767424	-94.469702	12		331.73	0			2021-07-15T00:28:04.062	15	7	2021	5341300	5341300	HUMAN_OBSERVATION							CC_BY_4_0					2023-02-08T17:17:10.032Z		COORDINATE_ROUNDED;COUNTRY_DERIVED_FROM_COORDINATES;CONTINENT_DERIVED_FROM_COORDINATES
3952347752	14d5676a-2c54-4f94-9023-1e8dcd822aa0	q-10096493145	Plantae	Tracheophyta	Magnoliopsida	Lamiales	Lamiaceae	Galeopsis	Galeopsis tetrahit		SPECIES	Galeopsis tetrahit L.	Galeopsis tetrahit L.	L.	CA			PRESENT	1	da86174a-a605-43a4-a5e8-53d484152cd3	48.468938	-71.290184	65		67.59	0			2019-07-20T20:52:33.841	20	7	2019	5341300	5341300	HUMAN_OBSERVATION							CC_BY_4_0					2023-02-08T17:07:20.005Z		COORDINATE_ROUNDED;COUNTRY_DERIVED_FROM_COORDINATES;CONTINENT_DERIVED_FROM_COORDINATES
3952316876	14d5676a-2c54-4f94-9023-1e8dcd822aa0	q-10423943489	Plantae	Tracheophyta	Magnoliopsida	Lamiales	Lamiaceae	Galeopsis	Galeopsis tetrahit		SPECIES	Galeopsis tetrahit L.	Galeopsis tetrahit L.	L.	CA			PRESENT	1	da86174a-a605-43a4-a5e8-53d484152cd3	45.363066	-75.864296	4		20.03	0			2021-07-10T18:02:53.552	10	7	2021	5341300	5341300	HUMAN_OBSERVATION							CC_BY_4_0					2023-02-08T17:17:10.600Z		COORDINATE_ROUNDED;COUNTRY_DERIVED_FROM_COORDINATES;CONTINENT_DERIVED_FROM_COORDINATES
3952303817	14d5676a-2c54-4f94-9023-1e8dcd822aa0	q-10083044872	Plantae	Tracheophyta	Magnoliopsida	Lamiales	Lamiaceae	Galeopsis	Galeopsis tetrahit		SPECIES	Galeopsis tetrahit L.	Galeopsis tetrahit L.	L.	CA			PRESENT	1	da86174a-a605-43a4-a5e8-53d484152cd3	54.528804	-128.628069	65		99.16	0			2019-06-05T00:29:00.002	5	6	2019	5341300	5341300	HUMAN_OBSERVATION							CC_BY_4_0					2023-02-08T17:29:59.072Z		COORDINATE_ROUNDED;COUNTRY_DERIVED_FROM_COORDINATES;CONTINENT_DERIVED_FROM_COORDINATES
3952242217	14d5676a-2c54-4f94-9023-1e8dcd822aa0	q-10643832400	Plantae	Tracheophyta	Magnoliopsida	Lamiales	Lamiaceae	Galeopsis	Galeopsis tetrahit		SPECIES	Galeopsis tetrahit L.	Galeopsis tetrahit L.	L.	CA			PRESENT	1	da86174a-a605-43a4-a5e8-53d484152cd3	50.973542	-119.244705	35		456.06	0			2022-07-08T04:17:01.532	8	7	2022	5341300	5341300	HUMAN_OBSERVATION							CC_BY_4_0					2023-02-08T17:39:54.060Z		COORDINATE_ROUNDED;COUNTRY_DERIVED_FROM_COORDINATES;CONTINENT_DERIVED_FROM_COORDINATES
3952149048	14d5676a-2c54-4f94-9023-1e8dcd822aa0	q-10413307984	Plantae	Tracheophyta	Magnoliopsida	Lamiales	Lamiaceae	Galeopsis	Galeopsis tetrahit		SPECIES	Galeopsis tetrahit L.	Galeopsis tetrahit L.	L.	CA			PRESENT	1	da86174a-a605-43a4-a5e8-53d484152cd3	45.898056	-64.515836							2021-07-01T21:43:23.555	1	7	2021	5341300	5341300	HUMAN_OBSERVATION							CC_BY_4_0					2023-02-08T17:36:25.723Z		COORDINATE_ROUNDED;COUNTRY_DERIVED_FROM_COORDINATES;CONTINENT_DERIVED_FROM_COORDINATES
3952147586	14d5676a-2c54-4f94-9023-1e8dcd822aa0	q-10636903865	Plantae	Tracheophyta	Magnoliopsida	Lamiales	Lamiaceae	Galeopsis	Galeopsis tetrahit		SPECIES	Galeopsis tetrahit L.	Galeopsis tetrahit L.	L.	CA			PRESENT	1	da86174a-a605-43a4-a5e8-53d484152cd3	45.821071	-75.937583	10		123.93	0			2022-06-29T22:04:56.41	29	6	2022	5341300	5341300	HUMAN_OBSERVATION							CC_BY_4_0					2023-02-08T17:39:55.037Z		COORDINATE_ROUNDED;COUNTRY_DERIVED_FROM_COORDINATES;CONTINENT_DERIVED_FROM_COORDINATES
3952102782	14d5676a-2c54-4f94-9023-1e8dcd822aa0	q-10413388111	Plantae	Tracheophyta	Magnoliopsida	Lamiales	Lamiaceae	Galeopsis	Galeopsis tetrahit		SPECIES	Galeopsis tetrahit L.	Galeopsis tetrahit L.	L.	CA			PRESENT	1	da86174a-a605-43a4-a5e8-53d484152cd3	50.236804	-66.388008	65		9.67	0			2021-07-02T00:21:32.286	2	7	2021	5341300	5341300	HUMAN_OBSERVATION							CC_BY_4_0					2023-02-08T17:16:33.212Z		COORDINATE_ROUNDED;COUNTRY_DERIVED_FROM_COORDINATES;CONTINENT_DERIVED_FROM_COORDINATES
3952096573	14d5676a-2c54-4f94-9023-1e8dcd822aa0	q-10193157390	Plantae	Tracheophyta	Magnoliopsida	Lamiales	Lamiaceae	Galeopsis	Galeopsis tetrahit		SPECIES	Galeopsis tetrahit L.	Galeopsis tetrahit L.	L.	CA			PRESENT	1	da86174a-a605-43a4-a5e8-53d484152cd3	53.733551	-121.044634	13		650.78	0			2020-06-14T03:59:15.743	14	6	2020	5341300	5341300	HUMAN_OBSERVATION							CC_BY_4_0					2023-02-08T17:10:40.315Z		COORDINATE_ROUNDED;COUNTRY_DERIVED_FROM_COORDINATES;CONTINENT_DERIVED_FROM_COORDINATES
3952053458	14d5676a-2c54-4f94-9023-1e8dcd822aa0	q-10401988445	Plantae	Tracheophyta	Magnoliopsida	Lamiales	Lamiaceae	Galeopsis	Galeopsis tetrahit		SPECIES	Galeopsis tetrahit L.	Galeopsis tetrahit L.	L.	CA			PRESENT	1	da86174a-a605-43a4-a5e8-53d484152cd3	44.0425	-76.978556	50		3.77	0			2021-06-22T15:52:23.523	22	6	2021	5341300	5341300	HUMAN_OBSERVATION							CC_BY_4_0					2023-02-08T17:16:31.941Z		COORDINATE_ROUNDED;COUNTRY_DERIVED_FROM_COORDINATES;CONTINENT_DERIVED_FROM_COORDINATES
3952026345	14d5676a-2c54-4f94-9023-1e8dcd822aa0	q-10192888030	Plantae	Tracheophyta	Magnoliopsida	Lamiales	Lamiaceae	Galeopsis	Galeopsis tetrahit		SPECIES	Galeopsis tetrahit L.	Galeopsis tetrahit L.	L.	US			PRESENT	1	da86174a-a605-43a4-a5e8-53d484152cd3	44.212779	-70.332727	2718		192.93	0			2020-06-13T17:49:51.924	13	6	2020	5341300	5341300	HUMAN_OBSERVATION							CC_BY_4_0					2023-02-08T17:31:40.942Z		COORDINATE_ROUNDED;COUNTRY_DERIVED_FROM_COORDINATES;CONTINENT_DERIVED_FROM_COORDINATES
3952015373	14d5676a-2c54-4f94-9023-1e8dcd822aa0	q-10087198280	Plantae	Tracheophyta	Magnoliopsida	Lamiales	Lamiaceae	Galeopsis	Galeopsis tetrahit		SPECIES	Galeopsis tetrahit L.	Galeopsis tetrahit L.	L.	CA			PRESENT	1	da86174a-a605-43a4-a5e8-53d484152cd3	49.081323	-122.540607	24		89	0			2019-06-17T02:51:57.548	17	6	2019	5341300	5341300	HUMAN_OBSERVATION							CC_BY_4_0					2023-02-08T17:30:10.815Z		COORDINATE_ROUNDED;COUNTRY_DERIVED_FROM_COORDINATES;CONTINENT_DERIVED_FROM_COORDINATES
3952011886	14d5676a-2c54-4f94-9023-1e8dcd822aa0	q-10643748997	Plantae	Tracheophyta	Magnoliopsida	Lamiales	Lamiaceae	Galeopsis	Galeopsis tetrahit		SPECIES	Galeopsis tetrahit L.	Galeopsis tetrahit L.	L.	CA			PRESENT	1	da86174a-a605-43a4-a5e8-53d484152cd3	51.101614	-114.133946	5		1135.35	0			2022-07-07T21:12:01.083	7	7	2022	5341300	5341300	HUMAN_OBSERVATION							CC_BY_4_0					2023-02-08T17:40:02.605Z		COORDINATE_ROUNDED;COUNTRY_DERIVED_FROM_COORDINATES;CONTINENT_DERIVED_FROM_COORDINATES
3951989743	14d5676a-2c54-4f94-9023-1e8dcd822aa0	q-10631885421	Plantae	Tracheophyta	Magnoliopsida	Lamiales	Lamiaceae	Galeopsis	Galeopsis tetrahit		SPECIES	Galeopsis tetrahit L.	Galeopsis tetrahit L.	L.	CA			PRESENT	1	da86174a-a605-43a4-a5e8-53d484152cd3	45.320087	-71.884675	5		121.97	0			2022-06-24T15:24:36.271	24	6	2022	5341300	5341300	HUMAN_OBSERVATION							CC_BY_4_0					2023-02-08T17:24:40.764Z		COUNTRY_DERIVED_FROM_COORDINATES;CONTINENT_DERIVED_FROM_COORDINATES
3951968510	14d5676a-2c54-4f94-9023-1e8dcd822aa0	q-10397892794	Plantae	Tracheophyta	Magnoliopsida	Lamiales	Lamiaceae	Galeopsis	Galeopsis tetrahit		SPECIES	Galeopsis tetrahit L.	Galeopsis tetrahit L.	L.	US			PRESENT	1	da86174a-a605-43a4-a5e8-53d484152cd3	43.490018	-70.45137	65		33.89	0			2021-06-19T23:48:06.057	19	6	2021	5341300	5341300	HUMAN_OBSERVATION							CC_BY_4_0					2023-02-08T17:36:26.341Z		COORDINATE_ROUNDED;COUNTRY_DERIVED_FROM_COORDINATES;CONTINENT_DERIVED_FROM_COORDINATES
3951964627	14d5676a-2c54-4f94-9023-1e8dcd822aa0	q-10084044492	Plantae	Tracheophyta	Magnoliopsida	Lamiales	Lamiaceae	Galeopsis	Galeopsis tetrahit		SPECIES	Galeopsis tetrahit L.	Galeopsis tetrahit L.	L.	US			PRESENT	1	da86174a-a605-43a4-a5e8-53d484152cd3	42.113208	-76.046743			237.47	0			2019-06-08T12:54:51.999	8	6	2019	5341300	5341300	HUMAN_OBSERVATION							CC_BY_4_0					2023-02-08T17:30:02.375Z		COORDINATE_ROUNDED;COUNTRY_DERIVED_FROM_COORDINATES;CONTINENT_DERIVED_FROM_COORDINATES
3951896196	14d5676a-2c54-4f94-9023-1e8dcd822aa0	q-10430794351	Plantae	Tracheophyta	Magnoliopsida	Lamiales	Lamiaceae	Galeopsis	Galeopsis tetrahit		SPECIES	Galeopsis tetrahit L.	Galeopsis tetrahit L.	L.	CA			PRESENT	1	da86174a-a605-43a4-a5e8-53d484152cd3	46.020593	-66.695703	48		35.39	0			2021-07-18T17:38:03.215	18	7	2021	5341300	5341300	HUMAN_OBSERVATION							CC_BY_4_0					2023-02-08T17:36:39.495Z		COORDINATE_ROUNDED;COUNTRY_DERIVED_FROM_COORDINATES;CONTINENT_DERIVED_FROM_COORDINATES
3951887641	14d5676a-2c54-4f94-9023-1e8dcd822aa0	q-10626611031	Plantae	Tracheophyta	Magnoliopsida	Lamiales	Lamiaceae	Galeopsis	Galeopsis tetrahit		SPECIES	Galeopsis tetrahit L.	Galeopsis tetrahit L.	L.	CA			PRESENT	1	da86174a-a605-43a4-a5e8-53d484152cd3	45.428953	-73.308026	35		18.1	0			2022-06-18T20:46:40.565	18	6	2022	5341300	5341300	HUMAN_OBSERVATION							CC_BY_4_0					2023-02-08T17:39:43.056Z		COORDINATE_ROUNDED;COUNTRY_DERIVED_FROM_COORDINATES;CONTINENT_DERIVED_FROM_COORDINATES
3951862728	14d5676a-2c54-4f94-9023-1e8dcd822aa0	q-10624860196	Plantae	Tracheophyta	Magnoliopsida	Lamiales	Lamiaceae	Galeopsis	Galeopsis tetrahit		SPECIES	Galeopsis tetrahit L.	Galeopsis tetrahit L.	L.	US			PRESENT	1	da86174a-a605-43a4-a5e8-53d484152cd3	43.369144	-72.175833	14		278.23	0			2022-06-16T22:48:00.361	16	6	2022	5341300	5341300	HUMAN_OBSERVATION							CC_BY_4_0					2023-02-08T17:39:39.275Z		COORDINATE_ROUNDED;COUNTRY_DERIVED_FROM_COORDINATES;CONTINENT_DERIVED_FROM_COORDINATES
3951805183	14d5676a-2c54-4f94-9023-1e8dcd822aa0	q-10612560412	Plantae	Tracheophyta	Magnoliopsida	Lamiales	Lamiaceae	Galeopsis	Galeopsis tetrahit		SPECIES	Galeopsis tetrahit L.	Galeopsis tetrahit L.	L.	US			PRESENT	1	da86174a-a605-43a4-a5e8-53d484152cd3	42.931123	-88.090725	5		225.56	0			2022-06-05T16:06:52.893	5	6	2022	5341300	5341300	HUMAN_OBSERVATION							CC_BY_4_0					2023-02-08T17:23:56.169Z		COORDINATE_ROUNDED;COUNTRY_DERIVED_FROM_COORDINATES;CONTINENT_DERIVED_FROM_COORDINATES
3951779418	14d5676a-2c54-4f94-9023-1e8dcd822aa0	q-10459653951	Plantae	Tracheophyta	Magnoliopsida	Lamiales	Lamiaceae	Galeopsis	Galeopsis tetrahit		SPECIES	Galeopsis tetrahit L.	Galeopsis tetrahit L.	L.	CA			PRESENT	1	da86174a-a605-43a4-a5e8-53d484152cd3	46.972464	-71.016028	65		18.62	0			2021-08-22T21:13:12.896	22	8	2021	5341300	5341300	HUMAN_OBSERVATION							CC_BY_4_0					2023-02-08T17:18:36.775Z		COORDINATE_ROUNDED;COUNTRY_DERIVED_FROM_COORDINATES;CONTINENT_DERIVED_FROM_COORDINATES
3951773322	14d5676a-2c54-4f94-9023-1e8dcd822aa0	q-10382048811	Plantae	Tracheophyta	Magnoliopsida	Lamiales	Lamiaceae	Galeopsis	Galeopsis tetrahit		SPECIES	Galeopsis tetrahit L.	Galeopsis tetrahit L.	L.	US			PRESENT	1	da86174a-a605-43a4-a5e8-53d484152cd3	44.2311	-72.807473	16		265.85	0			2021-06-08T16:12:56.371	8	6	2021	5341300	5341300	HUMAN_OBSERVATION							CC_BY_4_0					2023-02-08T17:36:15.451Z		COORDINATE_ROUNDED;COUNTRY_DERIVED_FROM_COORDINATES;CONTINENT_DERIVED_FROM_COORDINATES
3951702269	14d5676a-2c54-4f94-9023-1e8dcd822aa0	q-10094802199	Plantae	Tracheophyta	Magnoliopsida	Lamiales	Lamiaceae	Galeopsis	Galeopsis tetrahit		SPECIES	Galeopsis tetrahit L.	Galeopsis tetrahit L.	L.	CA			PRESENT	1	da86174a-a605-43a4-a5e8-53d484152cd3	45.482615	-71.854955	144		226.09	0			2019-07-14T16:02:53.105	14	7	2019	5341300	5341300	HUMAN_OBSERVATION							CC_BY_4_0					2023-02-08T17:30:31.845Z		COORDINATE_ROUNDED;COUNTRY_DERIVED_FROM_COORDINATES;CONTINENT_DERIVED_FROM_COORDINATES
3951659527	14d5676a-2c54-4f94-9023-1e8dcd822aa0	q-10090424064	Plantae	Tracheophyta	Magnoliopsida	Lamiales	Lamiaceae	Galeopsis	Galeopsis tetrahit		SPECIES	Galeopsis tetrahit L.	Galeopsis tetrahit L.	L.	CA			PRESENT	1	da86174a-a605-43a4-a5e8-53d484152cd3	43.769329	-79.207994	12		111	0			2019-06-27T14:56:13.265	27	6	2019	5341300	5341300	HUMAN_OBSERVATION							CC_BY_4_0					2023-02-08T17:30:35.394Z		COORDINATE_ROUNDED;COUNTRY_DERIVED_FROM_COORDINATES;CONTINENT_DERIVED_FROM_COORDINATES
3951656037	14d5676a-2c54-4f94-9023-1e8dcd822aa0	q-10626607334	Plantae	Tracheophyta	Magnoliopsida	Lamiales	Lamiaceae	Galeopsis	Galeopsis tetrahit		SPECIES	Galeopsis tetrahit L.	Galeopsis tetrahit L.	L.	CA			PRESENT	1	da86174a-a605-43a4-a5e8-53d484152cd3	44.337498	-76.832836	6		112.64	0			2022-06-18T20:40:10.933	18	6	2022	5341300	5341300	HUMAN_OBSERVATION							CC_BY_4_0					2023-02-08T17:39:45.598Z		COORDINATE_ROUNDED;COUNTRY_DERIVED_FROM_COORDINATES;CONTINENT_DERIVED_FROM_COORDINATES
3951651502	14d5676a-2c54-4f94-9023-1e8dcd822aa0	q-10401965573	Plantae	Tracheophyta	Magnoliopsida	Lamiales	Lamiaceae	Galeopsis	Galeopsis tetrahit		SPECIES	Galeopsis tetrahit L.	Galeopsis tetrahit L.	L.	US			PRESENT	1	da86174a-a605-43a4-a5e8-53d484152cd3	43.166773	-77.551791	21		124.74	0			2021-06-22T15:34:24.285	22	6	2021	5341300	5341300	HUMAN_OBSERVATION							CC_BY_4_0					2023-02-08T17:36:17.833Z		COORDINATE_ROUNDED;COUNTRY_DERIVED_FROM_COORDINATES;CONTINENT_DERIVED_FROM_COORDINATES
3951615766	14d5676a-2c54-4f94-9023-1e8dcd822aa0	q-10032113254	Plantae	Tracheophyta	Magnoliopsida	Lamiales	Lamiaceae	Galeopsis	Galeopsis tetrahit		SPECIES	Galeopsis tetrahit L.	Galeopsis tetrahit L.	L.	CA			PRESENT	1	da86174a-a605-43a4-a5e8-53d484152cd3	45.946637	-74.04878	11						2018-06-11T00:19:02.027	11	6	2018	5341300	5341300	HUMAN_OBSERVATION							CC_BY_4_0					2023-02-08T17:28:06.436Z		COORDINATE_ROUNDED;COUNTRY_DERIVED_FROM_COORDINATES;CONTINENT_DERIVED_FROM_COORDINATES
3951602027	14d5676a-2c54-4f94-9023-1e8dcd822aa0	q-10399656068	Plantae	Tracheophyta	Magnoliopsida	Lamiales	Lamiaceae	Galeopsis	Galeopsis tetrahit		SPECIES	Galeopsis tetrahit L.	Galeopsis tetrahit L.	L.	CA			PRESENT	1	da86174a-a605-43a4-a5e8-53d484152cd3	48.372219	-71.498204	65		170.2	0			2021-06-20T21:40:12.561	20	6	2021	5341300	5341300	HUMAN_OBSERVATION							CC_BY_4_0					2023-02-08T17:36:23.760Z		COORDINATE_ROUNDED;COUNTRY_DERIVED_FROM_COORDINATES;CONTINENT_DERIVED_FROM_COORDINATES
3951569412	14d5676a-2c54-4f94-9023-1e8dcd822aa0	q-10610202344	Plantae	Tracheophyta	Magnoliopsida	Lamiales	Lamiaceae	Galeopsis	Galeopsis tetrahit		SPECIES	Galeopsis tetrahit L.	Galeopsis tetrahit L.	L.	CA			PRESENT	1	da86174a-a605-43a4-a5e8-53d484152cd3	45.54109	-73.54352	12		-11.57	0			2022-06-03T22:17:28.344	3	6	2022	5341300	5341300	HUMAN_OBSERVATION							CC_BY_4_0					2023-02-08T17:23:57.434Z		COORDINATE_ROUNDED;COUNTRY_DERIVED_FROM_COORDINATES;CONTINENT_DERIVED_FROM_COORDINATES
3951505133	14d5676a-2c54-4f94-9023-1e8dcd822aa0	q-10617744260	Plantae	Tracheophyta	Magnoliopsida	Lamiales	Lamiaceae	Galeopsis	Galeopsis tetrahit		SPECIES	Galeopsis tetrahit L.	Galeopsis tetrahit L.	L.	CA			PRESENT	1	da86174a-a605-43a4-a5e8-53d484152cd3	53.498177	-113.610131	18		673.77	0			2022-06-10T13:04:57.258	10	6	2022	5341300	5341300	HUMAN_OBSERVATION							CC_BY_4_0					2023-02-08T17:24:13.552Z		COORDINATE_ROUNDED;COUNTRY_DERIVED_FROM_COORDINATES;CONTINENT_DERIVED_FROM_COORDINATES
3951501750	14d5676a-2c54-4f94-9023-1e8dcd822aa0	q-10392104733	Plantae	Tracheophyta	Magnoliopsida	Lamiales	Lamiaceae	Galeopsis	Galeopsis tetrahit		SPECIES	Galeopsis tetrahit L.	Galeopsis tetrahit L.	L.	US			PRESENT	1	da86174a-a605-43a4-a5e8-53d484152cd3	42.835658	-71.948291	65		289.47	0			2021-06-15T16:17:05.873	15	6	2021	5341300	5341300	HUMAN_OBSERVATION							CC_BY_4_0					2023-02-08T17:16:10.493Z		COORDINATE_ROUNDED;COUNTRY_DERIVED_FROM_COORDINATES;CONTINENT_DERIVED_FROM_COORDINATES
3951452531	14d5676a-2c54-4f94-9023-1e8dcd822aa0	q-10033946671	Plantae	Tracheophyta	Magnoliopsida	Lamiales	Lamiaceae	Galeopsis	Galeopsis tetrahit		SPECIES	Galeopsis tetrahit L.	Galeopsis tetrahit L.	L.	CA			PRESENT	1	da86174a-a605-43a4-a5e8-53d484152cd3	45.879487	-71.745712							2018-06-24T15:48:43.111	24	6	2018	5341300	5341300	HUMAN_OBSERVATION							CC_BY_4_0					2023-02-08T17:28:45.011Z		COORDINATE_ROUNDED;COUNTRY_DERIVED_FROM_COORDINATES;CONTINENT_DERIVED_FROM_COORDINATES
3951436717	14d5676a-2c54-4f94-9023-1e8dcd822aa0	q-10445486413	Plantae	Tracheophyta	Magnoliopsida	Lamiales	Lamiaceae	Galeopsis	Galeopsis tetrahit		SPECIES	Galeopsis tetrahit L.	Galeopsis tetrahit L.	L.	US			PRESENT	1	da86174a-a605-43a4-a5e8-53d484152cd3	44.908899	-89.660302	65						2021-08-05T12:32:55.594	5	8	2021	5341300	5341300	HUMAN_OBSERVATION							CC_BY_4_0					2023-02-08T17:36:52.816Z		COORDINATE_ROUNDED;COUNTRY_DERIVED_FROM_COORDINATES;CONTINENT_DERIVED_FROM_COORDINATES
3951433885	14d5676a-2c54-4f94-9023-1e8dcd822aa0	q-10422506686	Plantae	Tracheophyta	Magnoliopsida	Lamiales	Lamiaceae	Galeopsis	Galeopsis tetrahit		SPECIES	Galeopsis tetrahit L.	Galeopsis tetrahit L.	L.	PM			PRESENT	1	da86174a-a605-43a4-a5e8-53d484152cd3	46.769092	-56.204932	71		30.31	0			2021-07-09T13:04:21.953	9	7	2021	5341300	5341300	HUMAN_OBSERVATION							CC_BY_4_0					2023-02-08T17:36:34.465Z		COORDINATE_ROUNDED;COUNTRY_DERIVED_FROM_COORDINATES;CONTINENT_DERIVED_FROM_COORDINATES
3951422305	14d5676a-2c54-4f94-9023-1e8dcd822aa0	q-10004861668	Plantae	Tracheophyta	Magnoliopsida	Lamiales	Lamiaceae	Galeopsis	Galeopsis tetrahit		SPECIES	Galeopsis tetrahit L.	Galeopsis tetrahit L.	L.	US			PRESENT	1	da86174a-a605-43a4-a5e8-53d484152cd3	42.705188	-74.99195							2016-06-13T21:40:45.956	13	6	2016	5341300	5341300	HUMAN_OBSERVATION							CC_BY_4_0					2023-02-08T17:27:52.194Z		COORDINATE_ROUNDED;COUNTRY_DERIVED_FROM_COORDINATES;CONTINENT_DERIVED_FROM_COORDINATES
3951422304	14d5676a-2c54-4f94-9023-1e8dcd822aa0	q-10004861646	Plantae	Tracheophyta	Magnoliopsida	Lamiales	Lamiaceae	Galeopsis	Galeopsis tetrahit		SPECIES	Galeopsis tetrahit L.	Galeopsis tetrahit L.	L.	US			PRESENT	1	da86174a-a605-43a4-a5e8-53d484152cd3	42.705188	-74.99195							2016-06-13T21:39:31.039	13	6	2016	5341300	5341300	HUMAN_OBSERVATION							CC_BY_4_0					2023-02-08T17:05:13.365Z		COORDINATE_ROUNDED;COUNTRY_DERIVED_FROM_COORDINATES;CONTINENT_DERIVED_FROM_COORDINATES
3951411634	14d5676a-2c54-4f94-9023-1e8dcd822aa0	q-10472886211	Plantae	Tracheophyta	Magnoliopsida	Lamiales	Lamiaceae	Galeopsis	Galeopsis tetrahit		SPECIES	Galeopsis tetrahit L.	Galeopsis tetrahit L.	L.	CA			PRESENT	1	da86174a-a605-43a4-a5e8-53d484152cd3	46.456301	-75.563375	9		153.74	0			2021-09-11T14:35:13.702	11	9	2021	5341300	5341300	HUMAN_OBSERVATION							CC_BY_4_0					2023-02-08T17:19:14.149Z		COORDINATE_ROUNDED;COUNTRY_DERIVED_FROM_COORDINATES;CONTINENT_DERIVED_FROM_COORDINATES
3949923497	7a3679ef-5582-4aaa-81f0-8c2545cafc81	o-1014688641	Plantae	Tracheophyta	Magnoliopsida	Lamiales	Lamiaceae	Galeopsis	Galeopsis tetrahit		SPECIES	Galeopsis tetrahit L.	Galeopsis tetrahit L.	L.	CA			PRESENT	1	da86174a-a605-43a4-a5e8-53d484152cd3	45.806866	-72.665108			56.4	0			2022-07-16T09:07:22	16	7	2022	5341300	5341300	HUMAN_OBSERVATION							CC_BY_4_0					2023-02-08T17:35:20.837Z	StillImage	COORDINATE_ROUNDED;COUNTRY_DERIVED_FROM_COORDINATES;CONTINENT_DERIVED_FROM_COORDINATES
3949892373	7a3679ef-5582-4aaa-81f0-8c2545cafc81	o-1014405156	Plantae	Tracheophyta	Magnoliopsida	Lamiales	Lamiaceae	Galeopsis	Galeopsis tetrahit		SPECIES	Galeopsis tetrahit L.	Galeopsis tetrahit L.	L.	CA			PRESENT	1	da86174a-a605-43a4-a5e8-53d484152cd3	46.016543	-61.513312	5		58.18	0			2022-06-30T09:01:22.567	30	6	2022	5341300	5341300	HUMAN_OBSERVATION							CC_BY_4_0					2023-02-08T17:23:30.792Z	StillImage	COORDINATE_ROUNDED;COUNTRY_DERIVED_FROM_COORDINATES;CONTINENT_DERIVED_FROM_COORDINATES
3949823559	7a3679ef-5582-4aaa-81f0-8c2545cafc81	o-1012030088	Plantae	Tracheophyta	Magnoliopsida	Lamiales	Lamiaceae	Galeopsis	Galeopsis tetrahit		SPECIES	Galeopsis tetrahit L.	Galeopsis tetrahit L.	L.	CA			PRESENT	1	da86174a-a605-43a4-a5e8-53d484152cd3	48.075813	-79.107264	8		251.45	0			2021-09-19T18:05:14	19	9	2021	5341300	5341300	HUMAN_OBSERVATION							CC_BY_4_0					2023-02-08T17:20:40.288Z	StillImage	COORDINATE_ROUNDED;COUNTRY_DERIVED_FROM_COORDINATES;CONTINENT_DERIVED_FROM_COORDINATES
3949793949	7a3679ef-5582-4aaa-81f0-8c2545cafc81	o-1011614823	Plantae	Tracheophyta	Magnoliopsida	Lamiales	Lamiaceae	Galeopsis	Galeopsis tetrahit		SPECIES	Galeopsis tetrahit L.	Galeopsis tetrahit L.	L.	CA			PRESENT	1	da86174a-a605-43a4-a5e8-53d484152cd3	53.234853	-114.040631			736.57	0			2021-08-04T11:53:09	4	8	2021	5341300	5341300	HUMAN_OBSERVATION							CC_BY_4_0					2023-02-08T17:19:40.158Z	StillImage	COORDINATE_ROUNDED;COUNTRY_DERIVED_FROM_COORDINATES;CONTINENT_DERIVED_FROM_COORDINATES
3949787446	7a3679ef-5582-4aaa-81f0-8c2545cafc81	o-1011491914	Plantae	Tracheophyta	Magnoliopsida	Lamiales	Lamiaceae	Galeopsis	Galeopsis tetrahit		SPECIES	Galeopsis tetrahit L.	Galeopsis tetrahit L.	L.	CA			PRESENT	1	da86174a-a605-43a4-a5e8-53d484152cd3	52.39103	-113.610595	34		917.15	0			2021-07-24T18:55:03.735	24	7	2021	5341300	5341300	HUMAN_OBSERVATION							CC_BY_4_0					2023-02-08T17:19:25.899Z	StillImage	COUNTRY_DERIVED_FROM_COORDINATES;CONTINENT_DERIVED_FROM_COORDINATES
3949770055	7a3679ef-5582-4aaa-81f0-8c2545cafc81	o-1011292050	Plantae	Tracheophyta	Magnoliopsida	Lamiales	Lamiaceae	Galeopsis	Galeopsis tetrahit		SPECIES	Galeopsis tetrahit L.	Galeopsis tetrahit L.	L.	US			PRESENT	1	da86174a-a605-43a4-a5e8-53d484152cd3	41.668587	-74.78199	2018		343.62	0			2021-07-07T16:18:06.201	7	7	2021	5341300	5341300	HUMAN_OBSERVATION							CC_BY_4_0					2023-02-08T17:19:01.731Z	StillImage	COORDINATE_ROUNDED;COUNTRY_DERIVED_FROM_COORDINATES;CONTINENT_DERIVED_FROM_COORDINATES
3949769533	7a3679ef-5582-4aaa-81f0-8c2545cafc81	o-1011247566	Plantae	Tracheophyta	Magnoliopsida	Lamiales	Lamiaceae	Galeopsis	Galeopsis tetrahit		SPECIES	Galeopsis tetrahit L.	Galeopsis tetrahit L.	L.	CA			PRESENT	1	da86174a-a605-43a4-a5e8-53d484152cd3	45.815758	-72.628433			70	0			2021-07-03T19:33:31	3	7	2021	5341300	5341300	HUMAN_OBSERVATION							CC_BY_4_0					2023-02-08T17:31:39.921Z	StillImage	COORDINATE_ROUNDED;COUNTRY_DERIVED_FROM_COORDINATES;CONTINENT_DERIVED_FROM_COORDINATES
3949765864	7a3679ef-5582-4aaa-81f0-8c2545cafc81	o-1011944346	Plantae	Tracheophyta	Magnoliopsida	Lamiales	Lamiaceae	Galeopsis	Galeopsis tetrahit		SPECIES	Galeopsis tetrahit L.	Galeopsis tetrahit L.	L.	US			PRESENT	1	da86174a-a605-43a4-a5e8-53d484152cd3	43.810634	-72.205992	12		218	0			2021-08-21T14:46:42	21	8	2021	5341300	5341300	HUMAN_OBSERVATION							CC_BY_4_0					2023-02-08T17:20:29.817Z	StillImage	COORDINATE_ROUNDED;COUNTRY_DERIVED_FROM_COORDINATES;CONTINENT_DERIVED_FROM_COORDINATES
3949752300	7a3679ef-5582-4aaa-81f0-8c2545cafc81	o-1011037521	Plantae	Tracheophyta	Magnoliopsida	Lamiales	Lamiaceae	Galeopsis	Galeopsis tetrahit		SPECIES	Galeopsis tetrahit L.	Galeopsis tetrahit L.	L.	CA			PRESENT	1	da86174a-a605-43a4-a5e8-53d484152cd3	44.99633	-77.963447	10		382.9	0			2021-06-17T12:03:59	17	6	2021	5341300	5341300	HUMAN_OBSERVATION							CC_BY_4_0					2023-02-08T17:18:38.269Z	StillImage	COORDINATE_ROUNDED;COUNTRY_DERIVED_FROM_COORDINATES;CONTINENT_DERIVED_FROM_COORDINATES
3949751522	7a3679ef-5582-4aaa-81f0-8c2545cafc81	o-1010965119	Plantae	Tracheophyta	Magnoliopsida	Lamiales	Lamiaceae	Galeopsis	Galeopsis tetrahit		SPECIES	Galeopsis tetrahit L.	Galeopsis tetrahit L.	L.	US			PRESENT	1	da86174a-a605-43a4-a5e8-53d484152cd3	41.667644	-74.785113	65		340.7	0			2021-06-12T15:59:17.356	12	6	2021	5341300	5341300	HUMAN_OBSERVATION							CC_BY_4_0					2023-02-08T17:31:34.977Z	StillImage	COORDINATE_ROUNDED;COUNTRY_DERIVED_FROM_COORDINATES;CONTINENT_DERIVED_FROM_COORDINATES
3949749607	7a3679ef-5582-4aaa-81f0-8c2545cafc81	o-1011765782	Plantae	Tracheophyta	Magnoliopsida	Lamiales	Lamiaceae	Galeopsis	Galeopsis tetrahit		SPECIES	Galeopsis tetrahit L.	Galeopsis tetrahit L.	L.	CA			PRESENT	1	da86174a-a605-43a4-a5e8-53d484152cd3	45.491072	-75.719066			27	0			2021-08-18T09:16:08	18	8	2021	5341300	5341300	HUMAN_OBSERVATION							CC_BY_4_0					2023-02-08T17:19:54.810Z	StillImage	COORDINATE_ROUNDED;COUNTRY_DERIVED_FROM_COORDINATES;CONTINENT_DERIVED_FROM_COORDINATES
3949749530	7a3679ef-5582-4aaa-81f0-8c2545cafc81	o-1011757961	Plantae	Tracheophyta	Magnoliopsida	Lamiales	Lamiaceae	Galeopsis	Galeopsis tetrahit		SPECIES	Galeopsis tetrahit L.	Galeopsis tetrahit L.	L.	CA			PRESENT	1	da86174a-a605-43a4-a5e8-53d484152cd3	53.531556	-113.284709	4		708.77	0			2021-08-17T09:45:47	17	8	2021	5341300	5341300	HUMAN_OBSERVATION							CC_BY_4_0					2023-02-08T17:19:53.724Z	StillImage	COORDINATE_ROUNDED;COUNTRY_DERIVED_FROM_COORDINATES;CONTINENT_DERIVED_FROM_COORDINATES
3949744415	7a3679ef-5582-4aaa-81f0-8c2545cafc81	o-1010835928	Plantae	Tracheophyta	Magnoliopsida	Lamiales	Lamiaceae	Galeopsis	Galeopsis tetrahit		SPECIES	Galeopsis tetrahit L.	Galeopsis tetrahit L.	L.	CA			PRESENT	1	da86174a-a605-43a4-a5e8-53d484152cd3	44.213513	-80.708201	4885		426.33	0			2021-06-03T17:11:47.506	3	6	2021	5341300	5341300	HUMAN_OBSERVATION							CC_BY_4_0					2023-02-08T17:18:29.397Z	StillImage	COORDINATE_ROUNDED;COUNTRY_DERIVED_FROM_COORDINATES;CONTINENT_DERIVED_FROM_COORDINATES
3949735568	7a3679ef-5582-4aaa-81f0-8c2545cafc81	o-1011590216	Plantae	Tracheophyta	Magnoliopsida	Lamiales	Lamiaceae	Galeopsis	Galeopsis tetrahit		SPECIES	Galeopsis tetrahit L.	Galeopsis tetrahit L.	L.	US			PRESENT	1	da86174a-a605-43a4-a5e8-53d484152cd3	42.324542	-79.354961	18		448.88	0			2021-08-02T09:59:58	2	8	2021	5341300	5341300	HUMAN_OBSERVATION							CC_BY_4_0					2023-02-08T17:31:45.723Z	StillImage	COORDINATE_ROUNDED;COUNTRY_DERIVED_FROM_COORDINATES;CONTINENT_DERIVED_FROM_COORDINATES
3949735332	7a3679ef-5582-4aaa-81f0-8c2545cafc81	o-1011571219	Plantae	Tracheophyta	Magnoliopsida	Lamiales	Lamiaceae	Galeopsis	Galeopsis tetrahit		SPECIES	Galeopsis tetrahit L.	Galeopsis tetrahit L.	L.	US			PRESENT	1	da86174a-a605-43a4-a5e8-53d484152cd3	44.218048	-71.927666			249	0			2021-07-31T19:20:04	31	7	2021	5341300	5341300	HUMAN_OBSERVATION							CC_BY_4_0					2023-02-08T17:19:33.283Z	StillImage	COORDINATE_ROUNDED;COUNTRY_DERIVED_FROM_COORDINATES;CONTINENT_DERIVED_FROM_COORDINATES
3949733106	7a3679ef-5582-4aaa-81f0-8c2545cafc81	o-1011543473	Plantae	Tracheophyta	Magnoliopsida	Lamiales	Lamiaceae	Galeopsis	Galeopsis tetrahit		SPECIES	Galeopsis tetrahit L.	Galeopsis tetrahit L.	L.	US			PRESENT	1	da86174a-a605-43a4-a5e8-53d484152cd3	42.324488	-79.354723	18		429.06	0			2021-07-29T08:14:16	29	7	2021	5341300	5341300	HUMAN_OBSERVATION							CC_BY_4_0					2023-02-08T17:31:45.705Z	StillImage	COORDINATE_ROUNDED;COUNTRY_DERIVED_FROM_COORDINATES;CONTINENT_DERIVED_FROM_COORDINATES
3949659011	7a3679ef-5582-4aaa-81f0-8c2545cafc81	o-1014607394	Plantae	Tracheophyta	Magnoliopsida	Lamiales	Lamiaceae	Galeopsis	Galeopsis tetrahit		SPECIES	Galeopsis tetrahit L.	Galeopsis tetrahit L.	L.	US			PRESENT	1	da86174a-a605-43a4-a5e8-53d484152cd3	43.939012	-72.60437	22		406.2	0			2022-07-12T11:36:07	12	7	2022	5341300	5341300	HUMAN_OBSERVATION							CC_BY_4_0					2023-02-08T17:35:36.669Z	StillImage	COORDINATE_ROUNDED;COUNTRY_DERIVED_FROM_COORDINATES;CONTINENT_DERIVED_FROM_COORDINATES
3949632212	7a3679ef-5582-4aaa-81f0-8c2545cafc81	o-1011707837	Plantae	Tracheophyta	Magnoliopsida	Lamiales	Lamiaceae	Galeopsis	Galeopsis tetrahit		SPECIES	Galeopsis tetrahit L.	Galeopsis tetrahit L.	L.	CA			PRESENT	1	da86174a-a605-43a4-a5e8-53d484152cd3	47.565128	-52.766333			115.52	0			2021-08-12T13:04:03	12	8	2021	5341300	5341300	HUMAN_OBSERVATION							CC_BY_4_0					2023-02-08T17:19:56.612Z	StillImage	COORDINATE_ROUNDED;COUNTRY_DERIVED_FROM_COORDINATES;CONTINENT_DERIVED_FROM_COORDINATES
3949632143	7a3679ef-5582-4aaa-81f0-8c2545cafc81	o-1011701556	Plantae	Tracheophyta	Magnoliopsida	Lamiales	Lamiaceae	Galeopsis	Galeopsis tetrahit		SPECIES	Galeopsis tetrahit L.	Galeopsis tetrahit L.	L.	CA			PRESENT	1	da86174a-a605-43a4-a5e8-53d484152cd3	53.588878	-105.941486	12		537.71	0			2021-08-12T12:54:52.143	12	8	2021	5341300	5341300	HUMAN_OBSERVATION							CC_BY_4_0					2023-02-08T17:31:50.499Z	StillImage	COORDINATE_ROUNDED;COUNTRY_DERIVED_FROM_COORDINATES;CONTINENT_DERIVED_FROM_COORDINATES
3949608272	7a3679ef-5582-4aaa-81f0-8c2545cafc81	o-1008111198	Plantae	Tracheophyta	Magnoliopsida	Lamiales	Lamiaceae	Galeopsis	Galeopsis tetrahit		SPECIES	Galeopsis tetrahit L.	Galeopsis tetrahit L.	L.	CA			PRESENT	1	da86174a-a605-43a4-a5e8-53d484152cd3	48.656137	-123.541777	5		32.11	0			2020-07-30T21:16:06.303	30	7	2020	5341300	5341300	HUMAN_OBSERVATION							CC_BY_4_0					2023-02-08T17:15:39.929Z	StillImage	COORDINATE_ROUNDED;COUNTRY_DERIVED_FROM_COORDINATES;CONTINENT_DERIVED_FROM_COORDINATES
3949564977	7a3679ef-5582-4aaa-81f0-8c2545cafc81	o-1004067661	Plantae	Tracheophyta	Magnoliopsida	Lamiales	Lamiaceae	Galeopsis	Galeopsis tetrahit		SPECIES	Galeopsis tetrahit L.	Galeopsis tetrahit L.	L.	CA			PRESENT	1	da86174a-a605-43a4-a5e8-53d484152cd3	45.420773	-71.881091			220.76	0			2019-06-07T20:40:59	7	6	2019	5341300	5341300	HUMAN_OBSERVATION							CC_BY_4_0					2023-02-08T17:11:45.156Z	StillImage	COORDINATE_ROUNDED;COUNTRY_DERIVED_FROM_COORDINATES;CONTINENT_DERIVED_FROM_COORDINATES
3949520517	7a3679ef-5582-4aaa-81f0-8c2545cafc81	o-1007669391	Plantae	Tracheophyta	Magnoliopsida	Lamiales	Lamiaceae	Galeopsis	Galeopsis tetrahit		SPECIES	Galeopsis tetrahit L.	Galeopsis tetrahit L.	L.	CA			PRESENT	1	da86174a-a605-43a4-a5e8-53d484152cd3	46.8643	-71.363228			154.78	0			2020-07-06T20:06:36	6	7	2020	5341300	5341300	HUMAN_OBSERVATION							CC_BY_4_0					2023-02-08T17:15:00.584Z	StillImage	COORDINATE_ROUNDED;COUNTRY_DERIVED_FROM_COORDINATES;CONTINENT_DERIVED_FROM_COORDINATES
3949518456	7a3679ef-5582-4aaa-81f0-8c2545cafc81	o-1010584165	Plantae	Tracheophyta	Magnoliopsida	Lamiales	Lamiaceae	Galeopsis	Galeopsis tetrahit		SPECIES	Galeopsis tetrahit L.	Galeopsis tetrahit L.	L.	US			PRESENT	1	da86174a-a605-43a4-a5e8-53d484152cd3	43.411722	-72.336384	65		242.53	0			2021-05-19T22:57:16.893	19	5	2021	5341300	5341300	HUMAN_OBSERVATION							CC_BY_4_0					2023-02-08T17:31:28.741Z	StillImage	COORDINATE_ROUNDED;COUNTRY_DERIVED_FROM_COORDINATES;CONTINENT_DERIVED_FROM_COORDINATES
3949505906	7a3679ef-5582-4aaa-81f0-8c2545cafc81	o-1014356128	Plantae	Tracheophyta	Magnoliopsida	Lamiales	Lamiaceae	Galeopsis	Galeopsis tetrahit		SPECIES	Galeopsis tetrahit L.	Galeopsis tetrahit L.	L.	CA			PRESENT	1	da86174a-a605-43a4-a5e8-53d484152cd3	50.904069	-114.035872			1023.4	0			2022-06-26T21:56:47	26	6	2022	5341300	5341300	HUMAN_OBSERVATION							CC_BY_4_0					2023-02-08T17:35:09.576Z	StillImage	COORDINATE_ROUNDED;COUNTRY_DERIVED_FROM_COORDINATES;CONTINENT_DERIVED_FROM_COORDINATES
3949465279	7a3679ef-5582-4aaa-81f0-8c2545cafc81	o-1004525719	Plantae	Tracheophyta	Magnoliopsida	Lamiales	Lamiaceae	Galeopsis	Galeopsis tetrahit		SPECIES	Galeopsis tetrahit L.	Galeopsis tetrahit L.	L.	CA			PRESENT	1	da86174a-a605-43a4-a5e8-53d484152cd3	45.135274	-64.766247			131	0			2019-07-25T17:31:27	25	7	2019	5341300	5341300	HUMAN_OBSERVATION							CC_BY_4_0					2023-02-08T17:12:21.469Z	StillImage	COORDINATE_ROUNDED;COUNTRY_DERIVED_FROM_COORDINATES;CONTINENT_DERIVED_FROM_COORDINATES
3949455110	7a3679ef-5582-4aaa-81f0-8c2545cafc81	o-1002941032	Plantae	Tracheophyta	Magnoliopsida	Lamiales	Lamiaceae	Galeopsis	Galeopsis tetrahit		SPECIES	Galeopsis tetrahit L.	Galeopsis tetrahit L.	L.	CA			PRESENT	1	da86174a-a605-43a4-a5e8-53d484152cd3	45.229574	-71.622398	8		380	0			2018-10-05T22:00:00	5	10	2018	5341300	5341300	HUMAN_OBSERVATION							CC_BY_4_0					2023-02-08T17:10:37.188Z	StillImage	COORDINATE_ROUNDED;COUNTRY_DERIVED_FROM_COORDINATES;CONTINENT_DERIVED_FROM_COORDINATES
3949442605	7a3679ef-5582-4aaa-81f0-8c2545cafc81	o-1011947276	Plantae	Tracheophyta	Magnoliopsida	Lamiales	Lamiaceae	Galeopsis	Galeopsis tetrahit		SPECIES	Galeopsis tetrahit L.	Galeopsis tetrahit L.	L.	CA			PRESENT	1	da86174a-a605-43a4-a5e8-53d484152cd3	45.152489	-71.801165	9		204.16	0			2021-09-07T16:49:36	7	9	2021	5341300	5341300	HUMAN_OBSERVATION							CC_BY_4_0					2023-02-08T17:20:36.384Z	StillImage	COORDINATE_ROUNDED;COUNTRY_DERIVED_FROM_COORDINATES;CONTINENT_DERIVED_FROM_COORDINATES
3949409513	7a3679ef-5582-4aaa-81f0-8c2545cafc81	o-1011655014	Plantae	Tracheophyta	Magnoliopsida	Lamiales	Lamiaceae	Galeopsis	Galeopsis tetrahit		SPECIES	Galeopsis tetrahit L.	Galeopsis tetrahit L.	L.	CA			PRESENT	1	da86174a-a605-43a4-a5e8-53d484152cd3	53.169287	-116.140555	30		1068.53	0			2021-08-08T12:35:16.43	8	8	2021	5341300	5341300	HUMAN_OBSERVATION							CC_BY_4_0					2023-02-08T17:31:52.966Z	StillImage	COORDINATE_ROUNDED;COUNTRY_DERIVED_FROM_COORDINATES;CONTINENT_DERIVED_FROM_COORDINATES
3949399435	7a3679ef-5582-4aaa-81f0-8c2545cafc81	o-1011567663	Plantae	Tracheophyta	Magnoliopsida	Lamiales	Lamiaceae	Galeopsis	Galeopsis tetrahit		SPECIES	Galeopsis tetrahit L.	Galeopsis tetrahit L.	L.	CA			PRESENT	1	da86174a-a605-43a4-a5e8-53d484152cd3	46.372614	-67.520199	5		133.9	0			2021-07-31T13:28:04	31	7	2021	5341300	5341300	HUMAN_OBSERVATION							CC_BY_4_0					2023-02-08T17:31:51.352Z	StillImage	COORDINATE_ROUNDED;COUNTRY_DERIVED_FROM_COORDINATES;CONTINENT_DERIVED_FROM_COORDINATES
3949369086	7a3679ef-5582-4aaa-81f0-8c2545cafc81	o-1011370966	Plantae	Tracheophyta	Magnoliopsida	Lamiales	Lamiaceae	Galeopsis	Galeopsis tetrahit		SPECIES	Galeopsis tetrahit L.	Galeopsis tetrahit L.	L.	US			PRESENT	1	da86174a-a605-43a4-a5e8-53d484152cd3	61.158812	-149.822822			41	0			2021-07-13T18:31:31	13	7	2021	5341300	5341300	HUMAN_OBSERVATION							CC_BY_4_0					2023-02-08T17:31:44.078Z	StillImage	COORDINATE_ROUNDED;COUNTRY_DERIVED_FROM_COORDINATES;CONTINENT_DERIVED_FROM_COORDINATES
3949329791	7a3679ef-5582-4aaa-81f0-8c2545cafc81	o-1010971559	Plantae	Tracheophyta	Magnoliopsida	Lamiales	Lamiaceae	Galeopsis	Galeopsis tetrahit		SPECIES	Galeopsis tetrahit L.	Galeopsis tetrahit L.	L.	CA			PRESENT	1	da86174a-a605-43a4-a5e8-53d484152cd3	49.04121	-122.263505	15		32.3	0			2021-06-12T16:25:50	12	6	2021	5341300	5341300	HUMAN_OBSERVATION							CC_BY_4_0					2023-02-08T17:31:38.843Z	StillImage	COORDINATE_ROUNDED;COUNTRY_DERIVED_FROM_COORDINATES;CONTINENT_DERIVED_FROM_COORDINATES
3949317355	7a3679ef-5582-4aaa-81f0-8c2545cafc81	o-1011975966	Plantae	Tracheophyta	Magnoliopsida	Lamiales	Lamiaceae	Galeopsis	Galeopsis tetrahit		SPECIES	Galeopsis tetrahit L.	Galeopsis tetrahit L.	L.	US			PRESENT	1	da86174a-a605-43a4-a5e8-53d484152cd3	44.44346	-73.674285			169	0			2021-09-11T18:15:32	11	9	2021	5341300	5341300	HUMAN_OBSERVATION							CC_BY_4_0					2023-02-08T17:20:29.366Z	StillImage	COORDINATE_ROUNDED;COUNTRY_DERIVED_FROM_COORDINATES;CONTINENT_DERIVED_FROM_COORDINATES
3949303375	7a3679ef-5582-4aaa-81f0-8c2545cafc81	o-1011786204	Plantae	Tracheophyta	Magnoliopsida	Lamiales	Lamiaceae	Galeopsis	Galeopsis tetrahit		SPECIES	Galeopsis tetrahit L.	Galeopsis tetrahit L.	L.	CA			PRESENT	1	da86174a-a605-43a4-a5e8-53d484152cd3	46.879088	-71.09835			4.46	0			2021-08-20T08:43:18	20	8	2021	5341300	5341300	HUMAN_OBSERVATION							CC_BY_4_0					2023-02-08T17:31:55.507Z	StillImage	COORDINATE_ROUNDED;COUNTRY_DERIVED_FROM_COORDINATES;CONTINENT_DERIVED_FROM_COORDINATES
3949299278	7a3679ef-5582-4aaa-81f0-8c2545cafc81	o-1011749576	Plantae	Tracheophyta	Magnoliopsida	Lamiales	Lamiaceae	Galeopsis	Galeopsis tetrahit		SPECIES	Galeopsis tetrahit L.	Galeopsis tetrahit L.	L.	CA			PRESENT	1	da86174a-a605-43a4-a5e8-53d484152cd3	48.075791	-79.107097			244.3	0			2021-08-16T13:25:09	16	8	2021	5341300	5341300	HUMAN_OBSERVATION							CC_BY_4_0					2023-02-08T17:31:47.147Z	StillImage	COORDINATE_ROUNDED;COUNTRY_DERIVED_FROM_COORDINATES;CONTINENT_DERIVED_FROM_COORDINATES
3949290225	7a3679ef-5582-4aaa-81f0-8c2545cafc81	o-1010656720	Plantae	Tracheophyta	Magnoliopsida	Lamiales	Lamiaceae	Galeopsis	Galeopsis tetrahit		SPECIES	Galeopsis tetrahit L.	Galeopsis tetrahit L.	L.	CA			PRESENT	1	da86174a-a605-43a4-a5e8-53d484152cd3	43.662293	-79.413237	13		94.64	0			2021-05-23T15:06:15	23	5	2021	5341300	5341300	HUMAN_OBSERVATION							CC_BY_4_0					2023-02-08T17:31:33.413Z	StillImage	COORDINATE_ROUNDED;COUNTRY_DERIVED_FROM_COORDINATES;CONTINENT_DERIVED_FROM_COORDINATES
3949277776	7a3679ef-5582-4aaa-81f0-8c2545cafc81	o-1011645416	Plantae	Tracheophyta	Magnoliopsida	Lamiales	Lamiaceae	Galeopsis	Galeopsis tetrahit		SPECIES	Galeopsis tetrahit L.	Galeopsis tetrahit L.	L.	CA			PRESENT	1	da86174a-a605-43a4-a5e8-53d484152cd3	44.206615	-80.71766	3434		429.78	0			2021-08-07T15:40:32.906	7	8	2021	5341300	5341300	HUMAN_OBSERVATION							CC_BY_4_0					2023-02-08T17:19:51.472Z	StillImage	COORDINATE_ROUNDED;COUNTRY_DERIVED_FROM_COORDINATES;CONTINENT_DERIVED_FROM_COORDINATES
3949263569	7a3679ef-5582-4aaa-81f0-8c2545cafc81	o-1011470806	Plantae	Tracheophyta	Magnoliopsida	Lamiales	Lamiaceae	Galeopsis	Galeopsis tetrahit		SPECIES	Galeopsis tetrahit L.	Galeopsis tetrahit L.	L.	CA			PRESENT	1	da86174a-a605-43a4-a5e8-53d484152cd3	52.378134	-114.467376	8		982.77	0			2021-07-22T20:02:29	22	7	2021	5341300	5341300	HUMAN_OBSERVATION							CC_BY_4_0					2023-02-08T17:31:47.386Z	StillImage	COORDINATE_ROUNDED;COUNTRY_DERIVED_FROM_COORDINATES;CONTINENT_DERIVED_FROM_COORDINATES
3949253568	7a3679ef-5582-4aaa-81f0-8c2545cafc81	o-1011377422	Plantae	Tracheophyta	Magnoliopsida	Lamiales	Lamiaceae	Galeopsis	Galeopsis tetrahit		SPECIES	Galeopsis tetrahit L.	Galeopsis tetrahit L.	L.	CA			PRESENT	1	da86174a-a605-43a4-a5e8-53d484152cd3	47.599853	-52.691792			92.1	0			2021-07-14T13:19:33	14	7	2021	5341300	5341300	HUMAN_OBSERVATION							CC_BY_4_0					2023-02-08T17:31:45.648Z	StillImage	COORDINATE_ROUNDED;COUNTRY_DERIVED_FROM_COORDINATES;CONTINENT_DERIVED_FROM_COORDINATES
3949223399	7a3679ef-5582-4aaa-81f0-8c2545cafc81	o-1011110023	Plantae	Tracheophyta	Magnoliopsida	Lamiales	Lamiaceae	Galeopsis	Galeopsis tetrahit		SPECIES	Galeopsis tetrahit L.	Galeopsis tetrahit L.	L.	CA			PRESENT	1	da86174a-a605-43a4-a5e8-53d484152cd3	45.652162	-72.848687			49	0			2021-06-22T18:22:11	22	6	2021	5341300	5341300	HUMAN_OBSERVATION							CC_BY_4_0					2023-02-08T17:31:41.739Z	StillImage	COORDINATE_ROUNDED;COUNTRY_DERIVED_FROM_COORDINATES;CONTINENT_DERIVED_FROM_COORDINATES
3949211538	7a3679ef-5582-4aaa-81f0-8c2545cafc81	o-1011030146	Plantae	Tracheophyta	Magnoliopsida	Lamiales	Lamiaceae	Galeopsis	Galeopsis tetrahit		SPECIES	Galeopsis tetrahit L.	Galeopsis tetrahit L.	L.	CA			PRESENT	1	da86174a-a605-43a4-a5e8-53d484152cd3	52.289257	-114.548154	5		987.37	0			2021-06-16T17:39:45	16	6	2021	5341300	5341300	HUMAN_OBSERVATION							CC_BY_4_0					2023-02-08T17:18:45.682Z	StillImage	COORDINATE_ROUNDED;COUNTRY_DERIVED_FROM_COORDINATES;CONTINENT_DERIVED_FROM_COORDINATES
3949147581	7a3679ef-5582-4aaa-81f0-8c2545cafc81	o-1007825034	Plantae	Tracheophyta	Magnoliopsida	Lamiales	Lamiaceae	Galeopsis	Galeopsis tetrahit		SPECIES	Galeopsis tetrahit L.	Galeopsis tetrahit L.	L.	CA			PRESENT	1	da86174a-a605-43a4-a5e8-53d484152cd3	48.656116	-123.541899	10		22.51	0			2020-07-15T03:38:58.703	15	7	2020	5341300	5341300	HUMAN_OBSERVATION							CC_BY_4_0					2023-02-08T17:30:29.120Z	StillImage	COORDINATE_ROUNDED;COUNTRY_DERIVED_FROM_COORDINATES;CONTINENT_DERIVED_FROM_COORDINATES
3949138281	7a3679ef-5582-4aaa-81f0-8c2545cafc81	o-1007669395	Plantae	Tracheophyta	Magnoliopsida	Lamiales	Lamiaceae	Galeopsis	Galeopsis tetrahit		SPECIES	Galeopsis tetrahit L.	Galeopsis tetrahit L.	L.	CA			PRESENT	1	da86174a-a605-43a4-a5e8-53d484152cd3	46.864392	-71.36303	41		153.54	0			2020-07-06T19:42:08	6	7	2020	5341300	5341300	HUMAN_OBSERVATION							CC_BY_4_0					2023-02-08T17:15:00.491Z	StillImage	COORDINATE_ROUNDED;COUNTRY_DERIVED_FROM_COORDINATES;CONTINENT_DERIVED_FROM_COORDINATES
3949107424	7a3679ef-5582-4aaa-81f0-8c2545cafc81	o-1004631717	Plantae	Tracheophyta	Magnoliopsida	Lamiales	Lamiaceae	Galeopsis	Galeopsis tetrahit		SPECIES	Galeopsis tetrahit L.	Galeopsis tetrahit L.	L.	CA			PRESENT	1	da86174a-a605-43a4-a5e8-53d484152cd3	48.971111	-57.888056							2019-08-07T21:03:01	7	8	2019	5341300	5341300	HUMAN_OBSERVATION							CC_BY_4_0					2023-02-08T17:27:42.189Z	StillImage	COORDINATE_ROUNDED;COUNTRY_DERIVED_FROM_COORDINATES;CONTINENT_DERIVED_FROM_COORDINATES
3949048323	7a3679ef-5582-4aaa-81f0-8c2545cafc81	o-1014468379	Plantae	Tracheophyta	Magnoliopsida	Lamiales	Lamiaceae	Galeopsis	Galeopsis tetrahit		SPECIES	Galeopsis tetrahit L.	Galeopsis tetrahit L.	L.	CA			PRESENT	1	da86174a-a605-43a4-a5e8-53d484152cd3	45.642481	-72.139581	4		100.59	0			2022-07-03T16:35:39	3	7	2022	5341300	5341300	HUMAN_OBSERVATION							CC_BY_4_0					2023-02-08T17:23:35.689Z	StillImage	COORDINATE_ROUNDED;COUNTRY_DERIVED_FROM_COORDINATES;CONTINENT_DERIVED_FROM_COORDINATES
3949033928	7a3679ef-5582-4aaa-81f0-8c2545cafc81	o-1008391279	Plantae	Tracheophyta	Magnoliopsida	Lamiales	Lamiaceae	Galeopsis	Galeopsis tetrahit		SPECIES	Galeopsis tetrahit L.	Galeopsis tetrahit L.	L.	US			PRESENT	1	da86174a-a605-43a4-a5e8-53d484152cd3	61.071029	-149.79306	55		118.3	0			2020-08-19T03:05:09.465	19	8	2020	5341300	5341300	HUMAN_OBSERVATION							CC_BY_4_0					2023-02-08T17:30:42.305Z	StillImage	COORDINATE_ROUNDED;COUNTRY_DERIVED_FROM_COORDINATES;CONTINENT_DERIVED_FROM_COORDINATES
3949016728	7a3679ef-5582-4aaa-81f0-8c2545cafc81	o-1007255498	Plantae	Tracheophyta	Magnoliopsida	Lamiales	Lamiaceae	Galeopsis	Galeopsis tetrahit		SPECIES	Galeopsis tetrahit L.	Galeopsis tetrahit L.	L.	CA			PRESENT	1	da86174a-a605-43a4-a5e8-53d484152cd3	45.42079	-71.881316			214.54	0			2020-06-16T21:59:59	16	6	2020	5341300	5341300	HUMAN_OBSERVATION							CC_BY_4_0					2023-02-08T17:14:43.111Z	StillImage	COORDINATE_ROUNDED;COUNTRY_DERIVED_FROM_COORDINATES;CONTINENT_DERIVED_FROM_COORDINATES
3948980757	7a3679ef-5582-4aaa-81f0-8c2545cafc81	o-1004825778	Plantae	Tracheophyta	Magnoliopsida	Lamiales	Lamiaceae	Galeopsis	Galeopsis tetrahit		SPECIES	Galeopsis tetrahit L.	Galeopsis tetrahit L.	L.	CA			PRESENT	1	da86174a-a605-43a4-a5e8-53d484152cd3	48.139796	-69.678251			27.9	0			2019-09-01T10:36:17	1	9	2019	5341300	5341300	HUMAN_OBSERVATION							CC_BY_4_0					2023-02-08T17:12:39.242Z	StillImage	COORDINATE_ROUNDED;COUNTRY_DERIVED_FROM_COORDINATES;CONTINENT_DERIVED_FROM_COORDINATES
3948973199	7a3679ef-5582-4aaa-81f0-8c2545cafc81	o-1004417404	Plantae	Tracheophyta	Magnoliopsida	Lamiales	Lamiaceae	Galeopsis	Galeopsis tetrahit		SPECIES	Galeopsis tetrahit L.	Galeopsis tetrahit L.	L.	CA			PRESENT	1	da86174a-a605-43a4-a5e8-53d484152cd3	48.497705	-68.481956			14.37	0			2019-07-11T07:06:48	11	7	2019	5341300	5341300	HUMAN_OBSERVATION							CC_BY_4_0					2023-02-08T17:27:16.865Z	StillImage	COORDINATE_ROUNDED;COUNTRY_DERIVED_FROM_COORDINATES;CONTINENT_DERIVED_FROM_COORDINATES
3947807460	50c9509d-22c7-4a22-a47d-8c48425ef4a7	https://www.inaturalist.org/observations/88280345	Plantae	Tracheophyta	Magnoliopsida	Lamiales	Lamiaceae	Galeopsis	Galeopsis tetrahit		SPECIES	Galeopsis tetrahit L.	Galeopsis tetrahit		US		Ohio	PRESENT		28eb1a3f-1c15-4a95-931a-4af90ecb574d	40.647177	-82.390798							2021-07-18T16:18:57	18	7	2021	5341300	5341300	HUMAN_OBSERVATION	iNaturalist	Observations	88280345		Paul Pernici	2021-07-23T17:25:14	CC_BY_NC_4_0	Paul Pernici	Paul Pernici			2023-02-13T16:13:59.845Z	StillImage	COORDINATE_ROUNDED;CONTINENT_DERIVED_FROM_COORDINATES
3947664471	50c9509d-22c7-4a22-a47d-8c48425ef4a7	https://www.inaturalist.org/observations/92256503	Plantae	Tracheophyta	Magnoliopsida	Lamiales	Lamiaceae	Galeopsis	Galeopsis tetrahit		SPECIES	Galeopsis tetrahit L.	Galeopsis tetrahit		CA		Alberta	PRESENT		28eb1a3f-1c15-4a95-931a-4af90ecb574d	51.019017	-114.006744	4						2021-08-21T11:19:00	21	8	2021	5341300	5341300	HUMAN_OBSERVATION	iNaturalist	Observations	92256503		lallen	2021-12-20T01:16:41	CC_BY_NC_4_0	pbulman	pbulman			2023-02-13T16:14:54.457Z	StillImage	COORDINATE_ROUNDED;CONTINENT_DERIVED_FROM_COORDINATES
3947441486	50c9509d-22c7-4a22-a47d-8c48425ef4a7	https://www.inaturalist.org/observations/95448225	Plantae	Tracheophyta	Magnoliopsida	Lamiales	Lamiaceae	Galeopsis	Galeopsis tetrahit		SPECIES	Galeopsis tetrahit L.	Galeopsis tetrahit		CA		Alberta	PRESENT		28eb1a3f-1c15-4a95-931a-4af90ecb574d	51.046985	-114.160475	8						2021-09-19T14:17:43	19	9	2021	5341300	5341300	HUMAN_OBSERVATION	iNaturalist	Observations	95448225		je9h	2021-09-25T19:03:38	CC_BY_NC_4_0	dalemcmillan	dalemcmillan			2023-02-13T16:05:00.831Z	StillImage	COORDINATE_ROUNDED;CONTINENT_DERIVED_FROM_COORDINATES
3947340677	50c9509d-22c7-4a22-a47d-8c48425ef4a7	https://www.inaturalist.org/observations/127920050	Plantae	Tracheophyta	Magnoliopsida	Lamiales	Lamiaceae	Galeopsis	Galeopsis tetrahit		SPECIES	Galeopsis tetrahit L.	Galeopsis tetrahit		CA		Alberta	PRESENT		28eb1a3f-1c15-4a95-931a-4af90ecb574d	52.393058	-114.55393	4192						2022-07-25T16:41:57	25	7	2022	5341300	5341300	HUMAN_OBSERVATION	iNaturalist	Observations	127920050		lallen	2022-10-07T00:34:41	CC_BY_NC_4_0	dkmet	dkmet			2023-02-13T16:07:15.877Z	StillImage	COORDINATE_ROUNDED;CONTINENT_DERIVED_FROM_COORDINATES
3947257714	50c9509d-22c7-4a22-a47d-8c48425ef4a7	https://www.inaturalist.org/observations/128069273	Plantae	Tracheophyta	Magnoliopsida	Lamiales	Lamiaceae	Galeopsis	Galeopsis tetrahit		SPECIES	Galeopsis tetrahit L.	Galeopsis tetrahit		US		Vermont	PRESENT		28eb1a3f-1c15-4a95-931a-4af90ecb574d	44.459127	-72.477656							2022-07-26T13:45:21	26	7	2022	5341300	5341300	HUMAN_OBSERVATION	iNaturalist	Observations	128069273		Tom Scavo	2022-07-27T11:57:01	CC_BY_NC_4_0	saperry	saperry			2023-02-13T16:07:04.027Z	StillImage	COORDINATE_ROUNDED;CONTINENT_DERIVED_FROM_COORDINATES
3923590223	50c9509d-22c7-4a22-a47d-8c48425ef4a7	https://www.inaturalist.org/observations/137144925	Plantae	Tracheophyta	Magnoliopsida	Lamiales	Lamiaceae	Galeopsis	Galeopsis tetrahit		SPECIES	Galeopsis tetrahit L.	Galeopsis tetrahit		US		Maine	PRESENT		28eb1a3f-1c15-4a95-931a-4af90ecb574d	44.443047	-69.307694	778						2020-08-30T11:53:00	30	8	2020	5341300	5341300	HUMAN_OBSERVATION	iNaturalist	Observations	137144925		Jonah Levy	2022-10-01T14:11:40	CC_BY_NC_4_0	Jonah Levy	Jonah Levy			2023-02-13T16:17:59.626Z	StillImage	COORDINATE_ROUNDED;CONTINENT_DERIVED_FROM_COORDINATES
3915645454	50c9509d-22c7-4a22-a47d-8c48425ef4a7	https://www.inaturalist.org/observations/136230322	Plantae	Tracheophyta	Magnoliopsida	Lamiales	Lamiaceae	Galeopsis	Galeopsis tetrahit		SPECIES	Galeopsis tetrahit L.	Galeopsis tetrahit		CA		Québec	PRESENT		28eb1a3f-1c15-4a95-931a-4af90ecb574d	45.777759	-70.808504	122						2019-10-13T11:27:00	13	10	2019	5341300	5341300	HUMAN_OBSERVATION	iNaturalist	Observations	136230322		Chantal Rosa	2022-09-24T02:15:05	CC_BY_NC_4_0	Chantal Rosa	Chantal Rosa			2023-02-13T16:07:37.957Z	StillImage	COORDINATE_ROUNDED;CONTINENT_DERIVED_FROM_COORDINATES
3915596139	50c9509d-22c7-4a22-a47d-8c48425ef4a7	https://www.inaturalist.org/observations/136447502	Plantae	Tracheophyta	Magnoliopsida	Lamiales	Lamiaceae	Galeopsis	Galeopsis tetrahit		SPECIES	Galeopsis tetrahit L.	Galeopsis tetrahit		US		Vermont	PRESENT		28eb1a3f-1c15-4a95-931a-4af90ecb574d	44.635631	-73.049975	201						2017-08-11T04:24:00	11	8	2017	5341300	5341300	HUMAN_OBSERVATION	iNaturalist	Observations	136447502		Laurie DiCesare	2022-09-25T16:27:23	CC_BY_NC_4_0	Laurie DiCesare	Laurie DiCesare			2023-02-13T16:17:50.393Z	StillImage	COORDINATE_ROUNDED;CONTINENT_DERIVED_FROM_COORDINATES
3912349349	50c9509d-22c7-4a22-a47d-8c48425ef4a7	https://www.inaturalist.org/observations/135216991	Plantae	Tracheophyta	Magnoliopsida	Lamiales	Lamiaceae	Galeopsis	Galeopsis tetrahit		SPECIES	Galeopsis tetrahit L.	Galeopsis tetrahit		CA		Québec	PRESENT		28eb1a3f-1c15-4a95-931a-4af90ecb574d	47.894158	-70.474942	621						2022-09-12T14:51:00	12	9	2022	5341300	5341300	HUMAN_OBSERVATION	iNaturalist	Observations	135216991		Vincent Auclair	2022-09-16T06:19:38	CC_BY_NC_4_0	Vincent Auclair	Vincent Auclair			2023-02-13T16:18:06.338Z	StillImage	COORDINATE_ROUNDED;CONTINENT_DERIVED_FROM_COORDINATES
3912208757	50c9509d-22c7-4a22-a47d-8c48425ef4a7	https://www.inaturalist.org/observations/135409065	Plantae	Tracheophyta	Magnoliopsida	Lamiales	Lamiaceae	Galeopsis	Galeopsis tetrahit		SPECIES	Galeopsis tetrahit L.	Galeopsis tetrahit		US		Minnesota	PRESENT		28eb1a3f-1c15-4a95-931a-4af90ecb574d	47.353195	-91.275308							2022-09-17T11:45:00	17	9	2022	5341300	5341300	HUMAN_OBSERVATION	iNaturalist	Observations	135409065		Joe Walewski	2022-09-17T18:23:16	CC_BY_NC_4_0	Joe Walewski	Joe Walewski			2023-02-13T16:17:05.243Z	StillImage	COORDINATE_ROUNDED;CONTINENT_DERIVED_FROM_COORDINATES
3912047477	50c9509d-22c7-4a22-a47d-8c48425ef4a7	https://www.inaturalist.org/observations/129822807	Plantae	Tracheophyta	Magnoliopsida	Lamiales	Lamiaceae	Galeopsis	Galeopsis tetrahit		SPECIES	Galeopsis tetrahit L.	Galeopsis tetrahit		CA		Québec	PRESENT		28eb1a3f-1c15-4a95-931a-4af90ecb574d	46.786412	-71.301579	11						2022-08-07T09:58:20	7	8	2022	5341300	5341300	HUMAN_OBSERVATION	iNaturalist	Observations	129822807		Étienne Lacroix-Carignan	2022-08-07T15:55:50	CC_BY_NC_4_0	jessikapvh	jessikapvh			2023-02-13T16:07:09.051Z	StillImage	COORDINATE_ROUNDED;CONTINENT_DERIVED_FROM_COORDINATES
3911972368	50c9509d-22c7-4a22-a47d-8c48425ef4a7	https://www.inaturalist.org/observations/60624855	Plantae	Tracheophyta	Magnoliopsida	Lamiales	Lamiaceae	Galeopsis	Galeopsis tetrahit		SPECIES	Galeopsis tetrahit L.	Galeopsis tetrahit		CA		Nova Scotia	PRESENT		28eb1a3f-1c15-4a95-931a-4af90ecb574d	46.642402	-60.946121	139						2020-09-24T12:02:00	24	9	2020	5341300	5341300	HUMAN_OBSERVATION	iNaturalist	Observations	60624855		Howard Williams	2020-09-24T17:09:20	CC_BY_NC_4_0	Howard Williams	Howard Williams			2023-02-13T16:03:14.758Z	StillImage	COORDINATE_ROUNDED;CONTINENT_DERIVED_FROM_COORDINATES
3903124191	50c9509d-22c7-4a22-a47d-8c48425ef4a7	https://www.inaturalist.org/observations/133619767	Plantae	Tracheophyta	Magnoliopsida	Lamiales	Lamiaceae	Galeopsis	Galeopsis tetrahit		SPECIES	Galeopsis tetrahit L.	Galeopsis tetrahit		CA		Prince Edward Island	PRESENT		28eb1a3f-1c15-4a95-931a-4af90ecb574d	46.353166	-63.062155							2022-09-03T13:44:00	3	9	2022	5341300	5341300	HUMAN_OBSERVATION	iNaturalist	Observations	133619767		John Klymko	2022-09-04T15:17:29	CC_BY_NC_4_0	John Klymko	John Klymko			2023-02-13T16:07:36.719Z	StillImage	COORDINATE_ROUNDED;CONTINENT_DERIVED_FROM_COORDINATES
3903067366	50c9509d-22c7-4a22-a47d-8c48425ef4a7	https://www.inaturalist.org/observations/132541576	Plantae	Tracheophyta	Magnoliopsida	Lamiales	Lamiaceae	Galeopsis	Galeopsis tetrahit		SPECIES	Galeopsis tetrahit L.	Galeopsis tetrahit		US		Vermont	PRESENT		28eb1a3f-1c15-4a95-931a-4af90ecb574d	43.99379	-72.12318	2						2022-08-26T09:52:00	26	8	2022	5341300	5341300	HUMAN_OBSERVATION	iNaturalist	Observations	132541576		Tom Norton	2022-08-28T11:50:56	CC_BY_NC_4_0	hollyyoung	hollyyoung			2023-02-13T16:08:05.799Z	StillImage	COORDINATE_ROUNDED;CONTINENT_DERIVED_FROM_COORDINATES
3902891287	50c9509d-22c7-4a22-a47d-8c48425ef4a7	https://www.inaturalist.org/observations/131485847	Plantae	Tracheophyta	Magnoliopsida	Lamiales	Lamiaceae	Galeopsis	Galeopsis tetrahit		SPECIES	Galeopsis tetrahit L.	Galeopsis tetrahit		CA		Québec	PRESENT		28eb1a3f-1c15-4a95-931a-4af90ecb574d	47.032776	-70.803848	5094						2022-08-19T15:00:42	19	8	2022	5341300	5341300	HUMAN_OBSERVATION	iNaturalist	Observations	131485847		Mary from Madbury	2022-08-19T19:00:52	CC_BY_NC_4_0	Mary from Madbury	Mary from Madbury			2023-02-13T16:16:37.306Z	StillImage	COORDINATE_ROUNDED;CONTINENT_DERIVED_FROM_COORDINATES
3902882855	50c9509d-22c7-4a22-a47d-8c48425ef4a7	https://www.inaturalist.org/observations/132348005	Plantae	Tracheophyta	Magnoliopsida	Lamiales	Lamiaceae	Galeopsis	Galeopsis tetrahit		SPECIES	Galeopsis tetrahit L.	Galeopsis tetrahit		CA		Québec	PRESENT		28eb1a3f-1c15-4a95-931a-4af90ecb574d	45.093462	-71.488941							2022-08-11T11:21:15	11	8	2022	5341300	5341300	HUMAN_OBSERVATION	iNaturalist	Observations	132348005		pierlucmv	2022-08-26T00:23:41	CC_BY_NC_4_0	pierlucmv	pierlucmv			2023-02-13T16:17:37.751Z	StillImage	COORDINATE_ROUNDED;CONTINENT_DERIVED_FROM_COORDINATES
3902743001	50c9509d-22c7-4a22-a47d-8c48425ef4a7	https://www.inaturalist.org/observations/132463602	Plantae	Tracheophyta	Magnoliopsida	Lamiales	Lamiaceae	Galeopsis	Galeopsis tetrahit		SPECIES	Galeopsis tetrahit L.	Galeopsis tetrahit		CA		Québec	PRESENT		28eb1a3f-1c15-4a95-931a-4af90ecb574d	45.957732	-74.328651	985						2022-08-26T15:36:00	26	8	2022	5341300	5341300	HUMAN_OBSERVATION	iNaturalist	Observations	132463602		Marie-France Germain	2022-08-26T22:57:31	CC_BY_4_0	Michelle N.	Michelle N.			2023-02-13T16:07:26.039Z	StillImage	COORDINATE_ROUNDED;CONTINENT_DERIVED_FROM_COORDINATES
3902737987	50c9509d-22c7-4a22-a47d-8c48425ef4a7	https://www.inaturalist.org/observations/133750080	Plantae	Tracheophyta	Magnoliopsida	Lamiales	Lamiaceae	Galeopsis	Galeopsis tetrahit		SPECIES	Galeopsis tetrahit L.	Galeopsis tetrahit		CA		New Brunswick	PRESENT		28eb1a3f-1c15-4a95-931a-4af90ecb574d	45.947951	-64.369119	10						2022-09-05T09:05:27	5	9	2022	5341300	5341300	HUMAN_OBSERVATION	iNaturalist	Observations	133750080		Jeff White	2022-09-05T20:35:18	CC_BY_NC_4_0	Devin R. de Zwaan	Devin R. de Zwaan			2023-02-13T16:17:40.633Z	StillImage	COORDINATE_ROUNDED;CONTINENT_DERIVED_FROM_COORDINATES
3902733555	50c9509d-22c7-4a22-a47d-8c48425ef4a7	https://www.inaturalist.org/observations/132463603	Plantae	Tracheophyta	Magnoliopsida	Lamiales	Lamiaceae	Galeopsis	Galeopsis tetrahit		SPECIES	Galeopsis tetrahit L.	Galeopsis tetrahit		CA		Québec	PRESENT		28eb1a3f-1c15-4a95-931a-4af90ecb574d	45.957018	-74.326742	1490						2022-08-26T15:35:00	26	8	2022	5341300	5341300	HUMAN_OBSERVATION	iNaturalist	Observations	132463603		Étienne Lacroix-Carignan	2022-08-26T23:03:22	CC_BY_4_0	Michelle N.	Michelle N.			2023-02-13T16:07:27.176Z	StillImage	COORDINATE_ROUNDED;CONTINENT_DERIVED_FROM_COORDINATES
3902647296	50c9509d-22c7-4a22-a47d-8c48425ef4a7	https://www.inaturalist.org/observations/131416890	Plantae	Tracheophyta	Magnoliopsida	Lamiales	Lamiaceae	Galeopsis	Galeopsis tetrahit		SPECIES	Galeopsis tetrahit L.	Galeopsis tetrahit		US		Massachusetts	PRESENT		28eb1a3f-1c15-4a95-931a-4af90ecb574d	42.2621	-71.8207							2012-06-28T13:50:00	28	6	2012	5341300	5341300	HUMAN_OBSERVATION	iNaturalist	Observations	131416890		Laurel J. Ramseyer	2022-08-19T04:03:00	CC_BY_NC_4_0	Laurel J. Ramseyer	Laurel J. Ramseyer			2023-02-13T16:07:15.085Z	StillImage	CONTINENT_DERIVED_FROM_COORDINATES
3902637414	50c9509d-22c7-4a22-a47d-8c48425ef4a7	https://www.inaturalist.org/observations/30641649	Plantae	Tracheophyta	Magnoliopsida	Lamiales	Lamiaceae	Galeopsis	Galeopsis tetrahit		SPECIES	Galeopsis tetrahit L.	Galeopsis tetrahit		CA		Québec	PRESENT		28eb1a3f-1c15-4a95-931a-4af90ecb574d	45.892467	-74.284517	24						2019-08-11T11:17:43	11	8	2019	5341300	5341300	HUMAN_OBSERVATION	iNaturalist	Observations	30641649		Étienne Lacroix-Carignan	2022-04-14T01:37:19	CC_BY_NC_4_0	vincent_dumontier	vincent_dumontier			2023-02-13T16:01:15.864Z	StillImage	COORDINATE_ROUNDED;CONTINENT_DERIVED_FROM_COORDINATES
3902635106	50c9509d-22c7-4a22-a47d-8c48425ef4a7	https://www.inaturalist.org/observations/110064470	Plantae	Tracheophyta	Magnoliopsida	Lamiales	Lamiaceae	Galeopsis	Galeopsis tetrahit		SPECIES	Galeopsis tetrahit L.	Galeopsis tetrahit		CA		Ontario	PRESENT		28eb1a3f-1c15-4a95-931a-4af90ecb574d	45.534169	-78.420722	10						2020-08-31T18:02:00	31	8	2020	5341300	5341300	HUMAN_OBSERVATION	iNaturalist	Observations	110064470		Marisa Roefs	2022-04-01T03:43:39	CC_BY_NC_4_0	Marisa Roefs	Marisa Roefs			2023-02-13T16:16:00.039Z	StillImage	COORDINATE_ROUNDED;CONTINENT_DERIVED_FROM_COORDINATES
3902605605	50c9509d-22c7-4a22-a47d-8c48425ef4a7	https://www.inaturalist.org/observations/131234646	Plantae	Tracheophyta	Magnoliopsida	Lamiales	Lamiaceae	Galeopsis	Galeopsis tetrahit		SPECIES	Galeopsis tetrahit L.	Galeopsis tetrahit		CA		New Brunswick	PRESENT		28eb1a3f-1c15-4a95-931a-4af90ecb574d	45.814645	-65.571677	13114						2022-08-17T13:46:20	17	8	2022	5341300	5341300	HUMAN_OBSERVATION	iNaturalist	Observations	131234646		marikawesselius	2022-08-17T18:44:02	CC_BY_NC_4_0	marikawesselius	marikawesselius			2023-02-13T16:17:31.621Z	StillImage	COORDINATE_ROUNDED;CONTINENT_DERIVED_FROM_COORDINATES
3902571492	50c9509d-22c7-4a22-a47d-8c48425ef4a7	https://www.inaturalist.org/observations/131566608	Plantae	Tracheophyta	Magnoliopsida	Lamiales	Lamiaceae	Galeopsis	Galeopsis tetrahit		SPECIES	Galeopsis tetrahit L.	Galeopsis tetrahit		CA		Québec	PRESENT		28eb1a3f-1c15-4a95-931a-4af90ecb574d	45.655885	-75.678404	5						2022-08-20T07:42:29	20	8	2022	5341300	5341300	HUMAN_OBSERVATION	iNaturalist	Observations	131566608		Anthony Gaston	2022-08-20T11:43:08	CC_BY_NC_4_0	Anthony Gaston	Anthony Gaston			2023-02-13T16:17:44.792Z	StillImage	COORDINATE_ROUNDED;CONTINENT_DERIVED_FROM_COORDINATES
3902542509	50c9509d-22c7-4a22-a47d-8c48425ef4a7	https://www.inaturalist.org/observations/132449351	Plantae	Tracheophyta	Magnoliopsida	Lamiales	Lamiaceae	Galeopsis	Galeopsis tetrahit		SPECIES	Galeopsis tetrahit L.	Galeopsis tetrahit		US		Vermont	PRESENT		28eb1a3f-1c15-4a95-931a-4af90ecb574d	43.833566	-73.189664	9						2022-08-26T13:52:24	26	8	2022	5341300	5341300	HUMAN_OBSERVATION	iNaturalist	Observations	132449351		Charlie Hohn	2022-08-26T18:47:20	CC0_1_0	Charlie Hohn	Charlie Hohn			2023-02-13T16:16:43.439Z	StillImage	COORDINATE_ROUNDED;CONTINENT_DERIVED_FROM_COORDINATES
3902492633	50c9509d-22c7-4a22-a47d-8c48425ef4a7	https://www.inaturalist.org/observations/131237767	Plantae	Tracheophyta	Magnoliopsida	Lamiales	Lamiaceae	Galeopsis	Galeopsis tetrahit		SPECIES	Galeopsis tetrahit L.	Galeopsis tetrahit		CA		New Brunswick	PRESENT		28eb1a3f-1c15-4a95-931a-4af90ecb574d	45.805789	-65.596205	183						2022-08-17T13:28:08	17	8	2022	5341300	5341300	HUMAN_OBSERVATION	iNaturalist	Observations	131237767		Laura Lavigne	2022-08-17T19:08:50	CC_BY_NC_4_0	Laura Lavigne	Laura Lavigne			2023-02-13T16:07:35.678Z	StillImage	COORDINATE_ROUNDED;CONTINENT_DERIVED_FROM_COORDINATES
3902392282	50c9509d-22c7-4a22-a47d-8c48425ef4a7	https://www.inaturalist.org/observations/134232619	Plantae	Tracheophyta	Magnoliopsida	Lamiales	Lamiaceae	Galeopsis	Galeopsis tetrahit		SPECIES	Galeopsis tetrahit L.	Galeopsis tetrahit		US		New Hampshire	PRESENT		28eb1a3f-1c15-4a95-931a-4af90ecb574d	43.022536	-72.354295	9						2022-09-08T13:21:42	8	9	2022	5341300	5341300	HUMAN_OBSERVATION	iNaturalist	Observations	134232619		plants are people too	2022-09-08T22:47:10	CC_BY_NC_4_0	plants are people too	plants are people too			2023-02-13T16:18:12.190Z	StillImage	COORDINATE_ROUNDED;CONTINENT_DERIVED_FROM_COORDINATES
3902359807	50c9509d-22c7-4a22-a47d-8c48425ef4a7	https://www.inaturalist.org/observations/131409831	Plantae	Tracheophyta	Magnoliopsida	Lamiales	Lamiaceae	Galeopsis	Galeopsis tetrahit		SPECIES	Galeopsis tetrahit L.	Galeopsis tetrahit		CA		Québec	PRESENT		28eb1a3f-1c15-4a95-931a-4af90ecb574d	45.54983	-73.33863	14						2022-08-18T15:47:01	18	8	2022	5341300	5341300	HUMAN_OBSERVATION	iNaturalist	Observations	131409831		Jessica Williams	2022-08-19T02:19:31	CC_BY_NC_4_0	Jessica Williams	Jessica Williams			2023-02-13T16:07:28.200Z	StillImage	CONTINENT_DERIVED_FROM_COORDINATES
3902277599	50c9509d-22c7-4a22-a47d-8c48425ef4a7	https://www.inaturalist.org/observations/128245464	Plantae	Tracheophyta	Magnoliopsida	Lamiales	Lamiaceae	Galeopsis	Galeopsis tetrahit		SPECIES	Galeopsis tetrahit L.	Galeopsis tetrahit		CA		Alberta	PRESENT		28eb1a3f-1c15-4a95-931a-4af90ecb574d	54.627274	-118.260297	25685						2022-07-25T10:26:24	25	7	2022	5341300	5341300	HUMAN_OBSERVATION	iNaturalist	Observations	128245464		k_hamilton	2022-07-28T03:22:05	CC_BY_NC_4_0	k_hamilton	k_hamilton			2023-02-13T16:16:47.196Z	StillImage	COORDINATE_ROUNDED;CONTINENT_DERIVED_FROM_COORDINATES
3902206830	50c9509d-22c7-4a22-a47d-8c48425ef4a7	https://www.inaturalist.org/observations/128270249	Plantae	Tracheophyta	Magnoliopsida	Lamiales	Lamiaceae	Galeopsis	Galeopsis tetrahit		SPECIES	Galeopsis tetrahit L.	Galeopsis tetrahit		CA		Ontario	PRESENT		28eb1a3f-1c15-4a95-931a-4af90ecb574d	44.186762	-76.621462	6						2022-07-27T12:37:30	27	7	2022	5341300	5341300	HUMAN_OBSERVATION	iNaturalist	Observations	128270249		Todd Norris	2022-07-28T09:46:48	CC_BY_NC_4_0	Todd Norris	Todd Norris			2023-02-13T16:08:05.815Z	StillImage	COORDINATE_ROUNDED;CONTINENT_DERIVED_FROM_COORDINATES
3902134887	50c9509d-22c7-4a22-a47d-8c48425ef4a7	https://www.inaturalist.org/observations/90795459	Plantae	Tracheophyta	Magnoliopsida	Lamiales	Lamiaceae	Galeopsis	Galeopsis tetrahit		SPECIES	Galeopsis tetrahit L.	Galeopsis tetrahit		CA		Ontario	PRESENT		28eb1a3f-1c15-4a95-931a-4af90ecb574d	45.552805	-78.594931	1						2021-08-11T13:06:44	11	8	2021	5341300	5341300	HUMAN_OBSERVATION	iNaturalist	Observations	90795459		Jack Alvo	2021-08-11T17:07:10	CC_BY_NC_4_0	Jack Alvo	Jack Alvo			2023-02-13T16:14:22.884Z	StillImage	COORDINATE_ROUNDED;CONTINENT_DERIVED_FROM_COORDINATES
3902104873	50c9509d-22c7-4a22-a47d-8c48425ef4a7	https://www.inaturalist.org/observations/87922503	Plantae	Tracheophyta	Magnoliopsida	Lamiales	Lamiaceae	Galeopsis	Galeopsis tetrahit		SPECIES	Galeopsis tetrahit L.	Galeopsis tetrahit		US		Wisconsin	PRESENT		28eb1a3f-1c15-4a95-931a-4af90ecb574d	45.519203	-89.548522	8207						2021-07-20T08:52:37	20	7	2021	5341300	5341300	HUMAN_OBSERVATION	iNaturalist	Observations	87922503		Eli Anoszko	2022-07-27T20:56:59	CC_BY_NC_4_0	kingfisher12400	kingfisher12400			2023-02-13T16:04:37.690Z	StillImage	COORDINATE_ROUNDED;CONTINENT_DERIVED_FROM_COORDINATES
3902077947	50c9509d-22c7-4a22-a47d-8c48425ef4a7	https://www.inaturalist.org/observations/130115071	Plantae	Tracheophyta	Magnoliopsida	Lamiales	Lamiaceae	Galeopsis	Galeopsis tetrahit		SPECIES	Galeopsis tetrahit L.	Galeopsis tetrahit		US		Vermont	PRESENT		28eb1a3f-1c15-4a95-931a-4af90ecb574d	44.327256	-72.471756	4						2022-08-03T12:03:00	3	8	2022	5341300	5341300	HUMAN_OBSERVATION	iNaturalist	Observations	130115071		Tom Norton	2022-08-09T17:15:51	CC_BY_NC_4_0	Tom Scavo	Tom Scavo			2023-02-13T16:17:25.159Z	StillImage	COORDINATE_ROUNDED;CONTINENT_DERIVED_FROM_COORDINATES
3902070410	50c9509d-22c7-4a22-a47d-8c48425ef4a7	https://www.inaturalist.org/observations/30834637	Plantae	Tracheophyta	Magnoliopsida	Lamiales	Lamiaceae	Galeopsis	Galeopsis tetrahit		SPECIES	Galeopsis tetrahit L.	Galeopsis tetrahit		CA		Ontario	PRESENT		28eb1a3f-1c15-4a95-931a-4af90ecb574d	45.984784	-78.317755	615						2019-08-13T12:48:00	13	8	2019	5341300	5341300	HUMAN_OBSERVATION	iNaturalist	Observations	30834637		Michael Rayner	2019-08-14T21:33:17	CC_BY_NC_4_0	Basil Conlin	Basil Conlin			2023-02-13T16:01:19.092Z	StillImage	COORDINATE_ROUNDED;CONTINENT_DERIVED_FROM_COORDINATES
3898511913	ffe1030d-42d1-4bb5-8400-1123cc859a5a	71eff9d8-cac3-41da-a26c-c2833fb9af8a	Plantae	Tracheophyta	Magnoliopsida	Lamiales	Lamiaceae	Galeopsis	Galeopsis tetrahit		SPECIES	Galeopsis tetrahit L.	Galeopsis tetrahit	L.	US		New York	PRESENT		90c5397a-6f94-4396-8e9c-cdcf6f59ef69	41.830422	-74.064644							1968-08-30T00:00:00	30	8	1968	5341300	5341300	PRESERVED_SPECIMEN	Mohonk Preserve	DSRC	MOH003483				CC0_1_0	Mohonk Preserve	M. Domville			2023-02-09T18:47:58.145Z	StillImage	GEODETIC_DATUM_ASSUMED_WGS84;CONTINENT_DERIVED_FROM_COORDINATES;AMBIGUOUS_COLLECTION;INSTITUTION_MATCH_FUZZY
3892630503	50c9509d-22c7-4a22-a47d-8c48425ef4a7	https://www.inaturalist.org/observations/129376738	Plantae	Tracheophyta	Magnoliopsida	Lamiales	Lamiaceae	Galeopsis	Galeopsis tetrahit		SPECIES	Galeopsis tetrahit L.	Galeopsis tetrahit		US		Michigan	PRESENT		28eb1a3f-1c15-4a95-931a-4af90ecb574d	46.504166	-86.646278	3						2022-08-03T10:36:06	3	8	2022	5341300	5341300	HUMAN_OBSERVATION	iNaturalist	Observations	129376738		Robert Kahl	2022-08-04T05:15:05	CC_BY_NC_4_0	Robert Kahl	Robert Kahl			2023-02-13T16:07:22.442Z	StillImage	COORDINATE_ROUNDED;CONTINENT_DERIVED_FROM_COORDINATES
3892494230	50c9509d-22c7-4a22-a47d-8c48425ef4a7	https://www.inaturalist.org/observations/131119397	Plantae	Tracheophyta	Magnoliopsida	Lamiales	Lamiaceae	Galeopsis	Galeopsis tetrahit		SPECIES	Galeopsis tetrahit L.	Galeopsis tetrahit		CA		Ontario	PRESENT		28eb1a3f-1c15-4a95-931a-4af90ecb574d	45.479503	-76.155389	7134						2022-08-16T14:23:27	16	8	2022	5341300	5341300	HUMAN_OBSERVATION	iNaturalist	Observations	131119397		gonature1	2022-08-16T21:11:47	CC_BY_NC_4_0	gonature1	gonature1			2023-02-13T16:07:18.302Z	StillImage	COORDINATE_ROUNDED;CONTINENT_DERIVED_FROM_COORDINATES
3892279762	50c9509d-22c7-4a22-a47d-8c48425ef4a7	https://www.inaturalist.org/observations/130438930	Plantae	Tracheophyta	Magnoliopsida	Lamiales	Lamiaceae	Galeopsis	Galeopsis tetrahit		SPECIES	Galeopsis tetrahit L.	Galeopsis tetrahit		CA		Québec	PRESENT		28eb1a3f-1c15-4a95-931a-4af90ecb574d	45.042245	-72.565063	6						2022-08-10T12:01:11	10	8	2022	5341300	5341300	HUMAN_OBSERVATION	iNaturalist	Observations	130438930		Étienne Lacroix-Carignan	2022-08-13T01:08:47	CC_BY_NC_4_0	dmarullo	dmarullo			2023-02-13T16:17:42.066Z	StillImage	COORDINATE_ROUNDED;CONTINENT_DERIVED_FROM_COORDINATES
3889111354	50c9509d-22c7-4a22-a47d-8c48425ef4a7	https://www.inaturalist.org/observations/83088289	Plantae	Tracheophyta	Magnoliopsida	Lamiales	Lamiaceae	Galeopsis	Galeopsis tetrahit		SPECIES	Galeopsis tetrahit L.	Galeopsis tetrahit		CA		British Columbia	PRESENT		28eb1a3f-1c15-4a95-931a-4af90ecb574d	49.322658	-117.65247	47						2021-06-12T12:37:00	12	6	2021	5341300	5341300	HUMAN_OBSERVATION	iNaturalist	Observations	83088289		Alex Abair	2022-08-06T04:10:43	CC_BY_NC_4_0	rwr	rwr			2023-02-13T16:13:54.532Z	StillImage	COORDINATE_ROUNDED;CONTINENT_DERIVED_FROM_COORDINATES
3889105903	50c9509d-22c7-4a22-a47d-8c48425ef4a7	https://www.inaturalist.org/observations/129696139	Plantae	Tracheophyta	Magnoliopsida	Lamiales	Lamiaceae	Galeopsis	Galeopsis tetrahit		SPECIES	Galeopsis tetrahit L.	Galeopsis tetrahit		US		Vermont	PRESENT		28eb1a3f-1c15-4a95-931a-4af90ecb574d	42.796647	-73.246437	65						2022-08-06T12:41:27	6	8	2022	5341300	5341300	HUMAN_OBSERVATION	iNaturalist	Observations	129696139		plants are people too	2022-08-06T16:43:16	CC_BY_NC_4_0	plants are people too	plants are people too			2023-02-13T16:07:29.299Z	StillImage	COORDINATE_ROUNDED;CONTINENT_DERIVED_FROM_COORDINATES
3889087367	50c9509d-22c7-4a22-a47d-8c48425ef4a7	https://www.inaturalist.org/observations/88456927	Plantae	Tracheophyta	Magnoliopsida	Lamiales	Lamiaceae	Galeopsis	Galeopsis tetrahit		SPECIES	Galeopsis tetrahit L.	Galeopsis tetrahit		CA		British Columbia	PRESENT		28eb1a3f-1c15-4a95-931a-4af90ecb574d	49.099725	-122.010887	232						2017-07-18T11:22:00	18	7	2017	5341300	5341300	HUMAN_OBSERVATION	iNaturalist	Observations	88456927		graeme45	2021-07-24T22:07:52	CC_BY_NC_4_0	graeme45	graeme45			2023-02-13T16:04:38.894Z	StillImage	COORDINATE_ROUNDED;CONTINENT_DERIVED_FROM_COORDINATES
3889054683	50c9509d-22c7-4a22-a47d-8c48425ef4a7	https://www.inaturalist.org/observations/129858975	Plantae	Tracheophyta	Magnoliopsida	Lamiales	Lamiaceae	Galeopsis	Galeopsis tetrahit		SPECIES	Galeopsis tetrahit L.	Galeopsis tetrahit		US		Minnesota	PRESENT		28eb1a3f-1c15-4a95-931a-4af90ecb574d	46.998447	-94.993278							2022-08-07T12:30:44	7	8	2022	5341300	5341300	HUMAN_OBSERVATION	iNaturalist	Observations	129858975		trusty125	2022-08-08T20:35:01	CC_BY_NC_4_0	trusty125	trusty125			2023-02-13T16:16:14.655Z	StillImage	COORDINATE_ROUNDED;CONTINENT_DERIVED_FROM_COORDINATES
3889048208	50c9509d-22c7-4a22-a47d-8c48425ef4a7	https://www.inaturalist.org/observations/129757445	Plantae	Tracheophyta	Magnoliopsida	Lamiales	Lamiaceae	Galeopsis	Galeopsis tetrahit		SPECIES	Galeopsis tetrahit L.	Galeopsis tetrahit		US		Michigan	PRESENT		28eb1a3f-1c15-4a95-931a-4af90ecb574d	46.530308	-86.037629	5						2022-08-05T15:41:45	5	8	2022	5341300	5341300	HUMAN_OBSERVATION	iNaturalist	Observations	129757445		Susan Fawcett	2022-08-07T00:45:58	CC_BY_NC_4_0	Susan Fawcett	Susan Fawcett			2023-02-13T16:16:45.420Z	StillImage	COORDINATE_ROUNDED;CONTINENT_DERIVED_FROM_COORDINATES
3889023377	50c9509d-22c7-4a22-a47d-8c48425ef4a7	https://www.inaturalist.org/observations/88525285	Plantae	Tracheophyta	Magnoliopsida	Lamiales	Lamiaceae	Galeopsis	Galeopsis tetrahit		SPECIES	Galeopsis tetrahit L.	Galeopsis tetrahit		US		Maine	PRESENT		28eb1a3f-1c15-4a95-931a-4af90ecb574d	44.892722	-67.020211	5005						2021-07-25T07:54:52	25	7	2021	5341300	5341300	HUMAN_OBSERVATION	iNaturalist	Observations	88525285		Lisa Dellwo	2021-07-25T11:56:47	CC_BY_4_0	Lisa Dellwo	Lisa Dellwo			2023-02-13T16:12:55.393Z	StillImage	COORDINATE_ROUNDED;CONTINENT_DERIVED_FROM_COORDINATES
3889019458	50c9509d-22c7-4a22-a47d-8c48425ef4a7	https://www.inaturalist.org/observations/120611267	Plantae	Tracheophyta	Magnoliopsida	Lamiales	Lamiaceae	Galeopsis	Galeopsis tetrahit		SPECIES	Galeopsis tetrahit L.	Galeopsis tetrahit		US		Michigan	PRESENT		28eb1a3f-1c15-4a95-931a-4af90ecb574d	46.538197	-86.047761	4						2022-06-03T11:13:37	3	6	2022	5341300	5341300	HUMAN_OBSERVATION	iNaturalist	Observations	120611267		Ryne Rutherford	2022-06-07T02:23:09	CC_BY_NC_4_0	Ryne Rutherford	Ryne Rutherford			2023-02-13T16:17:26.215Z	StillImage	COORDINATE_ROUNDED;CONTINENT_DERIVED_FROM_COORDINATES
3889011844	50c9509d-22c7-4a22-a47d-8c48425ef4a7	https://www.inaturalist.org/observations/130050549	Plantae	Tracheophyta	Magnoliopsida	Lamiales	Lamiaceae	Galeopsis	Galeopsis tetrahit		SPECIES	Galeopsis tetrahit L.	Galeopsis tetrahit		CA		Prince Edward Island	PRESENT		28eb1a3f-1c15-4a95-931a-4af90ecb574d	46.478515	-64.09285	408						2022-08-08T09:19:00	8	8	2022	5341300	5341300	HUMAN_OBSERVATION	iNaturalist	Observations	130050549		Denis Gallant	2022-08-09T00:16:56	CC_BY_NC_4_0	Denis Gallant	Denis Gallant			2023-02-13T16:07:13.026Z	StillImage	COORDINATE_ROUNDED;CONTINENT_DERIVED_FROM_COORDINATES
3888994372	50c9509d-22c7-4a22-a47d-8c48425ef4a7	https://www.inaturalist.org/observations/90217492	Plantae	Tracheophyta	Magnoliopsida	Lamiales	Lamiaceae	Galeopsis	Galeopsis tetrahit		SPECIES	Galeopsis tetrahit L.	Galeopsis tetrahit		CA		British Columbia	PRESENT		28eb1a3f-1c15-4a95-931a-4af90ecb574d	51.247697	-117.620675	12						2021-08-06T19:10:27	6	8	2021	5341300	5341300	HUMAN_OBSERVATION	iNaturalist	Observations	90217492		todhaughton	2021-08-07T02:20:35	CC_BY_NC_4_0	todhaughton	todhaughton			2023-02-13T16:14:20.756Z	StillImage	COORDINATE_ROUNDED;CONTINENT_DERIVED_FROM_COORDINATES
3888964469	50c9509d-22c7-4a22-a47d-8c48425ef4a7	https://www.inaturalist.org/observations/127577220	Plantae	Tracheophyta	Magnoliopsida	Lamiales	Lamiaceae	Galeopsis	Galeopsis tetrahit		SPECIES	Galeopsis tetrahit L.	Galeopsis tetrahit		CA		British Columbia	PRESENT		28eb1a3f-1c15-4a95-931a-4af90ecb574d	50.135917	-122.958306	10						2022-07-23T14:22:00	23	7	2022	5341300	5341300	HUMAN_OBSERVATION	iNaturalist	Observations	127577220		Roslyn	2022-07-23T21:43:47	CC_BY_NC_4_0	Roslyn	Roslyn			2023-02-13T16:17:27.262Z	StillImage	COORDINATE_ROUNDED;CONTINENT_DERIVED_FROM_COORDINATES
3888957805	50c9509d-22c7-4a22-a47d-8c48425ef4a7	https://www.inaturalist.org/observations/129442900	Plantae	Tracheophyta	Magnoliopsida	Lamiales	Lamiaceae	Galeopsis	Galeopsis tetrahit		SPECIES	Galeopsis tetrahit L.	Galeopsis tetrahit		CA		Ontario	PRESENT		28eb1a3f-1c15-4a95-931a-4af90ecb574d	46.353237	-79.658302							2022-08-04T14:31:01	4	8	2022	5341300	5341300	HUMAN_OBSERVATION	iNaturalist	Observations	129442900		Lucas Beaver	2022-08-04T18:35:00	CC_BY_NC_4_0	Lucas Beaver	Lucas Beaver			2023-02-13T16:17:46.575Z	StillImage	COORDINATE_ROUNDED;CONTINENT_DERIVED_FROM_COORDINATES
3888917698	50c9509d-22c7-4a22-a47d-8c48425ef4a7	https://www.inaturalist.org/observations/130160835	Plantae	Tracheophyta	Magnoliopsida	Lamiales	Lamiaceae	Galeopsis	Galeopsis tetrahit		SPECIES	Galeopsis tetrahit L.	Galeopsis tetrahit		CA		Nova Scotia	PRESENT		28eb1a3f-1c15-4a95-931a-4af90ecb574d	46.141236	-60.444072	4						2022-08-07T16:37:26	7	8	2022	5341300	5341300	HUMAN_OBSERVATION	iNaturalist	Observations	130160835		rorymacneil	2022-08-09T21:00:08	CC_BY_NC_4_0	rorymacneil	rorymacneil			2023-02-13T16:16:38.380Z	StillImage	COORDINATE_ROUNDED;CONTINENT_DERIVED_FROM_COORDINATES
3888852072	50c9509d-22c7-4a22-a47d-8c48425ef4a7	https://www.inaturalist.org/observations/129612813	Plantae	Tracheophyta	Magnoliopsida	Lamiales	Lamiaceae	Galeopsis	Galeopsis tetrahit		SPECIES	Galeopsis tetrahit L.	Galeopsis tetrahit		CA		Québec	PRESENT		28eb1a3f-1c15-4a95-931a-4af90ecb574d	48.522341	-64.228437	28						2022-08-05T14:21:38	5	8	2022	5341300	5341300	HUMAN_OBSERVATION	iNaturalist	Observations	129612813		Fraser Gibson	2022-08-06T00:27:53	CC_BY_NC_4_0	Fraser Gibson	Fraser Gibson			2023-02-13T16:07:08.161Z	StillImage	COORDINATE_ROUNDED;CONTINENT_DERIVED_FROM_COORDINATES
3888766701	50c9509d-22c7-4a22-a47d-8c48425ef4a7	https://www.inaturalist.org/observations/129698539	Plantae	Tracheophyta	Magnoliopsida	Lamiales	Lamiaceae	Galeopsis	Galeopsis tetrahit		SPECIES	Galeopsis tetrahit L.	Galeopsis tetrahit		CA		British Columbia	PRESENT		28eb1a3f-1c15-4a95-931a-4af90ecb574d	49.778856	-123.157053							2018-09-04T13:05:08	4	9	2018	5341300	5341300	HUMAN_OBSERVATION	iNaturalist	Observations	129698539		Gwen L'Hirondelle	2022-08-06T16:58:47	CC_BY_NC_4_0	Gwen L'Hirondelle	Gwen L'Hirondelle			2023-02-13T16:17:31.756Z	StillImage	COORDINATE_ROUNDED;CONTINENT_DERIVED_FROM_COORDINATES
3888739760	50c9509d-22c7-4a22-a47d-8c48425ef4a7	https://www.inaturalist.org/observations/129589914	Plantae	Tracheophyta	Magnoliopsida	Lamiales	Lamiaceae	Galeopsis	Galeopsis tetrahit		SPECIES	Galeopsis tetrahit L.	Galeopsis tetrahit		CA		Prince Edward Island	PRESENT		28eb1a3f-1c15-4a95-931a-4af90ecb574d	46.086884	-62.594576							2022-08-05T09:40:36	5	8	2022	5341300	5341300	HUMAN_OBSERVATION	iNaturalist	Observations	129589914		Julie-Lynn Zahavich	2022-08-05T20:54:31	CC_BY_NC_4_0	Julie-Lynn Zahavich	Julie-Lynn Zahavich			2023-02-13T16:17:04.044Z	StillImage	COORDINATE_ROUNDED;CONTINENT_DERIVED_FROM_COORDINATES
3888738466	50c9509d-22c7-4a22-a47d-8c48425ef4a7	https://www.inaturalist.org/observations/127437764	Plantae	Tracheophyta	Magnoliopsida	Lamiales	Lamiaceae	Galeopsis	Galeopsis tetrahit		SPECIES	Galeopsis tetrahit L.	Galeopsis tetrahit		CA		British Columbia	PRESENT		28eb1a3f-1c15-4a95-931a-4af90ecb574d	49.300413	-122.70658	17						2022-07-22T11:20:21	22	7	2022	5341300	5341300	HUMAN_OBSERVATION	iNaturalist	Observations	127437764		lybaldwin	2022-07-23T00:40:14	CC_BY_NC_4_0	lybaldwin	lybaldwin			2023-02-13T16:07:04.058Z	StillImage	COORDINATE_ROUNDED;CONTINENT_DERIVED_FROM_COORDINATES
3888736377	50c9509d-22c7-4a22-a47d-8c48425ef4a7	https://www.inaturalist.org/observations/91908151	Plantae	Tracheophyta	Magnoliopsida	Lamiales	Lamiaceae	Galeopsis	Galeopsis tetrahit		SPECIES	Galeopsis tetrahit L.	Galeopsis tetrahit		CA		British Columbia	PRESENT		28eb1a3f-1c15-4a95-931a-4af90ecb574d	49.190048	-122.597859							2021-08-20T14:36:46	20	8	2021	5341300	5341300	HUMAN_OBSERVATION	iNaturalist	Observations	91908151		sidalcea	2021-08-20T23:28:32	CC_BY_NC_4_0	sidalcea	sidalcea			2023-02-13T16:04:51.514Z	StillImage	COORDINATE_ROUNDED;CONTINENT_DERIVED_FROM_COORDINATES
3888733370	50c9509d-22c7-4a22-a47d-8c48425ef4a7	https://www.inaturalist.org/observations/89676637	Plantae	Tracheophyta	Magnoliopsida	Lamiales	Lamiaceae	Galeopsis	Galeopsis tetrahit		SPECIES	Galeopsis tetrahit L.	Galeopsis tetrahit		CA		British Columbia	PRESENT		28eb1a3f-1c15-4a95-931a-4af90ecb574d	54.527215	-128.608579	39						2021-08-02T11:50:21	2	8	2021	5341300	5341300	HUMAN_OBSERVATION	iNaturalist	Observations	89676637		judithcullington	2021-08-02T18:52:27	CC_BY_NC_4_0	judithcullington	judithcullington			2023-02-13T16:14:39.695Z	StillImage	COORDINATE_ROUNDED;CONTINENT_DERIVED_FROM_COORDINATES
3881891498	50c9509d-22c7-4a22-a47d-8c48425ef4a7	https://www.inaturalist.org/observations/128964085	Plantae	Tracheophyta	Magnoliopsida	Lamiales	Lamiaceae	Galeopsis	Galeopsis tetrahit		SPECIES	Galeopsis tetrahit L.	Galeopsis tetrahit		CA		Québec	PRESENT		28eb1a3f-1c15-4a95-931a-4af90ecb574d	45.683629	-75.931965	4986						2022-07-29T10:33:00	29	7	2022	5341300	5341300	HUMAN_OBSERVATION	iNaturalist	Observations	128964085		see-em	2022-08-01T12:30:37	CC_BY_NC_4_0	see-em	see-em			2023-02-13T16:17:33.253Z	StillImage	COORDINATE_ROUNDED;CONTINENT_DERIVED_FROM_COORDINATES
3881780534	50c9509d-22c7-4a22-a47d-8c48425ef4a7	https://www.inaturalist.org/observations/126685413	Plantae	Tracheophyta	Magnoliopsida	Lamiales	Lamiaceae	Galeopsis	Galeopsis tetrahit		SPECIES	Galeopsis tetrahit L.	Galeopsis tetrahit		US		Vermont	PRESENT		28eb1a3f-1c15-4a95-931a-4af90ecb574d	45.005511	-71.667612	10						2022-07-17T13:47:39	17	7	2022	5341300	5341300	HUMAN_OBSERVATION	iNaturalist	Observations	126685413		Rebecca Scott	2022-07-17T18:30:24	CC_BY_NC_4_0	Rebecca Scott	Rebecca Scott			2023-02-13T16:16:35.640Z	StillImage	COORDINATE_ROUNDED;CONTINENT_DERIVED_FROM_COORDINATES
3881753071	50c9509d-22c7-4a22-a47d-8c48425ef4a7	https://www.inaturalist.org/observations/128590953	Plantae	Tracheophyta	Magnoliopsida	Lamiales	Lamiaceae	Galeopsis	Galeopsis tetrahit		SPECIES	Galeopsis tetrahit L.	Galeopsis tetrahit		CA		Ontario	PRESENT		28eb1a3f-1c15-4a95-931a-4af90ecb574d	45.547848	-78.565805	10						2022-07-29T14:18:49	29	7	2022	5341300	5341300	HUMAN_OBSERVATION	iNaturalist	Observations	128590953		Quinten Wiegersma	2022-07-30T12:03:48	CC_BY_4_0	Quinten Wiegersma	Quinten Wiegersma			2023-02-13T16:07:23.426Z	StillImage	COORDINATE_ROUNDED;CONTINENT_DERIVED_FROM_COORDINATES
3881741504	50c9509d-22c7-4a22-a47d-8c48425ef4a7	https://www.inaturalist.org/observations/127098873	Plantae	Tracheophyta	Magnoliopsida	Lamiales	Lamiaceae	Galeopsis	Galeopsis tetrahit		SPECIES	Galeopsis tetrahit L.	Galeopsis tetrahit		US		New York	PRESENT		28eb1a3f-1c15-4a95-931a-4af90ecb574d	41.431725	-74.612213	4						2022-07-20T10:13:37	20	7	2022	5341300	5341300	HUMAN_OBSERVATION	iNaturalist	Observations	127098873		Karl Anderson	2022-07-20T15:13:48	CC_BY_NC_4_0	Karl Anderson	Karl Anderson			2023-02-13T16:06:57.459Z	StillImage	COORDINATE_ROUNDED;CONTINENT_DERIVED_FROM_COORDINATES
3881700030	50c9509d-22c7-4a22-a47d-8c48425ef4a7	https://www.inaturalist.org/observations/128540064	Plantae	Tracheophyta	Magnoliopsida	Lamiales	Lamiaceae	Galeopsis	Galeopsis tetrahit		SPECIES	Galeopsis tetrahit L.	Galeopsis tetrahit		CA		Ontario	PRESENT		28eb1a3f-1c15-4a95-931a-4af90ecb574d	44.454425	-79.571373	11252						2022-07-29T20:25:09	29	7	2022	5341300	5341300	HUMAN_OBSERVATION	iNaturalist	Observations	128540064		Joseph (Jerry) Bloom	2022-07-30T01:48:37	CC_BY_NC_4_0	orokidz2021	orokidz2021			2023-02-13T16:07:43.440Z	StillImage	COORDINATE_ROUNDED;CONTINENT_DERIVED_FROM_COORDINATES
3881693121	50c9509d-22c7-4a22-a47d-8c48425ef4a7	https://www.inaturalist.org/observations/128728655	Plantae	Tracheophyta	Magnoliopsida	Lamiales	Lamiaceae	Galeopsis	Galeopsis tetrahit		SPECIES	Galeopsis tetrahit L.	Galeopsis tetrahit		CA		Ontario	PRESENT		28eb1a3f-1c15-4a95-931a-4af90ecb574d	49.794126	-83.41564	26486						2022-07-30T16:30:00	30	7	2022	5341300	5341300	HUMAN_OBSERVATION	iNaturalist	Observations	128728655		natcka	2022-07-31T02:12:54	CC_BY_NC_4_0	natcka	natcka			2023-02-13T16:07:09.805Z	StillImage	COORDINATE_ROUNDED;CONTINENT_DERIVED_FROM_COORDINATES
3881671867	50c9509d-22c7-4a22-a47d-8c48425ef4a7	https://www.inaturalist.org/observations/129035311	Plantae	Tracheophyta	Magnoliopsida	Lamiales	Lamiaceae	Galeopsis	Galeopsis tetrahit		SPECIES	Galeopsis tetrahit L.	Galeopsis tetrahit		CA		Québec	PRESENT		28eb1a3f-1c15-4a95-931a-4af90ecb574d	45.599338	-75.105359	15						2022-08-01T11:42:00	1	8	2022	5341300	5341300	HUMAN_OBSERVATION	iNaturalist	Observations	129035311		Étienne Lacroix-Carignan	2022-08-01T23:41:05	CC_BY_NC_4_0	Jean-Marc Vallières	Jean-Marc Vallières			2023-02-13T16:17:55.863Z	StillImage	COORDINATE_ROUNDED;CONTINENT_DERIVED_FROM_COORDINATES
3881504157	50c9509d-22c7-4a22-a47d-8c48425ef4a7	https://www.inaturalist.org/observations/128497062	Plantae	Tracheophyta	Magnoliopsida	Lamiales	Lamiaceae	Galeopsis	Galeopsis tetrahit		SPECIES	Galeopsis tetrahit L.	Galeopsis tetrahit		CA		Ontario	PRESENT		28eb1a3f-1c15-4a95-931a-4af90ecb574d	44.541564	-80.927796	310						2022-07-29T10:04:23	29	7	2022	5341300	5341300	HUMAN_OBSERVATION	iNaturalist	Observations	128497062		turtlegirl1997	2022-07-29T19:34:53	CC_BY_NC_4_0	turtlegirl1997	turtlegirl1997			2023-02-13T16:16:09.171Z	StillImage	COORDINATE_ROUNDED;CONTINENT_DERIVED_FROM_COORDINATES
3881451984	50c9509d-22c7-4a22-a47d-8c48425ef4a7	https://www.inaturalist.org/observations/128381148	Plantae	Tracheophyta	Magnoliopsida	Lamiales	Lamiaceae	Galeopsis	Galeopsis tetrahit		SPECIES	Galeopsis tetrahit L.	Galeopsis tetrahit		CA		British Columbia	PRESENT		28eb1a3f-1c15-4a95-931a-4af90ecb574d	49.709189	-123.158848	15						2022-07-24T17:13:00	24	7	2022	5341300	5341300	HUMAN_OBSERVATION	iNaturalist	Observations	128381148		Roslyn	2022-07-29T00:16:04	CC_BY_NC_4_0	Roslyn	Roslyn			2023-02-13T16:17:28.930Z	StillImage	COORDINATE_ROUNDED;CONTINENT_DERIVED_FROM_COORDINATES
3881443257	50c9509d-22c7-4a22-a47d-8c48425ef4a7	https://www.inaturalist.org/observations/129047700	Plantae	Tracheophyta	Magnoliopsida	Lamiales	Lamiaceae	Galeopsis	Galeopsis tetrahit		SPECIES	Galeopsis tetrahit L.	Galeopsis tetrahit		US		Maine	PRESENT		28eb1a3f-1c15-4a95-931a-4af90ecb574d	44.553097	-69.2901	4						2022-08-01T12:28:08	1	8	2022	5341300	5341300	HUMAN_OBSERVATION	iNaturalist	Observations	129047700		muddyviolets	2022-08-01T21:49:51	CC_BY_NC_4_0	muddyviolets	muddyviolets			2023-02-13T16:07:52.366Z	StillImage	COORDINATE_ROUNDED;CONTINENT_DERIVED_FROM_COORDINATES
3881413868	50c9509d-22c7-4a22-a47d-8c48425ef4a7	https://www.inaturalist.org/observations/128637199	Plantae	Tracheophyta	Magnoliopsida	Lamiales	Lamiaceae	Galeopsis	Galeopsis tetrahit		SPECIES	Galeopsis tetrahit L.	Galeopsis tetrahit		CA		Québec	PRESENT		28eb1a3f-1c15-4a95-931a-4af90ecb574d	45.608647	-75.644782	4						2022-07-30T12:59:22	30	7	2022	5341300	5341300	HUMAN_OBSERVATION	iNaturalist	Observations	128637199		Guy Laflamme	2022-07-30T17:00:25	CC_BY_NC_4_0	Guy Laflamme	Guy Laflamme			2023-02-13T16:07:08.673Z	StillImage	COORDINATE_ROUNDED;CONTINENT_DERIVED_FROM_COORDINATES
3881402940	50c9509d-22c7-4a22-a47d-8c48425ef4a7	https://www.inaturalist.org/observations/128319751	Plantae	Tracheophyta	Magnoliopsida	Lamiales	Lamiaceae	Galeopsis	Galeopsis tetrahit		SPECIES	Galeopsis tetrahit L.	Galeopsis tetrahit		US		Vermont	PRESENT		28eb1a3f-1c15-4a95-931a-4af90ecb574d	44.642764	-73.059928	4						2022-07-26T10:44:00	26	7	2022	5341300	5341300	HUMAN_OBSERVATION	iNaturalist	Observations	128319751		Tom Scavo	2022-07-28T16:45:36	CC_BY_NC_4_0	Tom Scavo	Tom Scavo			2023-02-13T16:07:01.416Z	StillImage	COORDINATE_ROUNDED;CONTINENT_DERIVED_FROM_COORDINATES
3881342246	50c9509d-22c7-4a22-a47d-8c48425ef4a7	https://www.inaturalist.org/observations/128822786	Plantae	Tracheophyta	Magnoliopsida	Lamiales	Lamiaceae	Galeopsis	Galeopsis tetrahit		SPECIES	Galeopsis tetrahit L.	Galeopsis tetrahit		CA		Québec	PRESENT		28eb1a3f-1c15-4a95-931a-4af90ecb574d	45.553244	-73.341103	5						2022-07-31T09:46:00	31	7	2022	5341300	5341300	HUMAN_OBSERVATION	iNaturalist	Observations	128822786		poifra	2022-07-31T16:44:42	CC_BY_NC_4_0	poifra	poifra			2023-02-13T16:07:09.956Z	StillImage	COORDINATE_ROUNDED;CONTINENT_DERIVED_FROM_COORDINATES
3874114618	50c9509d-22c7-4a22-a47d-8c48425ef4a7	https://www.inaturalist.org/observations/127131842	Plantae	Tracheophyta	Magnoliopsida	Lamiales	Lamiaceae	Galeopsis	Galeopsis tetrahit		SPECIES	Galeopsis tetrahit L.	Galeopsis tetrahit		US		Wisconsin	PRESENT		28eb1a3f-1c15-4a95-931a-4af90ecb574d	43.684074	-87.719074	272						2022-07-19T15:21:00	19	7	2022	5341300	5341300	HUMAN_OBSERVATION	iNaturalist	Observations	127131842		wirich	2022-07-20T19:28:44	CC_BY_4_0	wirich	wirich			2023-02-13T16:17:50.211Z	StillImage	COORDINATE_ROUNDED;CONTINENT_DERIVED_FROM_COORDINATES
3873953380	50c9509d-22c7-4a22-a47d-8c48425ef4a7	https://www.inaturalist.org/observations/127440000	Plantae	Tracheophyta	Magnoliopsida	Lamiales	Lamiaceae	Galeopsis	Galeopsis tetrahit		SPECIES	Galeopsis tetrahit L.	Galeopsis tetrahit		US		Vermont	PRESENT		28eb1a3f-1c15-4a95-931a-4af90ecb574d	44.516572	-72.946939	4						2022-07-15T13:41:00	15	7	2022	5341300	5341300	HUMAN_OBSERVATION	iNaturalist	Observations	127440000		Tom Scavo	2022-07-23T01:32:28	CC_BY_NC_4_0	Tom Scavo	Tom Scavo			2023-02-13T16:16:19.144Z	StillImage	COORDINATE_ROUNDED;CONTINENT_DERIVED_FROM_COORDINATES
3873900438	50c9509d-22c7-4a22-a47d-8c48425ef4a7	https://www.inaturalist.org/observations/126477184	Plantae	Tracheophyta	Magnoliopsida	Lamiales	Lamiaceae	Galeopsis	Galeopsis tetrahit		SPECIES	Galeopsis tetrahit L.	Galeopsis tetrahit		US		Vermont	PRESENT		28eb1a3f-1c15-4a95-931a-4af90ecb574d	44.516695	-72.946998	181						2022-07-15T13:46:00	15	7	2022	5341300	5341300	HUMAN_OBSERVATION	iNaturalist	Observations	126477184		Laurie DiCesare	2022-07-17T13:35:36	CC_BY_NC_4_0	Laurie DiCesare	Laurie DiCesare			2023-02-13T16:07:06.749Z	StillImage	COORDINATE_ROUNDED;CONTINENT_DERIVED_FROM_COORDINATES
3873870897	50c9509d-22c7-4a22-a47d-8c48425ef4a7	https://www.inaturalist.org/observations/127687392	Plantae	Tracheophyta	Magnoliopsida	Lamiales	Lamiaceae	Galeopsis	Galeopsis tetrahit		SPECIES	Galeopsis tetrahit L.	Galeopsis tetrahit		CA		Québec	PRESENT		28eb1a3f-1c15-4a95-931a-4af90ecb574d	48.300775	-71.141625	4						2022-07-24T09:58:00	24	7	2022	5341300	5341300	HUMAN_OBSERVATION	iNaturalist	Observations	127687392		pointrond	2022-07-24T15:30:32	CC_BY_NC_4_0	pointrond	pointrond			2023-02-13T16:07:19.605Z	StillImage	CONTINENT_DERIVED_FROM_COORDINATES
3873439540	50c9509d-22c7-4a22-a47d-8c48425ef4a7	https://www.inaturalist.org/observations/127686991	Plantae	Tracheophyta	Magnoliopsida	Lamiales	Lamiaceae	Galeopsis	Galeopsis tetrahit		SPECIES	Galeopsis tetrahit L.	Galeopsis tetrahit		CA		Québec	PRESENT		28eb1a3f-1c15-4a95-931a-4af90ecb574d	48.299356	-71.139992	3						2022-07-24T09:53:00	24	7	2022	5341300	5341300	HUMAN_OBSERVATION	iNaturalist	Observations	127686991		pointrond	2022-07-24T15:27:53	CC_BY_NC_4_0	pointrond	pointrond			2023-02-13T16:17:29.132Z	StillImage	COORDINATE_ROUNDED;CONTINENT_DERIVED_FROM_COORDINATES
3873406528	50c9509d-22c7-4a22-a47d-8c48425ef4a7	https://www.inaturalist.org/observations/126477549	Plantae	Tracheophyta	Magnoliopsida	Lamiales	Lamiaceae	Galeopsis	Galeopsis tetrahit		SPECIES	Galeopsis tetrahit L.	Galeopsis tetrahit		US		Minnesota	PRESENT		28eb1a3f-1c15-4a95-931a-4af90ecb574d	46.851897	-92.047085	26935						2022-07-15T18:37:21	15	7	2022	5341300	5341300	HUMAN_OBSERVATION	iNaturalist	Observations	126477549		jessdexter	2022-07-16T14:01:42	CC_BY_NC_4_0	jessdexter	jessdexter			2023-02-13T16:07:14.135Z	StillImage	COORDINATE_ROUNDED;CONTINENT_DERIVED_FROM_COORDINATES
3873389640	50c9509d-22c7-4a22-a47d-8c48425ef4a7	https://www.inaturalist.org/observations/126372524	Plantae	Tracheophyta	Magnoliopsida	Lamiales	Lamiaceae	Galeopsis	Galeopsis tetrahit		SPECIES	Galeopsis tetrahit L.	Galeopsis tetrahit		US		Maryland	PRESENT		28eb1a3f-1c15-4a95-931a-4af90ecb574d	39.695205	-78.403697	10						2022-07-10T12:52:47	10	7	2022	5341300	5341300	HUMAN_OBSERVATION	iNaturalist	Observations	126372524		tomfeild	2022-07-15T18:17:23	CC_BY_NC_4_0	tomfeild	tomfeild			2023-02-13T16:06:55.105Z	StillImage	COORDINATE_ROUNDED;CONTINENT_DERIVED_FROM_COORDINATES
3873207241	50c9509d-22c7-4a22-a47d-8c48425ef4a7	https://www.inaturalist.org/observations/127777762	Plantae	Tracheophyta	Magnoliopsida	Lamiales	Lamiaceae	Galeopsis	Galeopsis tetrahit		SPECIES	Galeopsis tetrahit L.	Galeopsis tetrahit		US		Wisconsin	PRESENT		28eb1a3f-1c15-4a95-931a-4af90ecb574d	44.468072	-88.057	5						2022-07-23T17:17:16	23	7	2022	5341300	5341300	HUMAN_OBSERVATION	iNaturalist	Observations	127777762		Dra. Leah	2022-07-25T01:17:35	CC_BY_NC_4_0	Dra. Leah	Dra. Leah			2023-02-13T16:16:47.400Z	StillImage	COORDINATE_ROUNDED;CONTINENT_DERIVED_FROM_COORDINATES
3873069502	50c9509d-22c7-4a22-a47d-8c48425ef4a7	https://www.inaturalist.org/observations/127112789	Plantae	Tracheophyta	Magnoliopsida	Lamiales	Lamiaceae	Galeopsis	Galeopsis tetrahit		SPECIES	Galeopsis tetrahit L.	Galeopsis tetrahit		US		Maine	PRESENT		28eb1a3f-1c15-4a95-931a-4af90ecb574d	43.93001	-69.925916	20						2022-07-20T12:52:27	20	7	2022	5341300	5341300	HUMAN_OBSERVATION	iNaturalist	Observations	127112789		Weston Barker	2022-07-20T17:00:10	CC_BY_NC_4_0	Weston Barker	Weston Barker			2023-02-13T16:16:30.717Z	StillImage	COORDINATE_ROUNDED;CONTINENT_DERIVED_FROM_COORDINATES
3865310388	f873ef66-231a-4ea3-bd4d-a16f182bf337	33dbcb87-3f30-43a4-8821-80af91d01388	Plantae	Tracheophyta	Magnoliopsida	Lamiales	Lamiaceae	Galeopsis	Galeopsis tetrahit		SPECIES	Galeopsis tetrahit L.	Galeopsis tetrahit	L.	US	Near Phoenicia, Catskills	New York	PRESENT		f9b67ad0-9c9b-11d9-b9db-b8a03c50a862	42.084813	-74.315425	2129						1907-07-01T00:00:00		7	1907	5341300	5341300	PRESERVED_SPECIMEN	PH		PH00367056	s.n.			CC_BY_4_0		Dr. J. M. Macfarlane			2023-01-25T00:35:59.448Z	StillImage	GEODETIC_DATUM_ASSUMED_WGS84;CONTINENT_DERIVED_FROM_COORDINATES;RECORDED_DATE_INVALID;COLLECTION_MATCH_NONE;INSTITUTION_MATCH_FUZZY
3865310386	f873ef66-231a-4ea3-bd4d-a16f182bf337	bb3bbd01-71db-456d-b049-e7e857785c56	Plantae	Tracheophyta	Magnoliopsida	Lamiales	Lamiaceae	Galeopsis	Galeopsis tetrahit		SPECIES	Galeopsis tetrahit L.	Galeopsis tetrahit	L.	US	Along Allegheny River 2.5 mi. SW of Kinzua	Pennsylvania	PRESENT		f9b67ad0-9c9b-11d9-b9db-b8a03c50a862	41.838287	-78.996464	1018						1950-08-16T00:00:00	16	8	1950	5341300	5341300	PRESERVED_SPECIMEN	PH		PH00367011	20063			CC_BY_4_0		John M. Fogg, Jr.; H. A. Wahl; E. T. Wherry			2023-01-25T00:35:59.448Z	StillImage	CONTINENT_DERIVED_FROM_COORDINATES;COLLECTION_MATCH_NONE;INSTITUTION_MATCH_FUZZY
3865310385	f873ef66-231a-4ea3-bd4d-a16f182bf337	d036a78e-325d-4af2-b677-a64e3ab9e063	Plantae	Tracheophyta	Magnoliopsida	Lamiales	Lamiaceae	Galeopsis	Galeopsis tetrahit		SPECIES	Galeopsis tetrahit L.	Galeopsis tetrahit	L.	US	Stony Fork Creek near the State Picnic Grove	Pennsylvania	PRESENT		f9b67ad0-9c9b-11d9-b9db-b8a03c50a862	41.596892	-77.354573	2924						1935-08-11T00:00:00	11	8	1935	5341300	5341300	PRESERVED_SPECIMEN	PH		PH00366993	163			CC_BY_4_0		F. J. Trembley			2023-01-25T00:35:59.447Z	StillImage	GEODETIC_DATUM_ASSUMED_WGS84;CONTINENT_DERIVED_FROM_COORDINATES;COLLECTION_MATCH_NONE;INSTITUTION_MATCH_FUZZY
3865309397	f873ef66-231a-4ea3-bd4d-a16f182bf337	05685025-dbec-4e83-ba01-4b4534b34080	Plantae	Tracheophyta	Magnoliopsida	Lamiales	Lamiaceae	Galeopsis	Galeopsis tetrahit		SPECIES	Galeopsis tetrahit L.	Galeopsis tetrahit	L.	US	Overton Twp., State Game Lands No. 12	Pennsylvania	PRESENT		f9b67ad0-9c9b-11d9-b9db-b8a03c50a862	41.605164	-76.644331	3131						1941-08-29T00:00:00	29	8	1941	5341300	5341300	PRESERVED_SPECIMEN	PH		PH00366991	1076			CC_BY_4_0		W. F. Westerfeld			2023-01-25T00:35:36.077Z	StillImage	GEODETIC_DATUM_ASSUMED_WGS84;CONTINENT_DERIVED_FROM_COORDINATES;COLLECTION_MATCH_NONE;INSTITUTION_MATCH_FUZZY
3865308379	f873ef66-231a-4ea3-bd4d-a16f182bf337	85ae575a-cfad-4dd8-bec5-8fb023897693	Plantae	Tracheophyta	Magnoliopsida	Lamiales	Lamiaceae	Galeopsis	Galeopsis tetrahit		SPECIES	Galeopsis tetrahit L.	Galeopsis tetrahit	L.	US	Slope of Iron Mt., 1.5 mi NW of New Russia	New York	PRESENT		f9b67ad0-9c9b-11d9-b9db-b8a03c50a862	44.186747	-73.642892	1365						1934-08-16T00:00:00	16	8	1934	5341300	5341300	PRESERVED_SPECIMEN	PH		PH00367052	7220			CC_BY_4_0		John M. Fogg, Jr.			2023-01-25T00:35:34.862Z	StillImage	GEODETIC_DATUM_ASSUMED_WGS84;CONTINENT_DERIVED_FROM_COORDINATES;COLLECTION_MATCH_NONE;INSTITUTION_MATCH_FUZZY
3865308378	f873ef66-231a-4ea3-bd4d-a16f182bf337	d05ca3fa-4cfa-4ea5-aa79-44ce8a7c3a52	Plantae	Tracheophyta	Magnoliopsida	Lamiales	Lamiaceae	Galeopsis	Galeopsis tetrahit		SPECIES	Galeopsis tetrahit L.	Galeopsis tetrahit	L.	US	0.25 - 1.5 miles NW of Riverton, Delaware River	Pennsylvania	PRESENT		f9b67ad0-9c9b-11d9-b9db-b8a03c50a862	40.839576	-75.098168	1127						1941-07-23T00:00:00	23	7	1941	5341300	5341300	PRESERVED_SPECIMEN	PH		PH00367026	14457			CC_BY_4_0		Robert L. Schaeffer, Jr.			2023-01-25T00:35:34.861Z	StillImage	CONTINENT_DERIVED_FROM_COORDINATES;COLLECTION_MATCH_NONE;INSTITUTION_MATCH_FUZZY
3865308377	f873ef66-231a-4ea3-bd4d-a16f182bf337	824530f9-e501-4cf5-a5e0-d4221e18a52d	Plantae	Tracheophyta	Magnoliopsida	Lamiales	Lamiaceae	Galeopsis	Galeopsis tetrahit		SPECIES	Galeopsis tetrahit L.	Galeopsis tetrahit	L.	US	Overton Twp., State Game Lands No. 12	Pennsylvania	PRESENT		f9b67ad0-9c9b-11d9-b9db-b8a03c50a862	41.605164	-76.644331	3131						1941-08-30T00:00:00	30	8	1941	5341300	5341300	PRESERVED_SPECIMEN	PH		PH00366989	1029			CC_BY_4_0		W. F. Westerfeld			2023-01-25T00:35:34.860Z	StillImage	GEODETIC_DATUM_ASSUMED_WGS84;CONTINENT_DERIVED_FROM_COORDINATES;COLLECTION_MATCH_NONE;INSTITUTION_MATCH_FUZZY
3865307408	f873ef66-231a-4ea3-bd4d-a16f182bf337	73b895ee-f138-41e9-9480-f95dcad61404	Plantae	Tracheophyta	Magnoliopsida	Lamiales	Lamiaceae	Galeopsis	Galeopsis tetrahit		SPECIES	Galeopsis tetrahit L.	Galeopsis tetrahit	L.	US	along Kinderhook Creek, 1 mile N of Riders Mills	New York	PRESENT		f9b67ad0-9c9b-11d9-b9db-b8a03c50a862	42.492612	-73.556642	896						1933-08-24T00:00:00	24	8	1933	5341300	5341300	PRESERVED_SPECIMEN	PH		PH00367055	2207			CC_BY_4_0		Rogers McVaugh			2023-01-25T00:35:59.311Z	StillImage	CONTINENT_DERIVED_FROM_COORDINATES;COLLECTION_MATCH_NONE;INSTITUTION_MATCH_FUZZY
3865307406	f873ef66-231a-4ea3-bd4d-a16f182bf337	494f648c-eaa9-48af-8d61-38d2b1b6223b	Plantae	Tracheophyta	Magnoliopsida	Lamiales	Lamiaceae	Galeopsis	Galeopsis tetrahit		SPECIES	Galeopsis tetrahit L.	Galeopsis tetrahit	L.	US	Girard Twp., State Game Lands No. 34	Pennsylvania	PRESENT		f9b67ad0-9c9b-11d9-b9db-b8a03c50a862	41.17907	-78.298717	4650						1941-07-16T00:00:00	16	7	1941	5341300	5341300	PRESERVED_SPECIMEN	PH		PH00367010	94			CC_BY_4_0		W. F. Westerfeld			2023-01-25T00:35:59.310Z	StillImage	GEODETIC_DATUM_ASSUMED_WGS84;CONTINENT_DERIVED_FROM_COORDINATES;COLLECTION_MATCH_NONE;INSTITUTION_MATCH_FUZZY
3865307405	f873ef66-231a-4ea3-bd4d-a16f182bf337	79cb169b-675b-4679-af05-529fdabc4bf8	Plantae	Tracheophyta	Magnoliopsida	Lamiales	Lamiaceae	Galeopsis	Galeopsis tetrahit		SPECIES	Galeopsis tetrahit L.	Galeopsis tetrahit	L.	US	West Branch Fishing Creek, 0.25 mile above Central	Pennsylvania	PRESENT		f9b67ad0-9c9b-11d9-b9db-b8a03c50a862	41.298941	-76.376285	212		330				1938-09-05T00:00:00	5	9	1938	5341300	5341300	PRESERVED_SPECIMEN	PH		PH00366992	15976			CC_BY_4_0		F.R. Fosberg			2023-01-25T00:35:59.309Z	StillImage	CONTINENT_DERIVED_FROM_COORDINATES;COLLECTION_MATCH_NONE;INSTITUTION_MATCH_FUZZY
3865306340	f873ef66-231a-4ea3-bd4d-a16f182bf337	2c203b2a-549e-4ead-9c28-d88189ca01c7	Plantae	Tracheophyta	Magnoliopsida	Lamiales	Lamiaceae	Galeopsis	Galeopsis tetrahit		SPECIES	Galeopsis tetrahit L.	Galeopsis tetrahit	L.	US	Tannersville	New York	PRESENT		f9b67ad0-9c9b-11d9-b9db-b8a03c50a862	42.195644	-74.133751	1677		762				1903-07-23T00:00:00	23	7	1903	5341300	5341300	PRESERVED_SPECIMEN	PH		PH00367049	508598			CC_BY_4_0		C. S. Williamson			2023-01-25T00:35:34.871Z	StillImage	GEODETIC_DATUM_ASSUMED_WGS84;CONTINENT_DERIVED_FROM_COORDINATES;COLLECTION_MATCH_NONE;INSTITUTION_MATCH_FUZZY
3865306338	f873ef66-231a-4ea3-bd4d-a16f182bf337	1882f3b6-c57d-46d0-a2aa-463d7aa401fb	Plantae	Tracheophyta	Magnoliopsida	Lamiales	Lamiaceae	Galeopsis	Galeopsis tetrahit		SPECIES	Galeopsis tetrahit L.	Galeopsis tetrahit	L.	US	1.5 miles NW of Betula	Pennsylvania	PRESENT		f9b67ad0-9c9b-11d9-b9db-b8a03c50a862	41.686264	-78.414116	554						1950-08-14T00:00:00	14	8	1950	5341300	5341300	PRESERVED_SPECIMEN	PH		PH00367005	9675			CC_BY_4_0		Herbert A. Wahl; John M. Fogg, Jr.; Edgar T. Wherry			2023-01-25T00:35:34.870Z	StillImage	GEODETIC_DATUM_ASSUMED_WGS84;CONTINENT_DERIVED_FROM_COORDINATES;COLLECTION_MATCH_NONE;INSTITUTION_MATCH_FUZZY
3865306337	f873ef66-231a-4ea3-bd4d-a16f182bf337	ab6b690e-2451-49b4-96c1-cc07dbc9d9fa	Plantae	Tracheophyta	Magnoliopsida	Lamiales	Lamiaceae	Galeopsis	Galeopsis tetrahit		SPECIES	Galeopsis tetrahit L.	Galeopsis tetrahit	L.	US	Tobyhanna Mills	Pennsylvania	PRESENT		f9b67ad0-9c9b-11d9-b9db-b8a03c50a862	41.179681	-75.410581	475						1889-07-16T00:00:00	16	7	1889	5341300	5341300	PRESERVED_SPECIMEN	PH		PH00366987	s.n.			CC_BY_4_0		John K. Small			2023-01-25T00:35:34.868Z	StillImage	GEODETIC_DATUM_ASSUMED_WGS84;CONTINENT_DERIVED_FROM_COORDINATES;COLLECTION_MATCH_NONE;INSTITUTION_MATCH_FUZZY
3865305382	f873ef66-231a-4ea3-bd4d-a16f182bf337	519e242a-15fc-49f1-8312-3f5c96e0108c	Plantae	Tracheophyta	Magnoliopsida	Lamiales	Lamiaceae	Galeopsis	Galeopsis tetrahit		SPECIES	Galeopsis tetrahit L.	Galeopsis tetrahit	L.	US	5 mi SW of Keene Center, near Cascade Lake	New York	PRESENT		f9b67ad0-9c9b-11d9-b9db-b8a03c50a862	44.20493	-73.863579	1476						1934-08-17T00:00:00	17	8	1934	5341300	5341300	PRESERVED_SPECIMEN	PH		PH00367053	7269			CC_BY_4_0		John M. Fogg, Jr.			2023-01-25T00:35:59.337Z	StillImage	GEODETIC_DATUM_ASSUMED_WGS84;CONTINENT_DERIVED_FROM_COORDINATES;COLLECTION_MATCH_NONE;INSTITUTION_MATCH_FUZZY
3865305381	f873ef66-231a-4ea3-bd4d-a16f182bf337	2b67c25e-b80a-4ce8-b22b-7b936d4a9dcc	Plantae	Tracheophyta	Magnoliopsida	Lamiales	Lamiaceae	Galeopsis	Galeopsis tetrahit		SPECIES	Galeopsis tetrahit L.	Galeopsis tetrahit	L.	US	in Fleetwood	Pennsylvania	PRESENT		f9b67ad0-9c9b-11d9-b9db-b8a03c50a862	40.453983	-75.817976	1762						1934-07-28T00:00:00	28	7	1934	5341300	5341300	PRESERVED_SPECIMEN	PH		PH00367027	233-34			CC_BY_4_0		W. C. Brumbach			2023-01-25T00:35:59.337Z	StillImage	CONTINENT_DERIVED_FROM_COORDINATES;COLLECTION_MATCH_NONE;INSTITUTION_MATCH_FUZZY
3865305379	f873ef66-231a-4ea3-bd4d-a16f182bf337	16c19401-b07c-4192-932c-2c46044edadd	Plantae	Tracheophyta	Magnoliopsida	Lamiales	Lamiaceae	Galeopsis	Galeopsis tetrahit		SPECIES	Galeopsis tetrahit L.	Galeopsis tetrahit	L.	US	Overton Twp., State game lands No. 12	Pennsylvania	PRESENT		f9b67ad0-9c9b-11d9-b9db-b8a03c50a862	41.605164	-76.644331	3131						1941-08-23T00:00:00	23	8	1941	5341300	5341300	PRESERVED_SPECIMEN	PH		PH00366990	1030			CC_BY_4_0		W. F. Westerfeld			2023-01-25T00:35:59.335Z	StillImage	GEODETIC_DATUM_ASSUMED_WGS84;CONTINENT_DERIVED_FROM_COORDINATES;COLLECTION_MATCH_NONE;INSTITUTION_MATCH_FUZZY
3865304323	f873ef66-231a-4ea3-bd4d-a16f182bf337	62680a32-ebd4-4b7d-bc07-099313032f85	Plantae	Tracheophyta	Magnoliopsida	Lamiales	Lamiaceae	Galeopsis	Galeopsis tetrahit		SPECIES	Galeopsis tetrahit L.	Galeopsis tetrahit	L.	US	9.5 mi NNW of Renovo, Tamarack	Pennsylvania	PRESENT		f9b67ad0-9c9b-11d9-b9db-b8a03c50a862	41.424275	-77.848179	3264						1940-08-14T00:00:00	14	8	1940	5341300	5341300	PRESERVED_SPECIMEN	PH		PH00367003	17787			CC_BY_4_0		John M. Fogg, Jr.			2023-01-25T00:35:34.888Z	StillImage	CONTINENT_DERIVED_FROM_COORDINATES;COLLECTION_MATCH_NONE;INSTITUTION_MATCH_FUZZY
3865304322	f873ef66-231a-4ea3-bd4d-a16f182bf337	b3e3c940-0e23-4166-9741-ed8580f79fdf	Plantae	Tracheophyta	Magnoliopsida	Lamiales	Lamiaceae	Galeopsis	Galeopsis tetrahit		SPECIES	Galeopsis tetrahit L.	Galeopsis tetrahit	L.	US	2.25 miles NW of Kimble	Pennsylvania	PRESENT		f9b67ad0-9c9b-11d9-b9db-b8a03c50a862	41.489029	-75.153959	703						1953-08-19T00:00:00	19	8	1953	5341300	5341300	PRESERVED_SPECIMEN	PH		PH00366985	s.n.			CC_BY_4_0		Edgar T. Wherry			2023-01-25T00:35:34.887Z	StillImage	CONTINENT_DERIVED_FROM_COORDINATES;COLLECTION_MATCH_NONE;INSTITUTION_MATCH_FUZZY
3865303362	f873ef66-231a-4ea3-bd4d-a16f182bf337	8005ec7e-eb9c-44cf-954f-41d1661d246d	Plantae	Tracheophyta	Magnoliopsida	Lamiales	Lamiaceae	Galeopsis	Galeopsis tetrahit		SPECIES	Galeopsis tetrahit L.	Galeopsis tetrahit	L.	US	Along Delaware River, 0.25-1.5 miles NW of Riverton	Pennsylvania	PRESENT		f9b67ad0-9c9b-11d9-b9db-b8a03c50a862	40.839576	-75.098168	1127						1941-07-23T00:00:00	23	7	1941	5341300	5341300	PRESERVED_SPECIMEN	PH		PH00367025	14457			CC_BY_4_0		Robert L. Schaeffer, Jr.			2023-01-25T00:35:34.877Z	StillImage	CONTINENT_DERIVED_FROM_COORDINATES;COLLECTION_MATCH_NONE;INSTITUTION_MATCH_FUZZY
3865302343	f873ef66-231a-4ea3-bd4d-a16f182bf337	468b9ecf-939a-4ac8-b000-3ebeb39ef408	Plantae	Tracheophyta	Magnoliopsida	Lamiales	Lamiaceae	Galeopsis	Galeopsis tetrahit		SPECIES	Galeopsis tetrahit L.	Galeopsis tetrahit	L.	US	1.25 mi N of Derrick City, along Harrisburg Run	Pennsylvania	PRESENT		f9b67ad0-9c9b-11d9-b9db-b8a03c50a862	41.989304	-78.57356	373						1950-08-15T00:00:00	15	8	1950	5341300	5341300	PRESERVED_SPECIMEN	PH		PH00367006	19880			CC_BY_4_0		John M. Fogg, Jr.; H. A. Wahl, E. T. Wherry			2023-01-25T00:35:35.734Z	StillImage	GEODETIC_DATUM_ASSUMED_WGS84;CONTINENT_DERIVED_FROM_COORDINATES;COLLECTION_MATCH_NONE;INSTITUTION_MATCH_FUZZY
3865301328	f873ef66-231a-4ea3-bd4d-a16f182bf337	642b873e-49be-4089-808a-eec4649b8660	Plantae	Tracheophyta	Magnoliopsida	Lamiales	Lamiaceae	Galeopsis	Galeopsis tetrahit		SPECIES	Galeopsis tetrahit L.	Galeopsis tetrahit	L.	US	Berlin	New York	PRESENT		f9b67ad0-9c9b-11d9-b9db-b8a03c50a862	42.693135	-73.372055	1034						1927-08-22T00:00:00	22	8	1927	5341300	5341300	PRESERVED_SPECIMEN	PH		PH00367048	s.n.			CC_BY_4_0		H. B. Meredith			2023-01-25T00:35:59.337Z	StillImage	CONTINENT_DERIVED_FROM_COORDINATES;COLLECTION_MATCH_NONE;INSTITUTION_MATCH_FUZZY
3865301327	f873ef66-231a-4ea3-bd4d-a16f182bf337	f8036eec-693f-45eb-907e-471e9cf15423	Plantae	Tracheophyta	Magnoliopsida	Lamiales	Lamiaceae	Galeopsis	Galeopsis tetrahit		SPECIES	Galeopsis tetrahit L.	Galeopsis tetrahit	L.	US	Union City	Pennsylvania	PRESENT		f9b67ad0-9c9b-11d9-b9db-b8a03c50a862	41.8995	-79.84533	1910						1891-01-01T00:00:00			1891	5341300	5341300	PRESERVED_SPECIMEN	PH		PH00367022	s.n.			CC_BY_4_0		Thos. C. Porter			2023-01-25T00:35:59.337Z	StillImage	CONTINENT_DERIVED_FROM_COORDINATES;RECORDED_DATE_INVALID;COLLECTION_MATCH_NONE;INSTITUTION_MATCH_FUZZY
3865301326	f873ef66-231a-4ea3-bd4d-a16f182bf337	3d6614bf-e410-49d4-baac-f1c56a0337b8	Plantae	Tracheophyta	Magnoliopsida	Lamiales	Lamiaceae	Galeopsis	Galeopsis tetrahit		SPECIES	Galeopsis tetrahit L.	Galeopsis tetrahit	L.	US	vicinity of school 3 miles S of Myrtle	Pennsylvania	PRESENT		f9b67ad0-9c9b-11d9-b9db-b8a03c50a862	41.935824	-78.231379	1047						1949-07-27T00:00:00	27	7	1949	5341300	5341300	PRESERVED_SPECIMEN	PH		PH00367004	s.n.			CC_BY_4_0		Edgar T. Wherry			2023-01-25T00:35:59.336Z	StillImage	GEODETIC_DATUM_ASSUMED_WGS84;CONTINENT_DERIVED_FROM_COORDINATES;COLLECTION_MATCH_NONE;INSTITUTION_MATCH_FUZZY
3865301325	f873ef66-231a-4ea3-bd4d-a16f182bf337	4767a059-0046-450d-b29d-cc21aadaced1	Plantae	Tracheophyta	Magnoliopsida	Lamiales	Lamiaceae	Galeopsis	Galeopsis tetrahit		SPECIES	Galeopsis tetrahit L.	Galeopsis tetrahit	L.	US	along railroad 0.5 mile N of Cresco	Pennsylvania	PRESENT		f9b67ad0-9c9b-11d9-b9db-b8a03c50a862	41.161839	-75.277842	501						1937-08-02T00:00:00	2	8	1937	5341300	5341300	PRESERVED_SPECIMEN	PH		PH00366986	1532			CC_BY_4_0		Ida K. Langman			2023-01-25T00:35:59.335Z	StillImage	CONTINENT_DERIVED_FROM_COORDINATES;COLLECTION_MATCH_NONE;INSTITUTION_MATCH_FUZZY
3865040329	f873ef66-231a-4ea3-bd4d-a16f182bf337	d4955630-9e2c-4d60-a815-402af02f6319	Plantae	Tracheophyta	Magnoliopsida	Lamiales	Lamiaceae	Galeopsis	Galeopsis tetrahit		SPECIES	Galeopsis tetrahit L.	Galeopsis tetrahit	L.	US	Kings Flow, Adirondack Mountains	New York	PRESENT		f9b67ad0-9c9b-11d9-b9db-b8a03c50a862	43.676046	-74.232989	1657						1927-08-24T00:00:00	24	8	1927	5341300	5341300	PRESERVED_SPECIMEN	PH		PH00367047	109			CC_BY_4_0		Bertha B. Lambert			2023-01-25T00:35:59.315Z	StillImage	CONTINENT_DERIVED_FROM_COORDINATES;COLLECTION_MATCH_NONE;INSTITUTION_MATCH_FUZZY
3865040327	f873ef66-231a-4ea3-bd4d-a16f182bf337	9750dcc2-55c5-44b9-a05d-1ecdf84bb90f	Plantae	Tracheophyta	Magnoliopsida	Lamiales	Lamiaceae	Galeopsis	Galeopsis tetrahit		SPECIES	Galeopsis tetrahit L.	Galeopsis tetrahit	L.	US	2 miles NW of Loucks Mills	Pennsylvania	PRESENT		f9b67ad0-9c9b-11d9-b9db-b8a03c50a862	41.865556	-77.728608	1024						1949-09-08T00:00:00	8	9	1949	5341300	5341300	PRESERVED_SPECIMEN	PH		PH00367002	7945			CC_BY_4_0		Herbert A. Wahl; Edgar T. Wherry; W. A. Niering; H. W. Trudell			2023-01-25T00:35:59.314Z	StillImage	GEODETIC_DATUM_ASSUMED_WGS84;CONTINENT_DERIVED_FROM_COORDINATES;COLLECTION_MATCH_NONE;INSTITUTION_MATCH_FUZZY
3865040326	f873ef66-231a-4ea3-bd4d-a16f182bf337	3e145527-ef2d-4975-8e21-2f4619fef3dd	Plantae	Tracheophyta	Magnoliopsida	Lamiales	Lamiaceae	Galeopsis	Galeopsis tetrahit		SPECIES	Galeopsis tetrahit L.	Galeopsis tetrahit	L.	US	0.5 miles W of Dalton	Pennsylvania	PRESENT		f9b67ad0-9c9b-11d9-b9db-b8a03c50a862	41.534244	-75.745704	551						1946-08-15T00:00:00	15	8	1946	5341300	5341300	PRESERVED_SPECIMEN	PH		PH00366984	8540			CC_BY_4_0		Stanley L. Glowenke			2023-01-25T00:35:59.313Z	StillImage	GEODETIC_DATUM_ASSUMED_WGS84;CONTINENT_DERIVED_FROM_COORDINATES;COLLECTION_MATCH_NONE;INSTITUTION_MATCH_FUZZY
3865039375	f873ef66-231a-4ea3-bd4d-a16f182bf337	3ffafe97-df0d-4211-a9ca-f01bd92e211d	Plantae	Tracheophyta	Magnoliopsida	Lamiales	Lamiaceae	Galeopsis	Galeopsis tetrahit		SPECIES	Galeopsis tetrahit L.	Galeopsis tetrahit	L.	US	naturalized about Camden	New Jersey	PRESENT		f9b67ad0-9c9b-11d9-b9db-b8a03c50a862	39.925946	-75.11962	3716										5341300	5341300	PRESERVED_SPECIMEN	PH		PH00367039	s.n.			CC_BY_4_0		Isaac Burk			2023-01-25T00:35:34.957Z	StillImage	GEODETIC_DATUM_ASSUMED_WGS84;CONTINENT_DERIVED_FROM_COORDINATES;RECORDED_DATE_INVALID;COLLECTION_MATCH_NONE;INSTITUTION_MATCH_FUZZY
3865039374	f873ef66-231a-4ea3-bd4d-a16f182bf337	e1b74619-cc08-4651-b81c-6d6ba84e4261	Plantae	Tracheophyta	Magnoliopsida	Lamiales	Lamiaceae	Galeopsis	Galeopsis tetrahit		SPECIES	Galeopsis tetrahit L.	Galeopsis tetrahit	L.	US	Chester Township	Pennsylvania	PRESENT		f9b67ad0-9c9b-11d9-b9db-b8a03c50a862	39.849557	-75.355746	4830										5341300	5341300	PRESERVED_SPECIMEN	PH		PH00367031	s.n.			CC_BY_4_0		Jesse Young			2023-01-25T00:35:34.957Z	StillImage	CONTINENT_DERIVED_FROM_COORDINATES;RECORDED_DATE_INVALID;COLLECTION_MATCH_NONE;INSTITUTION_MATCH_FUZZY
3865039373	f873ef66-231a-4ea3-bd4d-a16f182bf337	386a5d54-d839-4ec2-ae00-ef115485f43d	Plantae	Tracheophyta	Magnoliopsida	Lamiales	Lamiaceae	Galeopsis	Galeopsis tetrahit		SPECIES	Galeopsis tetrahit L.	Galeopsis tetrahit	L.	US	Corry	Pennsylvania	PRESENT		f9b67ad0-9c9b-11d9-b9db-b8a03c50a862	41.920334	-79.640329	4028						1869-08-17T00:00:00	17	8	1869	5341300	5341300	PRESERVED_SPECIMEN	PH		PH00367013	s.n.			CC_BY_4_0		A. P. Garber			2023-01-25T00:35:34.956Z	StillImage	CONTINENT_DERIVED_FROM_COORDINATES;COLLECTION_MATCH_NONE;INSTITUTION_MATCH_FUZZY
3865039372	f873ef66-231a-4ea3-bd4d-a16f182bf337	54021197-64de-487c-9b8e-c7cfc70da3b1	Plantae	Tracheophyta	Magnoliopsida	Lamiales	Lamiaceae	Galeopsis	Galeopsis tetrahit		SPECIES	Galeopsis tetrahit L.	Galeopsis tetrahit	L.	US	Valley of Little Pine Creek at English Center	Pennsylvania	PRESENT		f9b67ad0-9c9b-11d9-b9db-b8a03c50a862	41.437294	-77.279698	3036						1941-09-17T00:00:00	17	9	1941	5341300	5341300	PRESERVED_SPECIMEN	PH		PH00366995	1527			CC_BY_4_0		Carroll E. Wood Jr.			2023-01-25T00:35:34.956Z	StillImage	CONTINENT_DERIVED_FROM_COORDINATES;COLLECTION_MATCH_NONE;INSTITUTION_MATCH_FUZZY
3865039371	f873ef66-231a-4ea3-bd4d-a16f182bf337	a1c71902-a7cf-4bb8-8ef0-a08b5ea55ff0	Plantae	Tracheophyta	Magnoliopsida	Lamiales	Lamiaceae	Galeopsis	Galeopsis tetrahit		SPECIES	Galeopsis tetrahit L.	Galeopsis tetrahit	L.	US	Starlight, Buckingham Township	Pennsylvania	PRESENT		f9b67ad0-9c9b-11d9-b9db-b8a03c50a862	41.905086	-75.331008	552						1921-08-25T00:00:00	25	8	1921	5341300	5341300	PRESERVED_SPECIMEN	PH		PH00366977	s.n.			CC_BY_4_0		H. B. Meredith			2023-01-25T00:35:34.954Z	StillImage	CONTINENT_DERIVED_FROM_COORDINATES;COLLECTION_MATCH_NONE;INSTITUTION_MATCH_FUZZY
3865038364	f873ef66-231a-4ea3-bd4d-a16f182bf337	1ea235c1-beba-4cd6-8506-95ad0569ac5d	Plantae	Tracheophyta	Magnoliopsida	Lamiales	Lamiaceae	Galeopsis	Galeopsis tetrahit		SPECIES	Galeopsis tetrahit L.	Galeopsis tetrahit	L.	US	"Marrowback Hill", 2 miles NW of Springwater	New York	PRESENT		f9b67ad0-9c9b-11d9-b9db-b8a03c50a862	42.663253	-77.61398	1007						1932-08-07T00:00:00	7	8	1932	5341300	5341300	PRESERVED_SPECIMEN	PH		PH00367059	40			CC_BY_4_0		Rogers McVaugh			2023-01-25T00:35:59.404Z	StillImage	CONTINENT_DERIVED_FROM_COORDINATES;COLLECTION_MATCH_NONE;INSTITUTION_MATCH_FUZZY
3865038363	f873ef66-231a-4ea3-bd4d-a16f182bf337	4d9f9d6c-bccc-4cac-9998-8ad47017e92b	Plantae	Tracheophyta	Magnoliopsida	Lamiales	Lamiaceae	Galeopsis	Galeopsis tetrahit		SPECIES	Galeopsis tetrahit L.	Galeopsis tetrahit	L.	US	Upper Saranac, Camp Sunrise	New York	PRESENT		f9b67ad0-9c9b-11d9-b9db-b8a03c50a862	44.329784	-74.33285	301						1925-08-01T00:00:00	1	8	1925	5341300	5341300	PRESERVED_SPECIMEN	PH		PH00367041	s.n.			CC_BY_4_0		M. H. W. Lloyd			2023-01-25T00:35:59.404Z	StillImage	GEODETIC_DATUM_ASSUMED_WGS84;CONTINENT_DERIVED_FROM_COORDINATES;COLLECTION_MATCH_NONE;INSTITUTION_MATCH_FUZZY
3865038361	f873ef66-231a-4ea3-bd4d-a16f182bf337	78614a82-18be-4c73-946f-fc62deca91cb	Plantae	Tracheophyta	Magnoliopsida	Lamiales	Lamiaceae	Galeopsis	Galeopsis tetrahit		SPECIES	Galeopsis tetrahit L.	Galeopsis tetrahit	L.	US	Stroudsburg	Pennsylvania	PRESENT		f9b67ad0-9c9b-11d9-b9db-b8a03c50a862	40.986761	-75.194625	1922						1906-09-01T00:00:00		9	1906	5341300	5341300	PRESERVED_SPECIMEN	PH		PH00367015	s.n.			CC_BY_4_0		Bayard H. Long			2023-01-25T00:35:59.403Z	StillImage	GEODETIC_DATUM_ASSUMED_WGS84;CONTINENT_DERIVED_FROM_COORDINATES;RECORDED_DATE_INVALID;COLLECTION_MATCH_NONE;INSTITUTION_MATCH_FUZZY
3865038360	f873ef66-231a-4ea3-bd4d-a16f182bf337	114aca5f-3688-423d-9d0c-a49845762413	Plantae	Tracheophyta	Magnoliopsida	Lamiales	Lamiaceae	Galeopsis	Galeopsis tetrahit		SPECIES	Galeopsis tetrahit L.	Galeopsis tetrahit	L.	US	Along Pine Creek, 2.5 mile S of Slate Run	Pennsylvania	PRESENT		f9b67ad0-9c9b-11d9-b9db-b8a03c50a862	41.435172	-77.500172	460						1955-08-04T00:00:00	4	8	1955	5341300	5341300	PRESERVED_SPECIMEN	PH		PH00366997	16472			CC_BY_4_0		Herbert A. Wahl			2023-01-25T00:35:59.402Z	StillImage	GEODETIC_DATUM_ASSUMED_WGS84;CONTINENT_DERIVED_FROM_COORDINATES;COLLECTION_MATCH_NONE;INSTITUTION_MATCH_FUZZY
3865038359	f873ef66-231a-4ea3-bd4d-a16f182bf337	3f1674dd-525d-42dd-b862-f15813bc65ae	Plantae	Tracheophyta	Magnoliopsida	Lamiales	Lamiaceae	Galeopsis	Galeopsis tetrahit		SPECIES	Galeopsis tetrahit L.	Galeopsis tetrahit	L.	US	1.5 mi ESE of Atco	Pennsylvania	PRESENT		f9b67ad0-9c9b-11d9-b9db-b8a03c50a862	41.616957	-75.057563							1947-07-26T00:00:00	26	7	1947	5341300	5341300	PRESERVED_SPECIMEN	PH		PH00366978	10125			CC_BY_4_0		Stanley L. Glowenke			2023-01-25T00:35:59.401Z	StillImage	CONTINENT_DERIVED_FROM_COORDINATES;COLLECTION_MATCH_NONE;INSTITUTION_MATCH_FUZZY
3865037336	f873ef66-231a-4ea3-bd4d-a16f182bf337	39015f30-042c-4b9d-be99-46cff131441a	Plantae	Tracheophyta	Magnoliopsida	Lamiales	Lamiaceae	Galeopsis	Galeopsis tetrahit		SPECIES	Galeopsis tetrahit L.	Galeopsis tetrahit	L.	US	0.5 mile NW of Delaware	New Jersey	PRESENT		f9b67ad0-9c9b-11d9-b9db-b8a03c50a862	40.897998	-75.071397	607						1948-08-09T00:00:00	9	8	1948	5341300	5341300	PRESERVED_SPECIMEN	PH		PH00367035	29486			CC_BY_4_0		Robert L. Schaeffer, Jr.			2023-01-25T00:35:59.751Z	StillImage	CONTINENT_DERIVED_FROM_COORDINATES;COLLECTION_MATCH_NONE;INSTITUTION_MATCH_FUZZY
3865037335	f873ef66-231a-4ea3-bd4d-a16f182bf337	12c096ee-fccd-4709-877f-c0acad01d9c5	Plantae	Tracheophyta	Magnoliopsida	Lamiales	Lamiaceae	Galeopsis	Galeopsis tetrahit		SPECIES	Galeopsis tetrahit L.	Galeopsis tetrahit	L.	US	on State Game Lands 12, CCC Camp S-103, Laquin	Pennsylvania	PRESENT		f9b67ad0-9c9b-11d9-b9db-b8a03c50a862	41.605164	-76.644331	3131						1941-08-30T00:00:00	30	8	1941	5341300	5341300	PRESERVED_SPECIMEN	PH		PH00367017	1029			CC_BY_4_0		W. F. Westerfeld			2023-01-25T00:35:59.750Z	StillImage	GEODETIC_DATUM_ASSUMED_WGS84;CONTINENT_DERIVED_FROM_COORDINATES;COLLECTION_MATCH_NONE;INSTITUTION_MATCH_FUZZY
3865037334	f873ef66-231a-4ea3-bd4d-a16f182bf337	031309bb-e0b4-45d3-961c-8aecf6255092	Plantae	Tracheophyta	Magnoliopsida	Lamiales	Lamiaceae	Galeopsis	Galeopsis tetrahit		SPECIES	Galeopsis tetrahit L.	Galeopsis tetrahit	L.	US	5 miles SE of Coneville	Pennsylvania	PRESENT		f9b67ad0-9c9b-11d9-b9db-b8a03c50a862	41.852708	-77.995899	1960						1949-07-27T00:00:00	27	7	1949	5341300	5341300	PRESERVED_SPECIMEN	PH		PH00366998	s.n.			CC_BY_4_0		Edgar T. Wherry			2023-01-25T00:35:59.750Z	StillImage	CONTINENT_DERIVED_FROM_COORDINATES;COLLECTION_MATCH_NONE;INSTITUTION_MATCH_FUZZY
3865037333	f873ef66-231a-4ea3-bd4d-a16f182bf337	d4487716-74d0-48f4-bc05-dc9df958b267	Plantae	Tracheophyta	Magnoliopsida	Lamiales	Lamiaceae	Galeopsis	Galeopsis tetrahit		SPECIES	Galeopsis tetrahit L.	Galeopsis tetrahit	L.	US	Shore of Delaware River, 3 miles N of Stockport	Pennsylvania	PRESENT		f9b67ad0-9c9b-11d9-b9db-b8a03c50a862	41.938254	-75.281152	787						1954-08-13T00:00:00	13	8	1954	5341300	5341300	PRESERVED_SPECIMEN	PH		PH00366980	s.n.			CC_BY_4_0		W. L. Dix			2023-01-25T00:35:59.749Z	StillImage	CONTINENT_DERIVED_FROM_COORDINATES;COLLECTION_MATCH_NONE;INSTITUTION_MATCH_FUZZY
3865036305	f873ef66-231a-4ea3-bd4d-a16f182bf337	fa30bf6f-2367-496f-9f3c-2c75db513f16	Plantae	Tracheophyta	Magnoliopsida	Lamiales	Lamiaceae	Galeopsis	Galeopsis tetrahit		SPECIES	Galeopsis tetrahit L.	Galeopsis tetrahit	L.	US	near Cape Vincent	New York	PRESENT		f9b67ad0-9c9b-11d9-b9db-b8a03c50a862	44.129505	-76.335047	4110						1906-07-23T00:00:00	23	7	1906	5341300	5341300	PRESERVED_SPECIMEN	PH		PH00367045	s.n.			CC_BY_4_0		Ida A. Keller			2023-01-25T00:35:36.492Z	StillImage	CONTINENT_DERIVED_FROM_COORDINATES;COLLECTION_MATCH_NONE;INSTITUTION_MATCH_FUZZY
3865036304	f873ef66-231a-4ea3-bd4d-a16f182bf337	960d2fe9-9394-429c-96ff-efa623c0ed69	Plantae	Tracheophyta	Magnoliopsida	Lamiales	Lamiaceae	Galeopsis	Galeopsis tetrahit		SPECIES	Galeopsis tetrahit L.	Galeopsis tetrahit	L.	US	1 mile W of Fort Plains	New Jersey	PRESENT		f9b67ad0-9c9b-11d9-b9db-b8a03c50a862	40.183445	-74.273283	1312						1955-06-22T00:00:00	22	6	1955	5341300	5341300	PRESERVED_SPECIMEN	PH		PH00367037	s.n.			CC_BY_4_0		Vernon L. Frazee			2023-01-25T00:35:36.492Z	StillImage	CONTINENT_DERIVED_FROM_COORDINATES;COLLECTION_MATCH_NONE;INSTITUTION_MATCH_FUZZY
3865036302	f873ef66-231a-4ea3-bd4d-a16f182bf337	ec6c3e2d-74aa-472c-b45f-7e4b1e435373	Plantae	Tracheophyta	Magnoliopsida	Lamiales	Lamiaceae	Galeopsis	Galeopsis tetrahit		SPECIES	Galeopsis tetrahit L.	Galeopsis tetrahit	L.	US	1 mile NW of Galeton	Pennsylvania	PRESENT		f9b67ad0-9c9b-11d9-b9db-b8a03c50a862	41.743369	-77.655661	667						1947-09-19T00:00:00	19	9	1947	5341300	5341300	PRESERVED_SPECIMEN	PH		PH00367000	4666			CC_BY_4_0		Herbert A. Wahl			2023-01-25T00:35:36.490Z	StillImage	GEODETIC_DATUM_ASSUMED_WGS84;CONTINENT_DERIVED_FROM_COORDINATES;COLLECTION_MATCH_NONE;INSTITUTION_MATCH_FUZZY
3865036301	f873ef66-231a-4ea3-bd4d-a16f182bf337	8a089658-d5ca-41d2-90c0-e32bbec7397e	Plantae	Tracheophyta	Magnoliopsida	Lamiales	Lamiaceae	Galeopsis	Galeopsis tetrahit		SPECIES	Galeopsis tetrahit L.	Galeopsis tetrahit	L.	US	just NW of Montrose	Pennsylvania	PRESENT		f9b67ad0-9c9b-11d9-b9db-b8a03c50a862	41.84036	-75.887181	995						1954-07-26T00:00:00	26	7	1954	5341300	5341300	PRESERVED_SPECIMEN	PH		PH00366982	14706			CC_BY_4_0		Herbert A. Wahl			2023-01-25T00:35:36.489Z	StillImage	CONTINENT_DERIVED_FROM_COORDINATES;COLLECTION_MATCH_NONE;INSTITUTION_MATCH_FUZZY
3865035381	f873ef66-231a-4ea3-bd4d-a16f182bf337	1649bc10-7a82-46e8-9cad-b437d6c7da31	Plantae	Tracheophyta	Magnoliopsida	Lamiales	Lamiaceae	Galeopsis	Galeopsis tetrahit		SPECIES	Galeopsis tetrahit L.	Galeopsis tetrahit	L.	US	bank of St. Lawrence River near Cape Vincent	New York	PRESENT		f9b67ad0-9c9b-11d9-b9db-b8a03c50a862	44.129505	-76.335047	2374						1935-08-11T00:00:00	11	8	1935	5341300	5341300	PRESERVED_SPECIMEN	PH		PH00367057	959	J. M. Fogg, Jr.		CC_BY_4_0		Rodney H. True			2023-01-25T00:35:59.271Z	StillImage	CONTINENT_DERIVED_FROM_COORDINATES;COLLECTION_MATCH_NONE;INSTITUTION_MATCH_FUZZY
3865035380	f873ef66-231a-4ea3-bd4d-a16f182bf337	a017da7d-425a-4d00-84b9-365a33ddf538	Plantae	Tracheophyta	Magnoliopsida	Lamiales	Lamiaceae	Galeopsis	Galeopsis tetrahit		SPECIES	Galeopsis tetrahit L.	Galeopsis tetrahit	L.	US	Kaighn Point	New Jersey	PRESENT		f9b67ad0-9c9b-11d9-b9db-b8a03c50a862	39.926893	-75.131043	210										5341300	5341300	PRESERVED_SPECIMEN	PH		PH00367038	s.n.			CC_BY_4_0		Herbarium Isaac Burk			2023-01-25T00:35:59.270Z	StillImage	GEODETIC_DATUM_ASSUMED_WGS84;CONTINENT_DERIVED_FROM_COORDINATES;RECORDED_DATE_INVALID;COLLECTION_MATCH_NONE;INSTITUTION_MATCH_FUZZY
3865035379	f873ef66-231a-4ea3-bd4d-a16f182bf337	fcadf784-fa0f-40de-8ddb-f85e1ad30b5d	Plantae	Tracheophyta	Magnoliopsida	Lamiales	Lamiaceae	Galeopsis	Galeopsis tetrahit		SPECIES	Galeopsis tetrahit L.	Galeopsis tetrahit	L.	US	Philadelphia	Pennsylvania	PRESENT		f9b67ad0-9c9b-11d9-b9db-b8a03c50a862	39.952335	-75.163789	25090						1864-01-01T00:00:00			1864	5341300	5341300	PRESERVED_SPECIMEN	PH		PH00367030	s.n.			CC_BY_4_0		Ex Herbarium Isaac C. Martindale			2023-01-25T00:35:59.270Z	StillImage	CONTINENT_DERIVED_FROM_COORDINATES;RECORDED_DATE_INVALID;COLLECTION_MATCH_NONE;INSTITUTION_MATCH_FUZZY
3865035378	f873ef66-231a-4ea3-bd4d-a16f182bf337	171addbe-ffb8-4fdd-a0fb-14ad0998e53a	Plantae	Tracheophyta	Magnoliopsida	Lamiales	Lamiaceae	Galeopsis	Galeopsis tetrahit		SPECIES	Galeopsis tetrahit L.	Galeopsis tetrahit	L.	US	1 mile NE of Scandia	Pennsylvania	PRESENT		f9b67ad0-9c9b-11d9-b9db-b8a03c50a862	41.923082	-79.021552	1031						1951-06-19T00:00:00	19	6	1951	5341300	5341300	PRESERVED_SPECIMEN	PH		PH00367012	11313			CC_BY_4_0		Herbert A. Wahl; John M. Fogg, Jr.; R. W. Van Norman; C. G. Tyrrell			2023-01-25T00:35:59.269Z	StillImage	CONTINENT_DERIVED_FROM_COORDINATES;COLLECTION_MATCH_NONE;INSTITUTION_MATCH_FUZZY
3865035377	f873ef66-231a-4ea3-bd4d-a16f182bf337	4655170a-28be-4066-91ef-8e8dcb80e58d	Plantae	Tracheophyta	Magnoliopsida	Lamiales	Lamiaceae	Galeopsis	Galeopsis tetrahit		SPECIES	Galeopsis tetrahit L.	Galeopsis tetrahit	L.	US	4 miles NNE of Mansfield, E of Painter Run	Pennsylvania	PRESENT		f9b67ad0-9c9b-11d9-b9db-b8a03c50a862	41.860966	-77.047885	731						1959-08-06T00:00:00	6	8	1959	5341300	5341300	PRESERVED_SPECIMEN	PH		PH00366994	s.n.			CC_BY_4_0		Edgar T. Wherry			2023-01-25T00:35:59.268Z	StillImage	GEODETIC_DATUM_ASSUMED_WGS84;CONTINENT_DERIVED_FROM_COORDINATES;COLLECTION_MATCH_NONE;INSTITUTION_MATCH_FUZZY
3865034339	f873ef66-231a-4ea3-bd4d-a16f182bf337	62f528f9-f5a5-41cb-960a-7311fddd955b	Plantae	Tracheophyta	Magnoliopsida	Lamiales	Lamiaceae	Galeopsis	Galeopsis tetrahit		SPECIES	Galeopsis tetrahit L.	Galeopsis tetrahit	L.	US	1 mile N of Belvidere	New Jersey	PRESENT		f9b67ad0-9c9b-11d9-b9db-b8a03c50a862	40.844312	-75.077675	1717						1948-07-30T00:00:00	30	7	1948	5341300	5341300	PRESERVED_SPECIMEN	PH		PH00367034	29153			CC_BY_4_0		Robert L. Schaeffer, Jr.			2023-01-25T00:35:59.412Z	StillImage	CONTINENT_DERIVED_FROM_COORDINATES;COLLECTION_MATCH_NONE;INSTITUTION_MATCH_FUZZY
3865034337	f873ef66-231a-4ea3-bd4d-a16f182bf337	ee95fc04-20e6-45a6-84b2-f9f0c9caae70	Plantae	Tracheophyta	Magnoliopsida	Lamiales	Lamiaceae	Galeopsis	Galeopsis tetrahit		SPECIES	Galeopsis tetrahit L.	Galeopsis tetrahit	L.	US	Island 4.25 miles E of Starrucca	Pennsylvania	PRESENT		f9b67ad0-9c9b-11d9-b9db-b8a03c50a862	41.909401	-75.392044	439		567				1945-07-11T00:00:00	11	7	1945	5341300	5341300	PRESERVED_SPECIMEN	PH		PH00366979	1765			CC_BY_4_0		Jean S. Harper			2023-01-25T00:35:59.411Z	StillImage	CONTINENT_DERIVED_FROM_COORDINATES;COLLECTION_MATCH_NONE;INSTITUTION_MATCH_FUZZY
3865033316	f873ef66-231a-4ea3-bd4d-a16f182bf337	e1220c62-60db-4c4c-8473-29aa5f3ecc8b	Plantae	Tracheophyta	Magnoliopsida	Lamiales	Lamiaceae	Galeopsis	Galeopsis tetrahit		SPECIES	Galeopsis tetrahit L.	Galeopsis tetrahit	L.	US	Dundee	New York	PRESENT		f9b67ad0-9c9b-11d9-b9db-b8a03c50a862	42.523404	-76.976631	1177										5341300	5341300	PRESERVED_SPECIMEN	PH		PH00367044	s.n.			CC_BY_4_0		Samuel H. Wright			2023-01-25T00:35:36.048Z	StillImage	GEODETIC_DATUM_ASSUMED_WGS84;CONTINENT_DERIVED_FROM_COORDINATES;RECORDED_DATE_INVALID;COLLECTION_MATCH_NONE;INSTITUTION_MATCH_FUZZY
3865033315	f873ef66-231a-4ea3-bd4d-a16f182bf337	26238f4c-87a7-463c-8764-14221a7ee209	Plantae	Tracheophyta	Magnoliopsida	Lamiales	Lamiaceae	Galeopsis	Galeopsis tetrahit		SPECIES	Galeopsis tetrahit L.	Galeopsis tetrahit	L.	US	Stockton	New Jersey	PRESENT		f9b67ad0-9c9b-11d9-b9db-b8a03c50a862	40.405431	-74.977812	403						1895-07-20T00:00:00	20	7	1895	5341300	5341300	PRESERVED_SPECIMEN	PH		PH00367036	s.n.			CC_BY_4_0		H. L. Fisher			2023-01-25T00:35:36.047Z	StillImage	GEODETIC_DATUM_ASSUMED_WGS84;CONTINENT_DERIVED_FROM_COORDINATES;COLLECTION_MATCH_NONE;INSTITUTION_MATCH_FUZZY
3865033314	f873ef66-231a-4ea3-bd4d-a16f182bf337	acce9df1-ef78-47c7-ac19-b30ea586c6f4	Plantae	Tracheophyta	Magnoliopsida	Lamiales	Lamiaceae	Galeopsis	Galeopsis tetrahit		SPECIES	Galeopsis tetrahit L.	Galeopsis tetrahit	L.	US	3 mi SE of Roulette, along Reeds Run	Pennsylvania	PRESENT		f9b67ad0-9c9b-11d9-b9db-b8a03c50a862	41.747976	-78.113795	813						1947-09-18T00:00:00	18	9	1947	5341300	5341300	PRESERVED_SPECIMEN	PH		PH00366999	4599			CC_BY_4_0		Herbert A. Wahl			2023-01-25T00:35:36.045Z	StillImage	GEODETIC_DATUM_ASSUMED_WGS84;CONTINENT_DERIVED_FROM_COORDINATES;COLLECTION_MATCH_NONE;INSTITUTION_MATCH_FUZZY
3865033313	f873ef66-231a-4ea3-bd4d-a16f182bf337	f787f99e-2198-4bfa-b0af-ecc493d76e9a	Plantae	Tracheophyta	Magnoliopsida	Lamiales	Lamiaceae	Galeopsis	Galeopsis tetrahit		SPECIES	Galeopsis tetrahit L.	Galeopsis tetrahit	L.	US	along Rt. 70, 0.5 mile NNE of Uniondale	Pennsylvania	PRESENT		f9b67ad0-9c9b-11d9-b9db-b8a03c50a862	41.721375	-75.489113	502						1950-07-12T00:00:00	12	7	1950	5341300	5341300	PRESERVED_SPECIMEN	PH		PH00366981	11405			CC_BY_4_0		Stanley L. Glowenke			2023-01-25T00:35:36.043Z	StillImage	CONTINENT_DERIVED_FROM_COORDINATES;COLLECTION_MATCH_NONE;INSTITUTION_MATCH_FUZZY
3865032369	f873ef66-231a-4ea3-bd4d-a16f182bf337	1aca6027-2cd6-4723-a00d-1b2acda641ad	Plantae	Tracheophyta	Magnoliopsida	Lamiales	Lamiaceae	Galeopsis	Galeopsis tetrahit		SPECIES	Galeopsis tetrahit L.	Galeopsis tetrahit	L.	US	Arkville	New York	PRESENT		f9b67ad0-9c9b-11d9-b9db-b8a03c50a862	42.147866	-74.619877	301						1904-07-01T00:00:00		7	1904	5341300	5341300	PRESERVED_SPECIMEN	PH		PH00367058	s.n.			CC_BY_4_0		E. M. Harvey			2023-01-25T00:35:59.298Z	StillImage	GEODETIC_DATUM_ASSUMED_WGS84;CONTINENT_DERIVED_FROM_COORDINATES;RECORDED_DATE_INVALID;COLLECTION_MATCH_NONE;INSTITUTION_MATCH_FUZZY
3865032368	f873ef66-231a-4ea3-bd4d-a16f182bf337	59807c21-fda9-42bf-a996-536e2e2c504c	Plantae	Tracheophyta	Magnoliopsida	Lamiales	Lamiaceae	Galeopsis	Galeopsis tetrahit		SPECIES	Galeopsis tetrahit L.	Galeopsis tetrahit	L.	US	Camden	New Jersey	PRESENT		f9b67ad0-9c9b-11d9-b9db-b8a03c50a862	39.925946	-75.11962	4886						1878-08-08T00:00:00	8	8	1878	5341300	5341300	PRESERVED_SPECIMEN	PH		PH00367040	s.n.			CC_BY_4_0		C. A. Boice			2023-01-25T00:35:59.297Z	StillImage	GEODETIC_DATUM_ASSUMED_WGS84;CONTINENT_DERIVED_FROM_COORDINATES;COLLECTION_MATCH_NONE;INSTITUTION_MATCH_FUZZY
3865032367	f873ef66-231a-4ea3-bd4d-a16f182bf337	302418e5-f8e3-4f68-82cd-2a5ec87ad44e	Plantae	Tracheophyta	Magnoliopsida	Lamiales	Lamiaceae	Galeopsis	Galeopsis tetrahit		SPECIES	Galeopsis tetrahit L.	Galeopsis tetrahit	L.	US	Chester	Pennsylvania	PRESENT		f9b67ad0-9c9b-11d9-b9db-b8a03c50a862	39.849557	-75.355746	4830										5341300	5341300	PRESERVED_SPECIMEN	PH		PH00367032	s.n.			CC_BY_4_0		Dr. Smith			2023-01-25T00:35:59.297Z	StillImage	CONTINENT_DERIVED_FROM_COORDINATES;COLLECTION_MATCH_NONE;INSTITUTION_MATCH_FUZZY
3865032366	f873ef66-231a-4ea3-bd4d-a16f182bf337	9435469f-397f-4f3a-8351-5074d9dd853c	Plantae	Tracheophyta	Magnoliopsida	Lamiales	Lamiaceae	Galeopsis	Galeopsis tetrahit		SPECIES	Galeopsis tetrahit L.	Galeopsis tetrahit	L.	US	Tobyhanna Mill	Pennsylvania	PRESENT		f9b67ad0-9c9b-11d9-b9db-b8a03c50a862	41.179681	-75.410581	475						1889-07-16T00:00:00	16	7	1889	5341300	5341300	PRESERVED_SPECIMEN	PH		PH00367014	s.n.			CC_BY_4_0		Thomas C. Porter			2023-01-25T00:35:59.296Z	StillImage	GEODETIC_DATUM_ASSUMED_WGS84;CONTINENT_DERIVED_FROM_COORDINATES;COLLECTION_MATCH_NONE;INSTITUTION_MATCH_FUZZY
3865032365	f873ef66-231a-4ea3-bd4d-a16f182bf337	f0439c92-af34-4b6a-b207-3785c0afc6de	Plantae	Tracheophyta	Magnoliopsida	Lamiales	Lamiaceae	Galeopsis	Galeopsis tetrahit		SPECIES	Galeopsis tetrahit L.	Galeopsis tetrahit	L.	US	Cedar Run	Pennsylvania	PRESENT		f9b67ad0-9c9b-11d9-b9db-b8a03c50a862	41.522466	-77.44638	649						1920-09-02T00:00:00	2	9	1920	5341300	5341300	PRESERVED_SPECIMEN	PH		PH00366996	s.n.			CC_BY_4_0		O. E. Jennings; Grace K. Jennings, E. M. Gress			2023-01-25T00:35:59.295Z	StillImage	GEODETIC_DATUM_ASSUMED_WGS84;CONTINENT_DERIVED_FROM_COORDINATES;COLLECTION_MATCH_NONE;INSTITUTION_MATCH_FUZZY
3865031311	f873ef66-231a-4ea3-bd4d-a16f182bf337	f07dcd50-11da-4c86-9037-46ad1c45063a	Plantae	Tracheophyta	Magnoliopsida	Lamiales	Lamiaceae	Galeopsis	Galeopsis tetrahit		SPECIES	Galeopsis tetrahit L.	Galeopsis tetrahit	L.	US	Beside Northern Central Railroad along Lycoming Creek between Roaring Creek and Ralston	Pennsylvania	PRESENT		f9b67ad0-9c9b-11d9-b9db-b8a03c50a862	41.535056	-76.953429	3541						1915-09-05T00:00:00	5	9	1915	5341300	5341300	PRESERVED_SPECIMEN	PH		PH00367019	7880			CC_BY_4_0		Harold W. Pretz			2023-01-25T00:35:36.524Z	StillImage	CONTINENT_DERIVED_FROM_COORDINATES;COLLECTION_MATCH_NONE;INSTITUTION_MATCH_FUZZY
3865031310	f873ef66-231a-4ea3-bd4d-a16f182bf337	ce9f20d9-dcf4-4445-9648-f8ffdf8233c3	Plantae	Tracheophyta	Magnoliopsida	Lamiales	Lamiaceae	Galeopsis	Galeopsis tetrahit		SPECIES	Galeopsis tetrahit L.	Galeopsis tetrahit	L.	US	1.5 miles SSW of Genesee	Pennsylvania	PRESENT		f9b67ad0-9c9b-11d9-b9db-b8a03c50a862	41.970894	-77.881948	396						1949-09-08T00:00:00	8	9	1949	5341300	5341300	PRESERVED_SPECIMEN	PH		PH00367001	8106			CC_BY_4_0		Herbert A. Wahl; Edgar T. Wherry; W. A. Niering; H. W. Trudell			2023-01-25T00:35:36.523Z	StillImage	GEODETIC_DATUM_ASSUMED_WGS84;CONTINENT_DERIVED_FROM_COORDINATES;COLLECTION_MATCH_NONE;INSTITUTION_MATCH_FUZZY
3865031309	f873ef66-231a-4ea3-bd4d-a16f182bf337	35d8c72d-b549-4f59-90d8-338b927e6374	Plantae	Tracheophyta	Magnoliopsida	Lamiales	Lamiaceae	Galeopsis	Galeopsis tetrahit		SPECIES	Galeopsis tetrahit L.	Galeopsis tetrahit	L.	US	along Lackawanna River, Archbald	Pennsylvania	PRESENT		f9b67ad0-9c9b-11d9-b9db-b8a03c50a862	41.496834	-75.540331	937						1946-07-14T00:00:00	14	7	1946	5341300	5341300	PRESERVED_SPECIMEN	PH		PH00366983	7546			CC_BY_4_0		Stanley L. Glowenke			2023-01-25T00:35:36.522Z	StillImage	GEODETIC_DATUM_ASSUMED_WGS84;CONTINENT_DERIVED_FROM_COORDINATES;COLLECTION_MATCH_NONE;INSTITUTION_MATCH_FUZZY
3859899816	50c9509d-22c7-4a22-a47d-8c48425ef4a7	https://www.inaturalist.org/observations/124312363	Plantae	Tracheophyta	Magnoliopsida	Lamiales	Lamiaceae	Galeopsis	Galeopsis tetrahit		SPECIES	Galeopsis tetrahit L.	Galeopsis tetrahit		US		New Hampshire	PRESENT		28eb1a3f-1c15-4a95-931a-4af90ecb574d	44.13305	-71.67672	11013						2022-06-29T17:25:47	29	6	2022	5341300	5341300	HUMAN_OBSERVATION	iNaturalist	Observations	124312363		amandakeohane	2022-07-01T22:57:12	CC_BY_NC_4_0	amandakeohane	amandakeohane			2023-02-13T16:17:04.982Z	StillImage	CONTINENT_DERIVED_FROM_COORDINATES
3858199805	50c9509d-22c7-4a22-a47d-8c48425ef4a7	https://www.inaturalist.org/observations/98427046	Plantae	Tracheophyta	Magnoliopsida	Lamiales	Lamiaceae	Galeopsis	Galeopsis tetrahit		SPECIES	Galeopsis tetrahit L.	Galeopsis tetrahit		CA		Québec	PRESENT		28eb1a3f-1c15-4a95-931a-4af90ecb574d	47.159395	-71.356392	17						2021-10-14T13:41:43	14	10	2021	5341300	5341300	HUMAN_OBSERVATION	iNaturalist	Observations	98427046		s_mai	2021-10-16T22:16:20	CC_BY_NC_4_0	s_mai	s_mai			2023-02-13T16:05:12.128Z	StillImage	COORDINATE_ROUNDED;CONTINENT_DERIVED_FROM_COORDINATES
3820748463	b9f2645b-a5e0-4f24-aa97-eef1f6968fe8	{30D7CD0F-3782-4CA9-9B3E-AAC86D7374CA}	Plantae	Tracheophyta	Magnoliopsida	Lamiales	Lamiaceae	Galeopsis	Galeopsis tetrahit		SPECIES	Galeopsis tetrahit L.	Galeopsis tetrahit	L.	US	Clatskanie; near the intersection of Hermo Road and Collins Roads.	Oregon	PRESENT		ac5e8480-3714-11da-bc2e-b8a03c50a862	46.157433	-123.17986	805						2016-08-02T00:00:00	2	8	2016	5341300	5341300	PRESERVED_SPECIMEN	OSU	V	OSC-V-032444	s.n.	Alex Abair	2016-01-01T00:00:00	CC_BY_NC_4_0	Oregon State University	Charles E. Bubl; Charles Bubl			2023-02-10T22:06:51.087Z	StillImage	GEODETIC_DATUM_ASSUMED_WGS84;CONTINENT_DERIVED_FROM_COORDINATES;DIFFERENT_OWNER_INSTITUTION
3820619433	b9f2645b-a5e0-4f24-aa97-eef1f6968fe8	{1E6E6174-B752-4E58-89D6-C0CF924823C1}	Plantae	Tracheophyta	Magnoliopsida	Lamiales	Lamiaceae	Galeopsis	Galeopsis tetrahit		SPECIES	Galeopsis tetrahit L.	Galeopsis tetrahit	L.	US	Clatskanie; near the intersection of Hermo Road and Collins Road.	Oregon	PRESENT		ac5e8480-3714-11da-bc2e-b8a03c50a862	46.157433	-123.17986	805						2016-08-02T00:00:00	2	8	2016	5341300	5341300	PRESERVED_SPECIMEN	OSU	V	OSC-V-032443	s.n.	Alex Abair	2016-01-01T00:00:00	CC_BY_NC_4_0	Oregon State University	Charles E. Bubl; Charles bubl			2023-02-10T22:06:41.727Z	StillImage	GEODETIC_DATUM_ASSUMED_WGS84;CONTINENT_DERIVED_FROM_COORDINATES;DIFFERENT_OWNER_INSTITUTION
3820548412	b9f2645b-a5e0-4f24-aa97-eef1f6968fe8	{C4DCB536-D865-406D-8143-6A5306D9F548}	Plantae	Tracheophyta	Magnoliopsida	Lamiales	Lamiaceae	Galeopsis	Galeopsis tetrahit		SPECIES	Galeopsis tetrahit L.	Galeopsis tetrahit	L.	US	near powerline and Gallop Creek road; Glacier.	Washington	PRESENT		ac5e8480-3714-11da-bc2e-b8a03c50a862	48.888333	-121.11	805		280				2004-08-04T00:00:00	4	8	2004	5341300	5341300	PRESERVED_SPECIMEN	OSU	V		19901	Zika, P.	2004-01-01T00:00:00	CC_BY_NC_4_0	Oregon State University	Peter F. Zika			2023-02-10T22:06:35.094Z		COORDINATE_ROUNDED;GEODETIC_DATUM_ASSUMED_WGS84;CONTINENT_DERIVED_FROM_COORDINATES;DIFFERENT_OWNER_INSTITUTION
3818359678	d8cd16ba-bb74-4420-821e-083f2bac17c2	MG223857	Plantae	Tracheophyta	Magnoliopsida	Lamiales	Lamiaceae	Galeopsis	Galeopsis tetrahit		SPECIES	Galeopsis tetrahit L.	Galeopsis tetrahit		CA	Ontario, Cochrane District, Timmins, NEBIE Block#1, Elite treatment		PRESENT		ada9d123-ddb4-467d-8891-806ea8d94230	48.349998	-81.300003							2007-08-04T00:00:00	4	8	2007	5341300	5341300	PRESERVED_SPECIMEN			BAR087		Andrea Reid		CC_BY_4_0		Heather Cole, Andrea Reid			2023-02-11T12:29:46.569Z		COORDINATE_ROUNDED;GEODETIC_DATUM_ASSUMED_WGS84;CONTINENT_DERIVED_FROM_COORDINATES
3818258045	d8cd16ba-bb74-4420-821e-083f2bac17c2	KJ593425	Plantae	Tracheophyta	Magnoliopsida	Lamiales	Lamiaceae	Galeopsis	Galeopsis tetrahit		SPECIES	Galeopsis tetrahit L.	Galeopsis tetrahit		US	Wisconsin, Washington		PRESENT		ada9d123-ddb4-467d-8891-806ea8d94230	45.939999	-89.059998											5341300	5341300	PRESERVED_SPECIMEN			WAB_0132469383				CC_BY_4_0		Fewless, Gary			2023-02-11T12:30:03.539Z		COORDINATE_ROUNDED;GEODETIC_DATUM_ASSUMED_WGS84;CONTINENT_DERIVED_FROM_COORDINATES
3817804134	d8cd16ba-bb74-4420-821e-083f2bac17c2	KJ592964	Plantae	Tracheophyta	Magnoliopsida	Lamiales	Lamiaceae	Galeopsis	Galeopsis tetrahit		SPECIES	Galeopsis tetrahit L.	Galeopsis tetrahit		US	Wisconsin, Hiles		PRESENT		ada9d123-ddb4-467d-8891-806ea8d94230	45.900002	-89.010002											5341300	5341300	PRESERVED_SPECIMEN			WAB_1079140486				CC_BY_4_0		Sundance, Juniper			2023-02-11T12:30:06.829Z		COORDINATE_ROUNDED;GEODETIC_DATUM_ASSUMED_WGS84;CONTINENT_DERIVED_FROM_COORDINATES
3803750332	95c938a8-f762-11e1-a439-00145eb45e9a	9d3bd24c-514f-43b8-b38a-b36607bd25ad	Plantae	Tracheophyta	Magnoliopsida	Lamiales	Lamiaceae	Galeopsis	Galeopsis tetrahit	tetrahit	SUBSPECIES	Galeopsis tetrahit subsp. tetrahit	Galeopsis tetrahit var. tetrahit		US	Kokadjo, ca 13 mi NW; on grounds of Spencer Pond Camps	Maine	PRESENT		b554c320-0560-11d8-b851-b8a03c50a862	45.750332	-69.570513	627						1998-07-09T00:00:00	9	7	1998	7146384	5341300	PRESERVED_SPECIMEN	KU	KANU	323617		W W Holland		CC_BY_4_0		W W Holland			2023-02-06T21:34:18.109Z		AMBIGUOUS_COLLECTION
3803749328	95c938a8-f762-11e1-a439-00145eb45e9a	97dcfc12-8478-4166-80a7-bad9827a33ce	Plantae	Tracheophyta	Magnoliopsida	Lamiales	Lamiaceae	Galeopsis	Galeopsis tetrahit		SPECIES	Galeopsis tetrahit L.	Galeopsis tetrahit		US	Skagit River near Clarks Cabins, Hwy 20 E of Rockport	Washington	PRESENT		b554c320-0560-11d8-b851-b8a03c50a862	48.501768	-121.521072	6750						1990-07-16T00:00:00	16	7	1990	5341300	5341300	PRESERVED_SPECIMEN	KU	KANU	234929		W W Holland		CC_BY_4_0		W W Holland			2023-02-06T21:34:15.823Z		AMBIGUOUS_COLLECTION
3764370100	50c9509d-22c7-4a22-a47d-8c48425ef4a7	https://www.inaturalist.org/observations/113038040	Plantae	Tracheophyta	Magnoliopsida	Lamiales	Lamiaceae	Galeopsis	Galeopsis tetrahit		SPECIES	Galeopsis tetrahit L.	Galeopsis tetrahit		CA		Québec	PRESENT		28eb1a3f-1c15-4a95-931a-4af90ecb574d	48.241155	-69.919371	4031						2014-07-31T10:13:00	31	7	2014	5341300	5341300	HUMAN_OBSERVATION	iNaturalist	Observations	113038040		Étienne Lacroix-Carignan	2022-04-27T04:35:31	CC_BY_NC_4_0	Roger Rittmaster	Roger Rittmaster			2023-02-13T16:15:08.305Z	StillImage	COORDINATE_ROUNDED;CONTINENT_DERIVED_FROM_COORDINATES
3759868452	50c9509d-22c7-4a22-a47d-8c48425ef4a7	https://www.inaturalist.org/observations/56980808	Plantae	Tracheophyta	Magnoliopsida	Lamiales	Lamiaceae	Galeopsis	Galeopsis tetrahit		SPECIES	Galeopsis tetrahit L.	Galeopsis tetrahit		CA		Nova Scotia	PRESENT		28eb1a3f-1c15-4a95-931a-4af90ecb574d	45.892558	-59.985002	45						2020-08-19T12:04:00	19	8	2020	5341300	5341300	HUMAN_OBSERVATION	iNaturalist	Observations	56980808		mkkennedy	2020-08-19T23:34:03	CC_BY_NC_4_0	mkkennedy	mkkennedy			2023-02-13T16:02:27.597Z	StillImage	COORDINATE_ROUNDED;CONTINENT_DERIVED_FROM_COORDINATES
3759500728	50c9509d-22c7-4a22-a47d-8c48425ef4a7	https://www.inaturalist.org/observations/98112538	Plantae	Tracheophyta	Magnoliopsida	Lamiales	Lamiaceae	Galeopsis	Galeopsis tetrahit		SPECIES	Galeopsis tetrahit L.	Galeopsis tetrahit		CA		Ontario	PRESENT		28eb1a3f-1c15-4a95-931a-4af90ecb574d	43.914382	-80.127089	175						2021-10-12T10:51:49	12	10	2021	5341300	5341300	HUMAN_OBSERVATION	iNaturalist	Observations	98112538		Mark Whitcombe	2021-10-13T16:17:25	CC_BY_NC_4_0	Mark Whitcombe	Mark Whitcombe			2023-02-13T16:05:10.123Z	StillImage	COORDINATE_ROUNDED;CONTINENT_DERIVED_FROM_COORDINATES
3759343515	50c9509d-22c7-4a22-a47d-8c48425ef4a7	https://www.inaturalist.org/observations/111973455	Plantae	Tracheophyta	Magnoliopsida	Lamiales	Lamiaceae	Galeopsis	Galeopsis tetrahit		SPECIES	Galeopsis tetrahit L.	Galeopsis tetrahit		US		Washington	PRESENT		28eb1a3f-1c15-4a95-931a-4af90ecb574d	47.295864	-122.171378	10						2018-07-25T11:31:00	25	7	2018	5341300	5341300	HUMAN_OBSERVATION	iNaturalist	Observations	111973455		Alex Wright	2022-04-18T22:18:37	CC_BY_NC_4_0	erinh	erinh			2023-02-13T16:15:13.256Z	StillImage	COORDINATE_ROUNDED;CONTINENT_DERIVED_FROM_COORDINATES
3759202310	50c9509d-22c7-4a22-a47d-8c48425ef4a7	https://www.inaturalist.org/observations/7221499	Plantae	Tracheophyta	Magnoliopsida	Lamiales	Lamiaceae	Galeopsis	Galeopsis tetrahit		SPECIES	Galeopsis tetrahit L.	Galeopsis tetrahit		US		Vermont	PRESENT		28eb1a3f-1c15-4a95-931a-4af90ecb574d	44.477414	-73.101694	27301						2017-07-26T14:52:16	26	7	2017	5341300	5341300	HUMAN_OBSERVATION	iNaturalist	Observations	7221499		Sabina E	2017-07-26T19:45:32	CC0_1_0	Sabina E	Sabina E			2023-02-13T16:08:39.217Z		COORDINATE_ROUNDED;CONTINENT_DERIVED_FROM_COORDINATES
3759127377	50c9509d-22c7-4a22-a47d-8c48425ef4a7	https://www.inaturalist.org/observations/31760332	Plantae	Tracheophyta	Magnoliopsida	Lamiales	Lamiaceae	Galeopsis	Galeopsis tetrahit		SPECIES	Galeopsis tetrahit L.	Galeopsis tetrahit		CA		New Brunswick	PRESENT		28eb1a3f-1c15-4a95-931a-4af90ecb574d	45.567592	-64.970519	6						2019-08-27T12:25:00	27	8	2019	5341300	5341300	HUMAN_OBSERVATION	iNaturalist	Observations	31760332		John D Reynolds	2019-08-30T00:03:40	CC_BY_NC_4_0	John D Reynolds	John D Reynolds			2023-02-13T16:09:36.738Z	StillImage	COORDINATE_ROUNDED;CONTINENT_DERIVED_FROM_COORDINATES
3747267734	50c9509d-22c7-4a22-a47d-8c48425ef4a7	https://www.inaturalist.org/observations/109218003	Plantae	Tracheophyta	Magnoliopsida	Lamiales	Lamiaceae	Galeopsis	Galeopsis tetrahit		SPECIES	Galeopsis tetrahit L.	Galeopsis tetrahit		CA		Québec	PRESENT		28eb1a3f-1c15-4a95-931a-4af90ecb574d	46.929393	-71.19236	15						2021-07-07T00:00:00	7	7	2021	5341300	5341300	HUMAN_OBSERVATION	iNaturalist	Observations	109218003		Étienne Lacroix-Carignan	2022-03-23T17:02:17	CC0_1_0	Christian Grenier	Christian Grenier			2023-02-13T16:05:52.482Z	StillImage	COORDINATE_ROUNDED;CONTINENT_DERIVED_FROM_COORDINATES
3746969420	50c9509d-22c7-4a22-a47d-8c48425ef4a7	https://www.inaturalist.org/observations/90146258	Plantae	Tracheophyta	Magnoliopsida	Lamiales	Lamiaceae	Galeopsis	Galeopsis tetrahit		SPECIES	Galeopsis tetrahit L.	Galeopsis tetrahit		CA		Ontario	PRESENT		28eb1a3f-1c15-4a95-931a-4af90ecb574d	46.282345	-83.311958	48						2021-08-06T10:35:10	6	8	2021	5341300	5341300	HUMAN_OBSERVATION	iNaturalist	Observations	90146258		Norbert Sauberer	2022-01-15T12:18:08	CC_BY_NC_4_0	wendycridland	wendycridland			2023-02-13T16:04:55.282Z	StillImage	COORDINATE_ROUNDED;CONTINENT_DERIVED_FROM_COORDINATES
3712700939	50c9509d-22c7-4a22-a47d-8c48425ef4a7	https://www.inaturalist.org/observations/108233712	Plantae	Tracheophyta	Magnoliopsida	Lamiales	Lamiaceae	Galeopsis	Galeopsis tetrahit		SPECIES	Galeopsis tetrahit L.	Galeopsis tetrahit		CA		Québec	PRESENT		28eb1a3f-1c15-4a95-931a-4af90ecb574d	46.785914	-71.337441	8						2021-07-12T00:00:00	12	7	2021	5341300	5341300	HUMAN_OBSERVATION	iNaturalist	Observations	108233712		Christian Grenier	2022-03-09T12:33:14	CC0_1_0	Christian Grenier	Christian Grenier			2023-02-13T16:05:49.353Z	StillImage	COORDINATE_ROUNDED;CONTINENT_DERIVED_FROM_COORDINATES
3712507311	50c9509d-22c7-4a22-a47d-8c48425ef4a7	https://www.inaturalist.org/observations/14285295	Plantae	Tracheophyta	Magnoliopsida	Lamiales	Lamiaceae	Galeopsis	Galeopsis tetrahit		SPECIES	Galeopsis tetrahit L.	Galeopsis tetrahit		CA		Alberta	PRESENT		28eb1a3f-1c15-4a95-931a-4af90ecb574d	53.273286	-113.542108	25908						2018-07-11T11:44:00	11	7	2018	5341300	5341300	HUMAN_OBSERVATION	iNaturalist	Observations	14285295		je9h	2018-07-13T17:53:02	CC_BY_4_0	QuestaGame	QuestaGame			2023-02-13T16:09:17.012Z	StillImage	COORDINATE_ROUNDED;CONTINENT_DERIVED_FROM_COORDINATES
3712485099	50c9509d-22c7-4a22-a47d-8c48425ef4a7	https://www.inaturalist.org/observations/108233760	Plantae	Tracheophyta	Magnoliopsida	Lamiales	Lamiaceae	Galeopsis	Galeopsis tetrahit		SPECIES	Galeopsis tetrahit L.	Galeopsis tetrahit		CA		Québec	PRESENT		28eb1a3f-1c15-4a95-931a-4af90ecb574d	46.784531	-71.33473	15						2021-07-12T00:00:00	12	7	2021	5341300	5341300	HUMAN_OBSERVATION	iNaturalist	Observations	108233760		Christian Grenier	2022-03-09T12:34:47	CC0_1_0	Christian Grenier	Christian Grenier			2023-02-13T16:15:11.594Z	StillImage	COORDINATE_ROUNDED;CONTINENT_DERIVED_FROM_COORDINATES
3705517442	50c9509d-22c7-4a22-a47d-8c48425ef4a7	https://www.inaturalist.org/observations/97476911	Plantae	Tracheophyta	Magnoliopsida	Lamiales	Lamiaceae	Galeopsis	Galeopsis tetrahit		SPECIES	Galeopsis tetrahit L.	Galeopsis tetrahit		CA		Québec	PRESENT		28eb1a3f-1c15-4a95-931a-4af90ecb574d	45.304662	-71.937513	45						2021-10-07T10:20:49	7	10	2021	5341300	5341300	HUMAN_OBSERVATION	iNaturalist	Observations	97476911		Étienne Lacroix-Carignan	2021-12-25T21:47:02	CC_BY_NC_4_0	Ming	Ming			2023-02-13T16:13:50.338Z	StillImage	COORDINATE_ROUNDED;CONTINENT_DERIVED_FROM_COORDINATES
3705385804	50c9509d-22c7-4a22-a47d-8c48425ef4a7	https://www.inaturalist.org/observations/107550278	Plantae	Tracheophyta	Magnoliopsida	Lamiales	Lamiaceae	Galeopsis	Galeopsis tetrahit		SPECIES	Galeopsis tetrahit L.	Galeopsis tetrahit		CA		Québec	PRESENT		28eb1a3f-1c15-4a95-931a-4af90ecb574d	46.927484	-71.1976	15						2021-07-31T00:00:00	31	7	2021	5341300	5341300	HUMAN_OBSERVATION	iNaturalist	Observations	107550278		Christian Grenier	2022-02-27T12:17:43	CC0_1_0	Christian Grenier	Christian Grenier			2023-02-13T16:06:30.016Z	StillImage	COORDINATE_ROUNDED;CONTINENT_DERIVED_FROM_COORDINATES
3468859411	50c9509d-22c7-4a22-a47d-8c48425ef4a7	https://www.inaturalist.org/observations/103024859	Plantae	Tracheophyta	Magnoliopsida	Lamiales	Lamiaceae	Galeopsis	Galeopsis tetrahit		SPECIES	Galeopsis tetrahit L.	Galeopsis tetrahit		CA		Québec	PRESENT		28eb1a3f-1c15-4a95-931a-4af90ecb574d	45.62263	-75.947021	122						2021-08-19T12:29:00	19	8	2021	5341300	5341300	HUMAN_OBSERVATION	iNaturalist	Observations	103024859		Ian Whyte	2021-12-14T01:48:42	CC0_1_0	Ian Whyte	Ian Whyte			2023-02-13T16:14:29.596Z	StillImage	COORDINATE_ROUNDED;CONTINENT_DERIVED_FROM_COORDINATES
3468745332	50c9509d-22c7-4a22-a47d-8c48425ef4a7	https://www.inaturalist.org/observations/30754226	Plantae	Tracheophyta	Magnoliopsida	Lamiales	Lamiaceae	Galeopsis	Galeopsis tetrahit		SPECIES	Galeopsis tetrahit L.	Galeopsis tetrahit		US		Vermont	PRESENT		28eb1a3f-1c15-4a95-931a-4af90ecb574d	44.475575	-73.183522							2019-08-11T16:44:00	11	8	2019	5341300	5341300	HUMAN_OBSERVATION	iNaturalist	Observations	30754226		Larry Clarfeld	2019-08-13T15:30:17	CC_BY_NC_4_0	Larry Clarfeld	Larry Clarfeld			2023-02-13T16:09:53.080Z	StillImage	COORDINATE_ROUNDED;CONTINENT_DERIVED_FROM_COORDINATES
3465943817	50c9509d-22c7-4a22-a47d-8c48425ef4a7	https://www.inaturalist.org/observations/105340254	Plantae	Tracheophyta	Magnoliopsida	Lamiales	Lamiaceae	Galeopsis	Galeopsis tetrahit		SPECIES	Galeopsis tetrahit L.	Galeopsis tetrahit		US		Wisconsin	PRESENT		28eb1a3f-1c15-4a95-931a-4af90ecb574d	44.466682	-88.036943	183						2021-07-29T18:37:00	29	7	2021	5341300	5341300	HUMAN_OBSERVATION	iNaturalist	Observations	105340254		Matt Welter	2022-01-22T01:51:17	CC_BY_NC_4_0	Matt Welter	Matt Welter			2023-02-13T16:15:19.464Z	StillImage	COORDINATE_ROUNDED;CONTINENT_DERIVED_FROM_COORDINATES
3457156410	50c9509d-22c7-4a22-a47d-8c48425ef4a7	https://www.inaturalist.org/observations/103446718	Plantae	Tracheophyta	Magnoliopsida	Lamiales	Lamiaceae	Galeopsis	Galeopsis tetrahit		SPECIES	Galeopsis tetrahit L.	Galeopsis tetrahit		US		Maryland	PRESENT		28eb1a3f-1c15-4a95-931a-4af90ecb574d	39.696214	-79.143741	173						2017-09-15T12:21:00	15	9	2017	5341300	5341300	HUMAN_OBSERVATION	iNaturalist	Observations	103446718		Bill Harms	2021-12-22T01:33:36	CC_BY_NC_4_0	Bill Harms	Bill Harms			2023-02-13T16:05:47.184Z	StillImage	COORDINATE_ROUNDED;CONTINENT_DERIVED_FROM_COORDINATES
3457026953	50c9509d-22c7-4a22-a47d-8c48425ef4a7	https://www.inaturalist.org/observations/103024849	Plantae	Tracheophyta	Magnoliopsida	Lamiales	Lamiaceae	Galeopsis	Galeopsis tetrahit		SPECIES	Galeopsis tetrahit L.	Galeopsis tetrahit		CA		Québec	PRESENT		28eb1a3f-1c15-4a95-931a-4af90ecb574d	45.628736	-75.945748	15						2021-08-19T10:38:00	19	8	2021	5341300	5341300	HUMAN_OBSERVATION	iNaturalist	Observations	103024849		Ian Whyte	2021-12-14T01:48:40	CC0_1_0	Ian Whyte	Ian Whyte			2023-02-13T16:15:28.874Z	StillImage	COORDINATE_ROUNDED;CONTINENT_DERIVED_FROM_COORDINATES
3456933815	50c9509d-22c7-4a22-a47d-8c48425ef4a7	https://www.inaturalist.org/observations/102517177	Plantae	Tracheophyta	Magnoliopsida	Lamiales	Lamiaceae	Galeopsis	Galeopsis tetrahit		SPECIES	Galeopsis tetrahit L.	Galeopsis tetrahit		CA		Alberta	PRESENT		28eb1a3f-1c15-4a95-931a-4af90ecb574d	52.228748	-114.90048	31						2021-08-27T08:04:00	27	8	2021	5341300	5341300	HUMAN_OBSERVATION	iNaturalist	Observations	102517177		wynaturalist	2021-12-05T06:28:03	CC_BY_NC_4_0	wynaturalist	wynaturalist			2023-02-13T16:05:28.365Z	StillImage	COORDINATE_ROUNDED;CONTINENT_DERIVED_FROM_COORDINATES
3456847594	50c9509d-22c7-4a22-a47d-8c48425ef4a7	https://www.inaturalist.org/observations/100069349	Plantae	Tracheophyta	Magnoliopsida	Lamiales	Lamiaceae	Galeopsis	Galeopsis tetrahit		SPECIES	Galeopsis tetrahit L.	Galeopsis tetrahit		US		Wisconsin	PRESENT		28eb1a3f-1c15-4a95-931a-4af90ecb574d	43.028462	-89.851484	793						2021-09-28T14:37:00	28	9	2021	5341300	5341300	HUMAN_OBSERVATION	iNaturalist	Observations	100069349		wirich	2021-11-02T15:11:21	CC_BY_4_0	wirich	wirich			2023-02-13T16:14:27.636Z	StillImage	COORDINATE_ROUNDED;CONTINENT_DERIVED_FROM_COORDINATES
3456834672	50c9509d-22c7-4a22-a47d-8c48425ef4a7	https://www.inaturalist.org/observations/87504063	Plantae	Tracheophyta	Magnoliopsida	Lamiales	Lamiaceae	Galeopsis	Galeopsis tetrahit		SPECIES	Galeopsis tetrahit L.	Galeopsis tetrahit		US		South Dakota	PRESENT		28eb1a3f-1c15-4a95-931a-4af90ecb574d	43.715744	-103.481951	8						2021-07-16T11:35:24	16	7	2021	5341300	5341300	HUMAN_OBSERVATION	iNaturalist	Observations	87504063		Thomas Buchloh	2021-07-18T04:05:31	CC_BY_NC_4_0	Thomas Buchloh	Thomas Buchloh			2023-02-13T16:04:24.094Z	StillImage	COORDINATE_ROUNDED;CONTINENT_DERIVED_FROM_COORDINATES
3456732479	50c9509d-22c7-4a22-a47d-8c48425ef4a7	https://www.inaturalist.org/observations/93940600	Plantae	Tracheophyta	Magnoliopsida	Lamiales	Lamiaceae	Galeopsis	Galeopsis tetrahit		SPECIES	Galeopsis tetrahit L.	Galeopsis tetrahit		CA		Ontario	PRESENT		28eb1a3f-1c15-4a95-931a-4af90ecb574d	48.900958	-90.439353	24						2021-09-03T11:55:03	3	9	2021	5341300	5341300	HUMAN_OBSERVATION	iNaturalist	Observations	93940600		Erin Postenka	2021-09-07T00:42:03	CC_BY_NC_4_0	Erin Postenka	Erin Postenka			2023-02-13T16:14:25.756Z	StillImage	COORDINATE_ROUNDED;CONTINENT_DERIVED_FROM_COORDINATES
3456727378	50c9509d-22c7-4a22-a47d-8c48425ef4a7	https://www.inaturalist.org/observations/103748583	Plantae	Tracheophyta	Magnoliopsida	Lamiales	Lamiaceae	Galeopsis	Galeopsis tetrahit		SPECIES	Galeopsis tetrahit L.	Galeopsis tetrahit		CA		Ontario	PRESENT		28eb1a3f-1c15-4a95-931a-4af90ecb574d	44.406637	-80.26127							2017-08-06T12:27:00	6	8	2017	5341300	5341300	HUMAN_OBSERVATION	iNaturalist	Observations	103748583		Andy Fyon	2021-12-27T12:52:01	CC_BY_NC_4_0	Andy Fyon	Andy Fyon			2023-02-13T16:15:10.332Z	StillImage	COORDINATE_ROUNDED;CONTINENT_DERIVED_FROM_COORDINATES
3456677738	50c9509d-22c7-4a22-a47d-8c48425ef4a7	https://www.inaturalist.org/observations/97678225	Plantae	Tracheophyta	Magnoliopsida	Lamiales	Lamiaceae	Galeopsis	Galeopsis tetrahit		SPECIES	Galeopsis tetrahit L.	Galeopsis tetrahit		CA		Québec	PRESENT		28eb1a3f-1c15-4a95-931a-4af90ecb574d	46.399589	-72.659316	15						2014-07-26T14:47:00	26	7	2014	5341300	5341300	HUMAN_OBSERVATION	iNaturalist	Observations	97678225		Alain Maire	2021-10-09T18:48:01	CC_BY_NC_4_0	Alain Maire	Alain Maire			2023-02-13T16:05:37.604Z	StillImage	COORDINATE_ROUNDED;CONTINENT_DERIVED_FROM_COORDINATES
3456621449	50c9509d-22c7-4a22-a47d-8c48425ef4a7	https://www.inaturalist.org/observations/89492066	Plantae	Tracheophyta	Magnoliopsida	Lamiales	Lamiaceae	Galeopsis	Galeopsis tetrahit		SPECIES	Galeopsis tetrahit L.	Galeopsis tetrahit		US		South Dakota	PRESENT		28eb1a3f-1c15-4a95-931a-4af90ecb574d	43.776505	-103.400172							2021-07-30T16:59:32	30	7	2021	5341300	5341300	HUMAN_OBSERVATION	iNaturalist	Observations	89492066		je9h	2022-01-17T03:49:09	CC0_1_0	Craig Martin	Craig Martin			2023-02-13T16:04:32.109Z	StillImage	COORDINATE_ROUNDED;CONTINENT_DERIVED_FROM_COORDINATES
3456572348	50c9509d-22c7-4a22-a47d-8c48425ef4a7	https://www.inaturalist.org/observations/102626768	Plantae	Tracheophyta	Magnoliopsida	Lamiales	Lamiaceae	Galeopsis	Galeopsis tetrahit		SPECIES	Galeopsis tetrahit L.	Galeopsis tetrahit		CA		Québec	PRESENT		28eb1a3f-1c15-4a95-931a-4af90ecb574d	45.683593	-76.190382	15						2021-07-24T17:41:00	24	7	2021	5341300	5341300	HUMAN_OBSERVATION	iNaturalist	Observations	102626768		Ian Whyte	2021-12-06T21:45:51	CC0_1_0	Ian Whyte	Ian Whyte			2023-02-13T16:05:34.943Z	StillImage	COORDINATE_ROUNDED;CONTINENT_DERIVED_FROM_COORDINATES
3456555413	50c9509d-22c7-4a22-a47d-8c48425ef4a7	https://www.inaturalist.org/observations/92980606	Plantae	Tracheophyta	Magnoliopsida	Lamiales	Lamiaceae	Galeopsis	Galeopsis tetrahit		SPECIES	Galeopsis tetrahit L.	Galeopsis tetrahit		CA		New Brunswick	PRESENT		28eb1a3f-1c15-4a95-931a-4af90ecb574d	47.604181	-65.686414	3						2021-08-29T20:05:42	29	8	2021	5341300	5341300	HUMAN_OBSERVATION	iNaturalist	Observations	92980606		Sean Blaney	2022-01-16T15:56:07	CC_BY_NC_4_0	Marie-Josée Garand	Marie-Josée Garand			2023-02-13T16:05:01.306Z	StillImage	COORDINATE_ROUNDED;CONTINENT_DERIVED_FROM_COORDINATES
3456374848	50c9509d-22c7-4a22-a47d-8c48425ef4a7	https://www.inaturalist.org/observations/87442209	Plantae	Tracheophyta	Magnoliopsida	Lamiales	Lamiaceae	Galeopsis	Galeopsis tetrahit		SPECIES	Galeopsis tetrahit L.	Galeopsis tetrahit		CA		Québec	PRESENT		28eb1a3f-1c15-4a95-931a-4af90ecb574d	46.395815	-72.516981	15						2021-07-04T15:12:00	4	7	2021	5341300	5341300	HUMAN_OBSERVATION	iNaturalist	Observations	87442209		Alain Maire	2021-07-17T19:13:13	CC_BY_NC_4_0	Alain Maire	Alain Maire			2023-02-13T16:13:43.067Z	StillImage	COORDINATE_ROUNDED;CONTINENT_DERIVED_FROM_COORDINATES
[truncated: 1,327 more rows]
