# Supplementary material for: Palaearctic leaf beetle Chrysolinafastuosa (Coleoptera, Chrysomelidae, Chrysomelinae) new to North America
Source: Biodivers Data J. 2023 Jul 11;11:e103261. doi: 10.3897/BDJ.11.e103261 (PMC10354796; doi:10.3897/BDJ.11.e103261)
Supplement: Supplementary material 1 — Maxent analysis script [file bdj-11-e103261-s001.zip › data/greatlakes.prj]

PROJCS["US_National_Atlas_Equal_Area",GEOGCS["GCS_Unspecified datum based upon the Clarke 1866 Authalic Sphere",DATUM["D_Sphere_Clarke_1866_Authalic",SPHEROID["Clarke_1866_Authalic_Sphere",6370997,0]],PRIMEM["Greenwich",0],UNIT["Degree",0.017453292519943295]],PROJECTION["Lambert_Azimuthal_Equal_Area"],PARAMETER["latitude_of_origin",45],PARAMETER["central_meridian",-100],PARAMETER["false_easting",0],PARAMETER["false_northing",0],UNIT["Meter",1]]
