# Supplementary material for: Palaearctic leaf beetle Chrysolinafastuosa (Coleoptera, Chrysomelidae, Chrysomelinae) new to North America
Source: Biodivers Data J. 2023 Jul 11;11:e103261. doi: 10.3897/BDJ.11.e103261 (PMC10354796; doi:10.3897/BDJ.11.e103261)
Supplement: Supplementary material 1 — Maxent analysis script [file bdj-11-e103261-s001.zip › data/inat.csv]

gbifID	datasetKey	occurrenceID	kingdom	phylum	class	order	family	genus	species	infraspecificEpithet	taxonRank	scientificName	verbatimScientificName	verbatimScientificNameAuthorship	countryCode	locality	stateProvince	occurrenceStatus	individualCount	publishingOrgKey	decimalLatitude	decimalLongitude	coordinateUncertaintyInMeters	coordinatePrecision	elevation	elevationAccuracy	depth	depthAccuracy	eventDate	day	month	year	taxonKey	speciesKey	basisOfRecord	institutionCode	collectionCode	catalogNumber	recordNumber	identifiedBy	dateIdentified	license	rightsHolder	recordedBy	typeStatus	establishmentMeans	lastInterpreted	mediaType	issue
4022379593	50c9509d-22c7-4a22-a47d-8c48425ef4a7	https://www.inaturalist.org/observations/147119348	Animalia	Arthropoda	Insecta	Coleoptera	Chrysomelidae	Chrysolina	Chrysolina fastuosa		SPECIES	Chrysolina fastuosa (Scopoli, 1763)	Chrysolina fastuosa		PL		Lublin	PRESENT		28eb1a3f-1c15-4a95-931a-4af90ecb574d	51.442497	21.967543	31						2022-05-04T12:10:00	4	5	2022	4459883	4459883	HUMAN_OBSERVATION	iNaturalist	Observations	147119348		Ewa Rauner-Bułczyńska	2023-01-22T16:40:49	CC_BY_NC_4_0	Ewa Rauner-Bułczyńska	Ewa Rauner-Bułczyńska			2023-01-30T15:14:49.752Z	StillImage	COORDINATE_ROUNDED;CONTINENT_DERIVED_FROM_COORDINATES
4022301064	50c9509d-22c7-4a22-a47d-8c48425ef4a7	https://www.inaturalist.org/observations/147126925	Animalia	Arthropoda	Insecta	Coleoptera	Chrysomelidae	Chrysolina	Chrysolina fastuosa		SPECIES	Chrysolina fastuosa (Scopoli, 1763)	Chrysolina fastuosa		AT		Niederösterreich	PRESENT		28eb1a3f-1c15-4a95-931a-4af90ecb574d	48.343858	16.226332	826						2020-07-19T16:59:00	19	7	2020	4459883	4459883	HUMAN_OBSERVATION	iNaturalist	Observations	147126925		Roman Burgsteiner	2023-01-22T20:48:57	CC_BY_NC_4_0	danielaio	danielaio			2023-01-30T15:22:29.874Z	StillImage	COORDINATE_ROUNDED;CONTINENT_DERIVED_FROM_COORDINATES
4022099766	50c9509d-22c7-4a22-a47d-8c48425ef4a7	https://www.inaturalist.org/observations/146058032	Animalia	Arthropoda	Insecta	Coleoptera	Chrysomelidae	Chrysolina	Chrysolina fastuosa		SPECIES	Chrysolina fastuosa (Scopoli, 1763)	Chrysolina fastuosa		RU		Volgograd	PRESENT		28eb1a3f-1c15-4a95-931a-4af90ecb574d	50.492151	45.702435	4						2012-05-03T11:58:00	3	5	2012	4459883	4459883	HUMAN_OBSERVATION	iNaturalist	Observations	146058032		Соколков Юрий Павлович	2023-01-07T19:19:51	CC_BY_NC_4_0	Соколков Юрий Павлович	Соколков Юрий Павлович			2023-01-30T15:02:56.866Z	StillImage	COORDINATE_ROUNDED;CONTINENT_DERIVED_FROM_COORDINATES
4021960810	50c9509d-22c7-4a22-a47d-8c48425ef4a7	https://www.inaturalist.org/observations/146839203	Animalia	Arthropoda	Insecta	Coleoptera	Chrysomelidae	Chrysolina	Chrysolina fastuosa		SPECIES	Chrysolina fastuosa (Scopoli, 1763)	Chrysolina fastuosa		RU		City of St. Petersburg	PRESENT		28eb1a3f-1c15-4a95-931a-4af90ecb574d	59.840858	30.304575	9142						2010-05-30T22:38:24	30	5	2010	4459883	4459883	HUMAN_OBSERVATION	iNaturalist	Observations	146839203		Natalia Kochina	2023-01-18T18:42:15	CC_BY_NC_4_0	Natalia Kochina	Natalia Kochina			2023-01-30T15:14:57.206Z	StillImage	COORDINATE_ROUNDED;CONTINENT_DERIVED_FROM_COORDINATES
4018603466	50c9509d-22c7-4a22-a47d-8c48425ef4a7	https://www.inaturalist.org/observations/146770728	Animalia	Arthropoda	Insecta	Coleoptera	Chrysomelidae	Chrysolina	Chrysolina fastuosa		SPECIES	Chrysolina fastuosa (Scopoli, 1763)	Chrysolina fastuosa		RU		Chelyabinsk	PRESENT		28eb1a3f-1c15-4a95-931a-4af90ecb574d	55.152134	61.373631							2022-07-19T16:02:00	19	7	2022	4459883	4459883	HUMAN_OBSERVATION	iNaturalist	Observations	146770728		Natalia Ionina	2023-01-17T17:43:20	CC_BY_NC_4_0	Natalia Ionina	Natalia Ionina			2023-01-30T15:03:11.646Z	StillImage	COORDINATE_ROUNDED;CONTINENT_DERIVED_FROM_COORDINATES
4018305619	50c9509d-22c7-4a22-a47d-8c48425ef4a7	https://www.inaturalist.org/observations/133238009	Animalia	Arthropoda	Insecta	Coleoptera	Chrysomelidae	Chrysolina	Chrysolina fastuosa		SPECIES	Chrysolina fastuosa (Scopoli, 1763)	Chrysolina fastuosa		PL		Lesser Poland	PRESENT		28eb1a3f-1c15-4a95-931a-4af90ecb574d	49.280505	20.111231	2						2022-08-11T16:41:00	11	8	2022	4459883	4459883	HUMAN_OBSERVATION	iNaturalist	Observations	133238009		Małgorzata Śliż	2022-09-01T18:20:25	CC_BY_NC_4_0	Małgorzata Śliż	Małgorzata Śliż			2023-01-30T15:13:04.827Z	StillImage	COORDINATE_ROUNDED;CONTINENT_DERIVED_FROM_COORDINATES
4018295613	50c9509d-22c7-4a22-a47d-8c48425ef4a7	https://www.inaturalist.org/observations/127327421	Animalia	Arthropoda	Insecta	Coleoptera	Chrysomelidae	Chrysolina	Chrysolina fastuosa		SPECIES	Chrysolina fastuosa (Scopoli, 1763)	Chrysolina fastuosa		RU		Moskva	PRESENT		28eb1a3f-1c15-4a95-931a-4af90ecb574d	55.633979	37.478738	30						2022-07-22T09:50:08	22	7	2022	4459883	4459883	HUMAN_OBSERVATION	iNaturalist	Observations	127327421		captainclover	2022-07-22T07:01:46	CC_BY_4_0	captainclover	captainclover			2023-01-30T15:01:57.375Z	StillImage	COORDINATE_ROUNDED;CONTINENT_DERIVED_FROM_COORDINATES
4018283428	50c9509d-22c7-4a22-a47d-8c48425ef4a7	https://www.inaturalist.org/observations/85142686	Animalia	Arthropoda	Insecta	Coleoptera	Chrysomelidae	Chrysolina	Chrysolina fastuosa		SPECIES	Chrysolina fastuosa (Scopoli, 1763)	Chrysolina fastuosa		US		Vermont	PRESENT		28eb1a3f-1c15-4a95-931a-4af90ecb574d	43.940469	-72.33664	7						2021-06-30T18:18:54	30	6	2021	4459883	4459883	HUMAN_OBSERVATION	iNaturalist	Observations	85142686		borisb	2021-08-05T16:58:15	CC_BY_NC_4_0	meganbrehaut	meganbrehaut			2023-01-30T15:17:47.231Z	StillImage	COORDINATE_ROUNDED;CONTINENT_DERIVED_FROM_COORDINATES
4018224334	50c9509d-22c7-4a22-a47d-8c48425ef4a7	https://www.inaturalist.org/observations/28770776	Animalia	Arthropoda	Insecta	Coleoptera	Chrysomelidae	Chrysolina	Chrysolina fastuosa		SPECIES	Chrysolina fastuosa (Scopoli, 1763)	Chrysolina fastuosa		CA		Nova Scotia	PRESENT		28eb1a3f-1c15-4a95-931a-4af90ecb574d	44.699122	-63.561042	8						2019-07-13T15:07:00	13	7	2019	4459883	4459883	HUMAN_OBSERVATION	iNaturalist	Observations	28770776		borisb	2022-09-18T19:38:44	CC_BY_NC_4_0	mkkennedy	mkkennedy			2023-01-30T15:15:44.303Z	StillImage	COORDINATE_ROUNDED;CONTINENT_DERIVED_FROM_COORDINATES
4018222877	50c9509d-22c7-4a22-a47d-8c48425ef4a7	https://www.inaturalist.org/observations/146332159	Animalia	Arthropoda	Insecta	Coleoptera	Chrysomelidae	Chrysolina	Chrysolina fastuosa		SPECIES	Chrysolina fastuosa (Scopoli, 1763)	Chrysolina fastuosa		DE		Sachsen	PRESENT		28eb1a3f-1c15-4a95-931a-4af90ecb574d	50.953436	14.053028	8						2020-07-27T14:31:00	27	7	2020	4459883	4459883	HUMAN_OBSERVATION	iNaturalist	Observations	146332159		Andreas Duckwe	2023-01-11T12:52:57	CC_BY_NC_4_0	Andreas Duckwe	Andreas Duckwe			2023-01-30T15:14:37.613Z	StillImage	COORDINATE_ROUNDED;CONTINENT_DERIVED_FROM_COORDINATES
4018201445	50c9509d-22c7-4a22-a47d-8c48425ef4a7	https://www.inaturalist.org/observations/88610784	Animalia	Arthropoda	Insecta	Coleoptera	Chrysomelidae	Chrysolina	Chrysolina fastuosa		SPECIES	Chrysolina fastuosa (Scopoli, 1763)	Chrysolina fastuosa		US		Vermont	PRESENT		28eb1a3f-1c15-4a95-931a-4af90ecb574d	44.044318	-72.196888	93						2021-07-25T15:35:47	25	7	2021	4459883	4459883	HUMAN_OBSERVATION	iNaturalist	Observations	88610784		borisb	2022-02-01T18:41:21	CC_BY_NC_4_0	Amber Jones	Amber Jones			2023-01-30T15:09:54.006Z	StillImage	COORDINATE_ROUNDED;CONTINENT_DERIVED_FROM_COORDINATES
4018196299	50c9509d-22c7-4a22-a47d-8c48425ef4a7	https://www.inaturalist.org/observations/146632429	Animalia	Arthropoda	Insecta	Coleoptera	Chrysomelidae	Chrysolina	Chrysolina fastuosa		SPECIES	Chrysolina fastuosa (Scopoli, 1763)	Chrysolina fastuosa		RU		Moskva	PRESENT		28eb1a3f-1c15-4a95-931a-4af90ecb574d	55.701097	36.725321	244						2013-05-22T11:11:00	22	5	2013	4459883	4459883	HUMAN_OBSERVATION	iNaturalist	Observations	146632429		Nikita Tiunov	2023-01-15T19:41:36	CC_BY_NC_4_0	Nikita Tiunov	Nikita Tiunov			2023-01-30T15:22:24.425Z	StillImage	COORDINATE_ROUNDED;CONTINENT_DERIVED_FROM_COORDINATES
4018164566	50c9509d-22c7-4a22-a47d-8c48425ef4a7	https://www.inaturalist.org/observations/122324094	Animalia	Arthropoda	Insecta	Coleoptera	Chrysomelidae	Chrysolina	Chrysolina fastuosa		SPECIES	Chrysolina fastuosa (Scopoli, 1763)	Chrysolina fastuosa		CA		Nova Scotia	PRESENT		28eb1a3f-1c15-4a95-931a-4af90ecb574d	44.680158	-63.562019	15						2022-06-18T07:32:00	18	6	2022	4459883	4459883	HUMAN_OBSERVATION	iNaturalist	Observations	122324094		borisb	2022-09-18T19:55:16	CC0_1_0	Brevan Wagner	Brevan Wagner			2023-01-30T15:01:44.036Z	StillImage	COORDINATE_ROUNDED;CONTINENT_DERIVED_FROM_COORDINATES
4018116634	50c9509d-22c7-4a22-a47d-8c48425ef4a7	https://www.inaturalist.org/observations/134721510	Animalia	Arthropoda	Insecta	Coleoptera	Chrysomelidae	Chrysolina	Chrysolina fastuosa		SPECIES	Chrysolina fastuosa (Scopoli, 1763)	Chrysolina fastuosa		PL		Lesser Poland	PRESENT		28eb1a3f-1c15-4a95-931a-4af90ecb574d	50.086231	19.460991							2022-09-11T12:13:41	11	9	2022	4459883	4459883	HUMAN_OBSERVATION	iNaturalist	Observations	134721510		AWI i Pr.	2022-10-21T09:46:05	CC_BY_NC_4_0	Karol	Karol			2023-01-30T15:21:05.237Z	StillImage	COORDINATE_ROUNDED;CONTINENT_DERIVED_FROM_COORDINATES
4018110411	50c9509d-22c7-4a22-a47d-8c48425ef4a7	https://www.inaturalist.org/observations/83876229	Animalia	Arthropoda	Insecta	Coleoptera	Chrysomelidae	Chrysolina	Chrysolina fastuosa		SPECIES	Chrysolina fastuosa (Scopoli, 1763)	Chrysolina fastuosa		CA		Nova Scotia	PRESENT		28eb1a3f-1c15-4a95-931a-4af90ecb574d	44.662848	-63.295949	132						2021-06-20T19:58:00	20	6	2021	4459883	4459883	HUMAN_OBSERVATION	iNaturalist	Observations	83876229		borisb	2022-02-01T18:49:50	CC_BY_NC_4_0	Calum Ewing	Calum Ewing			2023-01-30T15:08:39.504Z	StillImage	COORDINATE_ROUNDED;CONTINENT_DERIVED_FROM_COORDINATES
4018101631	50c9509d-22c7-4a22-a47d-8c48425ef4a7	https://www.inaturalist.org/observations/131221755	Animalia	Arthropoda	Insecta	Coleoptera	Chrysomelidae	Chrysolina	Chrysolina fastuosa		SPECIES	Chrysolina fastuosa (Scopoli, 1763)	Chrysolina fastuosa		RU		Moskva	PRESENT		28eb1a3f-1c15-4a95-931a-4af90ecb574d	55.633441	37.478176	29						2022-08-17T00:00:00	17	8	2022	4459883	4459883	HUMAN_OBSERVATION	iNaturalist	Observations	131221755		Denis A	2022-08-17T17:01:07	CC0_1_0	Denis A	Denis A			2023-01-30T15:12:14.484Z	StillImage	COORDINATE_ROUNDED;CONTINENT_DERIVED_FROM_COORDINATES
4018098749	50c9509d-22c7-4a22-a47d-8c48425ef4a7	https://www.inaturalist.org/observations/145206052	Animalia	Arthropoda	Insecta	Coleoptera	Chrysomelidae	Chrysolina	Chrysolina fastuosa		SPECIES	Chrysolina fastuosa (Scopoli, 1763)	Chrysolina fastuosa		DK		Midtjylland	PRESENT		28eb1a3f-1c15-4a95-931a-4af90ecb574d	56.083884	8.992308	26						2017-06-05T10:59:00	5	6	2017	4459883	4459883	HUMAN_OBSERVATION	iNaturalist	Observations	145206052		Christian Sørensen	2022-12-27T19:43:17	CC_BY_NC_4_0	Christian Sørensen	Christian Sørensen			2023-01-30T15:22:08.400Z	StillImage	COORDINATE_ROUNDED;CONTINENT_DERIVED_FROM_COORDINATES
4015346448	50c9509d-22c7-4a22-a47d-8c48425ef4a7	https://www.inaturalist.org/observations/146208972	Animalia	Arthropoda	Insecta	Coleoptera	Chrysomelidae	Chrysolina	Chrysolina fastuosa		SPECIES	Chrysolina fastuosa (Scopoli, 1763)	Chrysolina fastuosa		HU		Pest	PRESENT		28eb1a3f-1c15-4a95-931a-4af90ecb574d	47.162494	19.503304	298420						2011-08-03T09:40:00	3	8	2011	4459883	4459883	HUMAN_OBSERVATION	iNaturalist	Observations	146208972		Gábor Keresztes	2023-01-09T15:34:36	CC_BY_NC_4_0	Gábor Keresztes	Gábor Keresztes			2023-01-30T15:23:07.199Z	StillImage	CONTINENT_DERIVED_FROM_COORDINATES
4015322392	50c9509d-22c7-4a22-a47d-8c48425ef4a7	https://www.inaturalist.org/observations/146208982	Animalia	Arthropoda	Insecta	Coleoptera	Chrysomelidae	Chrysolina	Chrysolina fastuosa		SPECIES	Chrysolina fastuosa (Scopoli, 1763)	Chrysolina fastuosa		HU		Pest	PRESENT		28eb1a3f-1c15-4a95-931a-4af90ecb574d	47.162494	19.503304	298420						2011-05-14T14:58:00	14	5	2011	4459883	4459883	HUMAN_OBSERVATION	iNaturalist	Observations	146208982		Gábor Keresztes	2023-01-09T15:34:40	CC_BY_NC_4_0	Gábor Keresztes	Gábor Keresztes			2023-01-30T15:23:39.449Z	StillImage	CONTINENT_DERIVED_FROM_COORDINATES
4015282494	50c9509d-22c7-4a22-a47d-8c48425ef4a7	https://www.inaturalist.org/observations/146265472	Animalia	Arthropoda	Insecta	Coleoptera	Chrysomelidae	Chrysolina	Chrysolina fastuosa		SPECIES	Chrysolina fastuosa (Scopoli, 1763)	Chrysolina fastuosa		RU		Sverdlovsk	PRESENT		28eb1a3f-1c15-4a95-931a-4af90ecb574d	56.921079	60.647171	61						2019-06-12T14:50:00	12	6	2019	4459883	4459883	HUMAN_OBSERVATION	iNaturalist	Observations	146265472		Dina Nesterkova	2023-01-10T11:46:38	CC_BY_NC_4_0	Dina Nesterkova	Dina Nesterkova			2023-01-30T15:03:01.587Z	StillImage	CONTINENT_DERIVED_FROM_COORDINATES
4015257608	50c9509d-22c7-4a22-a47d-8c48425ef4a7	https://www.inaturalist.org/observations/131243002	Animalia	Arthropoda	Insecta	Coleoptera	Chrysomelidae	Chrysolina	Chrysolina fastuosa		SPECIES	Chrysolina fastuosa (Scopoli, 1763)	Chrysolina fastuosa		CH		Sankt Gallen	PRESENT		28eb1a3f-1c15-4a95-931a-4af90ecb574d	47.168909	9.461213	20						2022-08-10T20:00:00	10	8	2022	4459883	4459883	HUMAN_OBSERVATION	iNaturalist	Observations	131243002		Alejandro Manzano Marín	2022-08-17T19:49:22	CC_BY_NC_4_0	Alejandro Manzano Marín	Alejandro Manzano Marín			2023-01-30T15:02:25.610Z	StillImage	COORDINATE_ROUNDED;CONTINENT_DERIVED_FROM_COORDINATES
4015150332	50c9509d-22c7-4a22-a47d-8c48425ef4a7	https://www.inaturalist.org/observations/146209018	Animalia	Arthropoda	Insecta	Coleoptera	Chrysomelidae	Chrysolina	Chrysolina fastuosa		SPECIES	Chrysolina fastuosa (Scopoli, 1763)	Chrysolina fastuosa		HU		Pest	PRESENT		28eb1a3f-1c15-4a95-931a-4af90ecb574d	47.162494	19.503304	298420						2010-06-19T14:18:00	19	6	2010	4459883	4459883	HUMAN_OBSERVATION	iNaturalist	Observations	146209018		Gábor Keresztes	2023-01-09T15:34:50	CC_BY_NC_4_0	Gábor Keresztes	Gábor Keresztes			2023-01-30T15:14:24.796Z	StillImage	CONTINENT_DERIVED_FROM_COORDINATES
4015040343	50c9509d-22c7-4a22-a47d-8c48425ef4a7	https://www.inaturalist.org/observations/146150471	Animalia	Arthropoda	Insecta	Coleoptera	Chrysomelidae	Chrysolina	Chrysolina fastuosa		SPECIES	Chrysolina fastuosa (Scopoli, 1763)	Chrysolina fastuosa		IT		Trentino-Alto Adige	PRESENT		28eb1a3f-1c15-4a95-931a-4af90ecb574d	46.104342	11.216759							2022-07-02T19:23:00	2	7	2022	4459883	4459883	HUMAN_OBSERVATION	iNaturalist	Observations	146150471		Andrea Peterlongo	2023-01-08T20:59:38	CC_BY_NC_4_0	Andrea Peterlongo	Andrea Peterlongo			2023-01-30T15:12:28.841Z	StillImage	COORDINATE_ROUNDED;CONTINENT_DERIVED_FROM_COORDINATES
4015019627	50c9509d-22c7-4a22-a47d-8c48425ef4a7	https://www.inaturalist.org/observations/133104346	Animalia	Arthropoda	Insecta	Coleoptera	Chrysomelidae	Chrysolina	Chrysolina fastuosa		SPECIES	Chrysolina fastuosa (Scopoli, 1763)	Chrysolina fastuosa		RU		Pskov	PRESENT		28eb1a3f-1c15-4a95-931a-4af90ecb574d	58.319112	27.737413	4						2022-08-31T12:25:57	31	8	2022	4459883	4459883	HUMAN_OBSERVATION	iNaturalist	Observations	133104346		Nikita Vasiliuk	2022-08-31T17:43:45	CC_BY_4_0	Nikita Vasiliuk	Nikita Vasiliuk			2023-01-30T15:11:40.609Z	StillImage	COORDINATE_ROUNDED;CONTINENT_DERIVED_FROM_COORDINATES
4014982597	50c9509d-22c7-4a22-a47d-8c48425ef4a7	https://www.inaturalist.org/observations/128427863	Animalia	Arthropoda	Insecta	Coleoptera	Chrysomelidae	Chrysolina	Chrysolina fastuosa		SPECIES	Chrysolina fastuosa (Scopoli, 1763)	Chrysolina fastuosa		CH		Ticino	PRESENT		28eb1a3f-1c15-4a95-931a-4af90ecb574d	46.496446	8.970751	179						2022-07-29T11:57:33	29	7	2022	4459883	4459883	HUMAN_OBSERVATION	iNaturalist	Observations	128427863		moniwyder	2022-07-29T10:20:45	CC_BY_NC_4_0	moniwyder	moniwyder			2023-01-30T15:20:40.232Z	StillImage	COORDINATE_ROUNDED;CONTINENT_DERIVED_FROM_COORDINATES
4014924489	50c9509d-22c7-4a22-a47d-8c48425ef4a7	https://www.inaturalist.org/observations/107020998	Animalia	Arthropoda	Insecta	Coleoptera	Chrysomelidae	Chrysolina	Chrysolina fastuosa		SPECIES	Chrysolina fastuosa (Scopoli, 1763)	Chrysolina fastuosa		RU		Gorno-Altay	PRESENT		28eb1a3f-1c15-4a95-931a-4af90ecb574d	51.528198	85.933172	31						2017-05-27T09:55:00	27	5	2017	4459883	4459883	HUMAN_OBSERVATION	iNaturalist	Observations	107020998		Denis Kazakov	2022-02-19T06:45:07	CC_BY_4_0	Denis Kazakov	Denis Kazakov			2023-01-30T15:00:41.581Z		COORDINATE_ROUNDED;CONTINENT_DERIVED_FROM_COORDINATES
4014900472	50c9509d-22c7-4a22-a47d-8c48425ef4a7	https://www.inaturalist.org/observations/104021630	Animalia	Arthropoda	Insecta	Coleoptera	Chrysomelidae	Chrysolina	Chrysolina fastuosa		SPECIES	Chrysolina fastuosa (Scopoli, 1763)	Chrysolina fastuosa		RU		Moskva	PRESENT		28eb1a3f-1c15-4a95-931a-4af90ecb574d	55.586958	37.377455	500						2006-08-02T13:45:00	2	8	2006	4459883	4459883	HUMAN_OBSERVATION	iNaturalist	Observations	104021630		Mareks_16	2021-12-31T10:06:01	CC_BY_NC_4_0	Alexey Zakharinskij	Alexey Zakharinskij			2023-01-30T15:10:18.645Z	StillImage	COORDINATE_ROUNDED;CONTINENT_DERIVED_FROM_COORDINATES
4014826571	50c9509d-22c7-4a22-a47d-8c48425ef4a7	https://www.inaturalist.org/observations/131303286	Animalia	Arthropoda	Insecta	Coleoptera	Chrysomelidae	Chrysolina	Chrysolina fastuosa		SPECIES	Chrysolina fastuosa (Scopoli, 1763)	Chrysolina fastuosa		CH		Zürich	PRESENT		28eb1a3f-1c15-4a95-931a-4af90ecb574d	47.243138	8.446476							2022-08-17T17:31:18	17	8	2022	4459883	4459883	HUMAN_OBSERVATION	iNaturalist	Observations	131303286		Евгений Рыбальченко	2022-08-18T08:40:00	CC_BY_NC_4_0	hecklemore	hecklemore			2023-01-30T15:01:46.188Z	StillImage	COORDINATE_ROUNDED;CONTINENT_DERIVED_FROM_COORDINATES
4011647251	50c9509d-22c7-4a22-a47d-8c48425ef4a7	https://www.inaturalist.org/observations/145671820	Animalia	Arthropoda	Insecta	Coleoptera	Chrysomelidae	Chrysolina	Chrysolina fastuosa		SPECIES	Chrysolina fastuosa (Scopoli, 1763)	Chrysolina fastuosa		RU		Kirov	PRESENT		28eb1a3f-1c15-4a95-931a-4af90ecb574d	58.545477	50.262806	450						2014-05-24T06:52:00	24	5	2014	4459883	4459883	HUMAN_OBSERVATION	iNaturalist	Observations	145671820		Vladimir Bryukhov	2023-01-02T15:59:34	CC_BY_NC_4_0	Vladimir Bryukhov	Vladimir Bryukhov			2023-01-30T15:13:50.869Z	StillImage	COORDINATE_ROUNDED;CONTINENT_DERIVED_FROM_COORDINATES
4011593806	50c9509d-22c7-4a22-a47d-8c48425ef4a7	https://www.inaturalist.org/observations/145293046	Animalia	Arthropoda	Insecta	Coleoptera	Chrysomelidae	Chrysolina	Chrysolina fastuosa		SPECIES	Chrysolina fastuosa (Scopoli, 1763)	Chrysolina fastuosa		HU		Pest	PRESENT		28eb1a3f-1c15-4a95-931a-4af90ecb574d	47.162494	19.503304	298420						2009-08-03T12:13:00	3	8	2009	4459883	4459883	HUMAN_OBSERVATION	iNaturalist	Observations	145293046		Gábor Keresztes	2022-12-28T22:45:19	CC_BY_NC_4_0	Gábor Keresztes	Gábor Keresztes			2023-01-30T15:13:38.714Z	StillImage	CONTINENT_DERIVED_FROM_COORDINATES
4011590802	50c9509d-22c7-4a22-a47d-8c48425ef4a7	https://www.inaturalist.org/observations/145293001	Animalia	Arthropoda	Insecta	Coleoptera	Chrysomelidae	Chrysolina	Chrysolina fastuosa		SPECIES	Chrysolina fastuosa (Scopoli, 1763)	Chrysolina fastuosa		HU		Pest	PRESENT		28eb1a3f-1c15-4a95-931a-4af90ecb574d	47.162494	19.503304	298420						2009-06-07T09:46:00	7	6	2009	4459883	4459883	HUMAN_OBSERVATION	iNaturalist	Observations	145293001		Gábor Keresztes	2022-12-28T22:44:52	CC_BY_NC_4_0	Gábor Keresztes	Gábor Keresztes			2023-01-30T15:02:45.248Z	StillImage	CONTINENT_DERIVED_FROM_COORDINATES
4006778956	50c9509d-22c7-4a22-a47d-8c48425ef4a7	https://www.inaturalist.org/observations/144531516	Animalia	Arthropoda	Insecta	Coleoptera	Chrysomelidae	Chrysolina	Chrysolina fastuosa		SPECIES	Chrysolina fastuosa (Scopoli, 1763)	Chrysolina fastuosa		DE		Sachsen	PRESENT		28eb1a3f-1c15-4a95-931a-4af90ecb574d	51.347849	12.365225	9						2022-07-04T15:15:00	4	7	2022	4459883	4459883	HUMAN_OBSERVATION	iNaturalist	Observations	144531516		mobbini	2022-12-17T12:43:55	CC_BY_NC_4_0	mobbini	mobbini			2023-01-30T15:13:59.695Z	StillImage	COORDINATE_ROUNDED;CONTINENT_DERIVED_FROM_COORDINATES
4006774746	50c9509d-22c7-4a22-a47d-8c48425ef4a7	https://www.inaturalist.org/observations/144367196	Animalia	Arthropoda	Insecta	Coleoptera	Chrysomelidae	Chrysolina	Chrysolina fastuosa		SPECIES	Chrysolina fastuosa (Scopoli, 1763)	Chrysolina fastuosa		DE		Niedersachsen	PRESENT		28eb1a3f-1c15-4a95-931a-4af90ecb574d	52.410166	9.402239	15						2020-04-29T15:56:00	29	4	2020	4459883	4459883	HUMAN_OBSERVATION	iNaturalist	Observations	144367196		solaje	2022-12-14T17:26:42	CC_BY_NC_4_0	solaje	solaje			2023-01-30T15:23:18.735Z	StillImage	COORDINATE_ROUNDED;CONTINENT_DERIVED_FROM_COORDINATES
4006739032	50c9509d-22c7-4a22-a47d-8c48425ef4a7	https://www.inaturalist.org/observations/144597356	Animalia	Arthropoda	Insecta	Coleoptera	Chrysomelidae	Chrysolina	Chrysolina fastuosa		SPECIES	Chrysolina fastuosa (Scopoli, 1763)	Chrysolina fastuosa		RU		Vladimir	PRESENT		28eb1a3f-1c15-4a95-931a-4af90ecb574d	56.430446	38.716412	8						2022-06-21T12:21:00	21	6	2022	4459883	4459883	HUMAN_OBSERVATION	iNaturalist	Observations	144597356		Соколков Юрий Павлович	2022-12-18T11:51:13	CC_BY_NC_4_0	Соколков Юрий Павлович	Соколков Юрий Павлович			2023-01-30T15:03:07.033Z	StillImage	COORDINATE_ROUNDED;CONTINENT_DERIVED_FROM_COORDINATES
4006604972	50c9509d-22c7-4a22-a47d-8c48425ef4a7	https://www.inaturalist.org/observations/144531519	Animalia	Arthropoda	Insecta	Coleoptera	Chrysomelidae	Chrysolina	Chrysolina fastuosa		SPECIES	Chrysolina fastuosa (Scopoli, 1763)	Chrysolina fastuosa		DE		Sachsen	PRESENT		28eb1a3f-1c15-4a95-931a-4af90ecb574d	51.347849	12.365225	9						2022-07-04T15:15:00	4	7	2022	4459883	4459883	HUMAN_OBSERVATION	iNaturalist	Observations	144531519		mobbini	2022-12-17T12:43:55	CC_BY_NC_4_0	mobbini	mobbini			2023-01-30T15:12:35.636Z	StillImage	COORDINATE_ROUNDED;CONTINENT_DERIVED_FROM_COORDINATES
4006508130	50c9509d-22c7-4a22-a47d-8c48425ef4a7	https://www.inaturalist.org/observations/144598006	Animalia	Arthropoda	Insecta	Coleoptera	Chrysomelidae	Chrysolina	Chrysolina fastuosa		SPECIES	Chrysolina fastuosa (Scopoli, 1763)	Chrysolina fastuosa		RU		Vladimir	PRESENT		28eb1a3f-1c15-4a95-931a-4af90ecb574d	56.430108	38.716776	15						2022-06-21T12:27:00	21	6	2022	4459883	4459883	HUMAN_OBSERVATION	iNaturalist	Observations	144598006		Соколков Юрий Павлович	2022-12-18T12:08:14	CC_BY_NC_4_0	Соколков Юрий Павлович	Соколков Юрий Павлович			2023-01-30T15:22:13.578Z	StillImage	COORDINATE_ROUNDED;CONTINENT_DERIVED_FROM_COORDINATES
3994197890	50c9509d-22c7-4a22-a47d-8c48425ef4a7	https://www.inaturalist.org/observations/144013812	Animalia	Arthropoda	Insecta	Coleoptera	Chrysomelidae	Chrysolina	Chrysolina fastuosa		SPECIES	Chrysolina fastuosa (Scopoli, 1763)	Chrysolina fastuosa		RU		Bryansk	PRESENT		28eb1a3f-1c15-4a95-931a-4af90ecb574d	53.200311	34.321414	8						2008-05-20T16:24:00	20	5	2008	4459883	4459883	HUMAN_OBSERVATION	iNaturalist	Observations	144013812		Dmitry Kutcherov	2022-12-09T16:53:12	CC_BY_NC_4_0	Dmitry Kutcherov	Dmitry Kutcherov			2023-01-30T15:02:52.668Z	StillImage	COORDINATE_ROUNDED;CONTINENT_DERIVED_FROM_COORDINATES
3994170554	50c9509d-22c7-4a22-a47d-8c48425ef4a7	https://www.inaturalist.org/observations/131884856	Animalia	Arthropoda	Insecta	Coleoptera	Chrysomelidae	Chrysolina	Chrysolina fastuosa		SPECIES	Chrysolina fastuosa (Scopoli, 1763)	Chrysolina fastuosa		BE		Wallonie	PRESENT		28eb1a3f-1c15-4a95-931a-4af90ecb574d	49.800086	5.109745	2						2022-06-18T09:36:00	18	6	2022	4459883	4459883	HUMAN_OBSERVATION	iNaturalist	Observations	131884856		Mathieu Gilbert	2022-08-22T13:58:30	CC_BY_NC_4_0	Mathieu Gilbert	Mathieu Gilbert			2023-01-30T15:22:47.385Z	StillImage	COORDINATE_ROUNDED;CONTINENT_DERIVED_FROM_COORDINATES
3994163370	50c9509d-22c7-4a22-a47d-8c48425ef4a7	https://www.inaturalist.org/observations/77914537	Animalia	Arthropoda	Insecta	Coleoptera	Chrysomelidae	Chrysolina	Chrysolina fastuosa		SPECIES	Chrysolina fastuosa (Scopoli, 1763)	Chrysolina fastuosa		RU		Bryansk	PRESENT		28eb1a3f-1c15-4a95-931a-4af90ecb574d	53.245596	34.351742							2021-05-08T11:47:00	8	5	2021	4459883	4459883	HUMAN_OBSERVATION	iNaturalist	Observations	77914537		urij777	2021-05-08T16:16:51	CC_BY_NC_4_0	urij777	urij777			2023-01-30T15:07:57.127Z	StillImage	COORDINATE_ROUNDED;CONTINENT_DERIVED_FROM_COORDINATES
3994131375	50c9509d-22c7-4a22-a47d-8c48425ef4a7	https://www.inaturalist.org/observations/71779502	Animalia	Arthropoda	Insecta	Coleoptera	Chrysomelidae	Chrysolina	Chrysolina fastuosa		SPECIES	Chrysolina fastuosa (Scopoli, 1763)	Chrysolina fastuosa		RU		Bryansk	PRESENT		28eb1a3f-1c15-4a95-931a-4af90ecb574d	53.261988	34.414713	151						2021-03-22T14:47:41	22	3	2021	4459883	4459883	HUMAN_OBSERVATION	iNaturalist	Observations	71779502		Inessa	2021-03-22T05:54:37	CC_BY_NC_4_0	Inessa	Inessa			2023-01-30T15:08:38.605Z	StillImage	COORDINATE_ROUNDED;CONTINENT_DERIVED_FROM_COORDINATES
3994079204	50c9509d-22c7-4a22-a47d-8c48425ef4a7	https://www.inaturalist.org/observations/144224546	Animalia	Arthropoda	Insecta	Coleoptera	Chrysomelidae	Chrysolina	Chrysolina fastuosa		SPECIES	Chrysolina fastuosa (Scopoli, 1763)	Chrysolina fastuosa		RU		Chuvash	PRESENT		28eb1a3f-1c15-4a95-931a-4af90ecb574d	56.116204	47.266902	977						2009-07-09T18:49:00	9	7	2009	4459883	4459883	HUMAN_OBSERVATION	iNaturalist	Observations	144224546		odonataChR	2022-12-12T12:10:27	CC_BY_NC_4_0	odonataChR	odonataChR			2023-01-30T15:03:06.548Z	StillImage	COORDINATE_ROUNDED;CONTINENT_DERIVED_FROM_COORDINATES
3994037879	50c9509d-22c7-4a22-a47d-8c48425ef4a7	https://www.inaturalist.org/observations/144005412	Animalia	Arthropoda	Insecta	Coleoptera	Chrysomelidae	Chrysolina	Chrysolina fastuosa		SPECIES	Chrysolina fastuosa (Scopoli, 1763)	Chrysolina fastuosa		IT		Trentino-Alto Adige	PRESENT		28eb1a3f-1c15-4a95-931a-4af90ecb574d	46.910994	11.295596	2						2021-08-17T18:04:00	17	8	2021	4459883	4459883	HUMAN_OBSERVATION	iNaturalist	Observations	144005412		AWI i Pr.	2022-12-09T18:43:20	CC_BY_NC_4_0	Alessandro Mazzoleni	Alessandro Mazzoleni			2023-01-30T15:14:20.235Z		COORDINATE_ROUNDED;CONTINENT_DERIVED_FROM_COORDINATES
3988928339	50c9509d-22c7-4a22-a47d-8c48425ef4a7	https://www.inaturalist.org/observations/143802262	Animalia	Arthropoda	Insecta	Coleoptera	Chrysomelidae	Chrysolina	Chrysolina fastuosa		SPECIES	Chrysolina fastuosa (Scopoli, 1763)	Chrysolina fastuosa		HU		Borsod-Abaúj-Zemplén	PRESENT		28eb1a3f-1c15-4a95-931a-4af90ecb574d	48.215501	20.434654	1000						2008-05-01T13:49:00	1	5	2008	4459883	4459883	HUMAN_OBSERVATION	iNaturalist	Observations	143802262		Gábor Keresztes	2022-12-06T17:40:28	CC_BY_NC_4_0	Gábor Keresztes	Gábor Keresztes			2023-01-30T15:13:30.198Z	StillImage	COORDINATE_ROUNDED;CONTINENT_DERIVED_FROM_COORDINATES
3988729249	50c9509d-22c7-4a22-a47d-8c48425ef4a7	https://www.inaturalist.org/observations/143744750	Animalia	Arthropoda	Insecta	Coleoptera	Chrysomelidae	Chrysolina	Chrysolina fastuosa		SPECIES	Chrysolina fastuosa (Scopoli, 1763)	Chrysolina fastuosa		RU		Nizhegorod	PRESENT		28eb1a3f-1c15-4a95-931a-4af90ecb574d	55.803288	42.441241	783						2020-07-18T15:58:02	18	7	2020	4459883	4459883	HUMAN_OBSERVATION	iNaturalist	Observations	143744750		error44	2022-12-05T20:35:07	CC_BY_NC_4_0	error44	error44			2023-01-30T15:03:10.149Z	StillImage	COORDINATE_ROUNDED;CONTINENT_DERIVED_FROM_COORDINATES
3988578832	50c9509d-22c7-4a22-a47d-8c48425ef4a7	https://www.inaturalist.org/observations/143424089	Animalia	Arthropoda	Insecta	Coleoptera	Chrysomelidae	Chrysolina	Chrysolina fastuosa		SPECIES	Chrysolina fastuosa (Scopoli, 1763)	Chrysolina fastuosa		HU		Fejér	PRESENT		28eb1a3f-1c15-4a95-931a-4af90ecb574d	47.078204	18.767871	31						2022-10-10T15:21:00	10	10	2022	4459883	4459883	HUMAN_OBSERVATION	iNaturalist	Observations	143424089		Tamás Klózer	2022-12-01T12:03:18	CC_BY_NC_4_0	Tamás Klózer	Tamás Klózer			2023-01-30T15:23:29.338Z	StillImage	COORDINATE_ROUNDED;CONTINENT_DERIVED_FROM_COORDINATES
3988555964	50c9509d-22c7-4a22-a47d-8c48425ef4a7	https://www.inaturalist.org/observations/143509096	Animalia	Arthropoda	Insecta	Coleoptera	Chrysomelidae	Chrysolina	Chrysolina fastuosa		SPECIES	Chrysolina fastuosa (Scopoli, 1763)	Chrysolina fastuosa		LT		Vilniaus	PRESENT		28eb1a3f-1c15-4a95-931a-4af90ecb574d	54.482509	25.199098	4						2022-07-11T08:06:00	11	7	2022	4459883	4459883	HUMAN_OBSERVATION	iNaturalist	Observations	143509096		Arūnas Juknevičius	2022-12-02T18:33:40	CC_BY_NC_4_0	Arūnas Juknevičius	Arūnas Juknevičius			2023-01-30T15:22:07.295Z	StillImage	COORDINATE_ROUNDED;CONTINENT_DERIVED_FROM_COORDINATES
3988528290	50c9509d-22c7-4a22-a47d-8c48425ef4a7	https://www.inaturalist.org/observations/143802263	Animalia	Arthropoda	Insecta	Coleoptera	Chrysomelidae	Chrysolina	Chrysolina fastuosa		SPECIES	Chrysolina fastuosa (Scopoli, 1763)	Chrysolina fastuosa		HU		Pest	PRESENT		28eb1a3f-1c15-4a95-931a-4af90ecb574d	47.162494	19.503304	298420						2008-10-10T13:35:00	10	10	2008	4459883	4459883	HUMAN_OBSERVATION	iNaturalist	Observations	143802263		Gábor Keresztes	2022-12-06T16:51:48	CC_BY_NC_4_0	Gábor Keresztes	Gábor Keresztes			2023-01-30T15:14:23.076Z	StillImage	CONTINENT_DERIVED_FROM_COORDINATES
3988525151	50c9509d-22c7-4a22-a47d-8c48425ef4a7	https://www.inaturalist.org/observations/143661908	Animalia	Arthropoda	Insecta	Coleoptera	Chrysomelidae	Chrysolina	Chrysolina fastuosa		SPECIES	Chrysolina fastuosa (Scopoli, 1763)	Chrysolina fastuosa		RU		Krasnodar	PRESENT		28eb1a3f-1c15-4a95-931a-4af90ecb574d	44.84301	38.229364	1639						2022-06-20T19:36:00	20	6	2022	4459883	4459883	HUMAN_OBSERVATION	iNaturalist	Observations	143661908		macrohunter_ls	2022-12-04T18:41:55	CC_BY_NC_4_0	macrohunter_ls	macrohunter_ls			2023-01-30T15:22:00.815Z	StillImage	COORDINATE_ROUNDED;CONTINENT_DERIVED_FROM_COORDINATES
3988500782	50c9509d-22c7-4a22-a47d-8c48425ef4a7	https://www.inaturalist.org/observations/143377577	Animalia	Arthropoda	Insecta	Coleoptera	Chrysomelidae	Chrysolina	Chrysolina fastuosa		SPECIES	Chrysolina fastuosa (Scopoli, 1763)	Chrysolina fastuosa		UA		Dnipropetrovs'k	PRESENT		28eb1a3f-1c15-4a95-931a-4af90ecb574d	48.487632	36.109941	24						2022-09-13T18:34:07	13	9	2022	4459883	4459883	HUMAN_OBSERVATION	iNaturalist	Observations	143377577		Данііл	2022-11-30T20:41:52	CC_BY_NC_4_0	Данііл	Данііл			2023-01-30T15:03:01.601Z	StillImage	COORDINATE_ROUNDED;CONTINENT_DERIVED_FROM_COORDINATES
3985763053	50c9509d-22c7-4a22-a47d-8c48425ef4a7	https://www.inaturalist.org/observations/142084386	Animalia	Arthropoda	Insecta	Coleoptera	Chrysomelidae	Chrysolina	Chrysolina fastuosa		SPECIES	Chrysolina fastuosa (Scopoli, 1763)	Chrysolina fastuosa		FI		Eastern Finland	PRESENT		28eb1a3f-1c15-4a95-931a-4af90ecb574d	62.146164	29.765482	4						2022-07-25T11:33:00	25	7	2022	4459883	4459883	HUMAN_OBSERVATION	iNaturalist	Observations	142084386		Otto Bylén Claesson	2022-11-16T14:24:25	CC_BY_NC_4_0	Jaakko Ilvonen	Jaakko Ilvonen			2023-01-30T15:23:16.545Z	StillImage	COORDINATE_ROUNDED;CONTINENT_DERIVED_FROM_COORDINATES
3966819382	50c9509d-22c7-4a22-a47d-8c48425ef4a7	https://www.inaturalist.org/observations/142098484	Animalia	Arthropoda	Insecta	Coleoptera	Chrysomelidae	Chrysolina	Chrysolina fastuosa		SPECIES	Chrysolina fastuosa (Scopoli, 1763)	Chrysolina fastuosa		AT		Steiermark	PRESENT		28eb1a3f-1c15-4a95-931a-4af90ecb574d	47.230716	16.076003	3						2021-09-15T16:54:00	15	9	2021	4459883	4459883	HUMAN_OBSERVATION	iNaturalist	Observations	142098484		gernotkunz	2022-11-15T21:49:37	CC_BY_NC_4_0	gernotkunz	gernotkunz			2023-01-30T15:02:49.271Z		COORDINATE_ROUNDED;CONTINENT_DERIVED_FROM_COORDINATES
3966797388	50c9509d-22c7-4a22-a47d-8c48425ef4a7	https://www.inaturalist.org/observations/142082877	Animalia	Arthropoda	Insecta	Coleoptera	Chrysomelidae	Chrysolina	Chrysolina fastuosa		SPECIES	Chrysolina fastuosa (Scopoli, 1763)	Chrysolina fastuosa		AT		Steiermark	PRESENT		28eb1a3f-1c15-4a95-931a-4af90ecb574d	47.230499	16.075973	2						2021-09-15T13:06:00	15	9	2021	4459883	4459883	HUMAN_OBSERVATION	iNaturalist	Observations	142082877		gernotkunz	2022-11-15T18:11:41	CC_BY_NC_4_0	gernotkunz	gernotkunz			2023-01-30T15:02:36.872Z		COORDINATE_ROUNDED;CONTINENT_DERIVED_FROM_COORDINATES
3966753039	50c9509d-22c7-4a22-a47d-8c48425ef4a7	https://www.inaturalist.org/observations/141804193	Animalia	Arthropoda	Insecta	Coleoptera	Chrysomelidae	Chrysolina	Chrysolina fastuosa		SPECIES	Chrysolina fastuosa (Scopoli, 1763)	Chrysolina fastuosa		AT		Steiermark	PRESENT		28eb1a3f-1c15-4a95-931a-4af90ecb574d	47.230478	16.075968	3						2022-08-11T13:08:00	11	8	2022	4459883	4459883	HUMAN_OBSERVATION	iNaturalist	Observations	141804193		gernotkunz	2022-11-12T18:18:07	CC_BY_NC_4_0	gernotkunz	gernotkunz			2023-01-30T15:11:36.769Z		COORDINATE_ROUNDED;CONTINENT_DERIVED_FROM_COORDINATES
3966629059	50c9509d-22c7-4a22-a47d-8c48425ef4a7	https://www.inaturalist.org/observations/141822879	Animalia	Arthropoda	Insecta	Coleoptera	Chrysomelidae	Chrysolina	Chrysolina fastuosa		SPECIES	Chrysolina fastuosa (Scopoli, 1763)	Chrysolina fastuosa		AT		Steiermark	PRESENT		28eb1a3f-1c15-4a95-931a-4af90ecb574d	47.230525	16.075726	4						2022-08-11T15:30:00	11	8	2022	4459883	4459883	HUMAN_OBSERVATION	iNaturalist	Observations	141822879		gernotkunz	2022-11-12T21:36:38	CC_BY_NC_4_0	gernotkunz	gernotkunz			2023-01-30T15:22:48.305Z		COORDINATE_ROUNDED;CONTINENT_DERIVED_FROM_COORDINATES
3966626115	50c9509d-22c7-4a22-a47d-8c48425ef4a7	https://www.inaturalist.org/observations/141873453	Animalia	Arthropoda	Insecta	Coleoptera	Chrysomelidae	Chrysolina	Chrysolina fastuosa		SPECIES	Chrysolina fastuosa (Scopoli, 1763)	Chrysolina fastuosa		AT		Steiermark	PRESENT		28eb1a3f-1c15-4a95-931a-4af90ecb574d	47.230722	16.075995	3						2022-08-11T17:23:00	11	8	2022	4459883	4459883	HUMAN_OBSERVATION	iNaturalist	Observations	141873453		gernotkunz	2022-11-13T10:27:13	CC_BY_NC_4_0	gernotkunz	gernotkunz			2023-01-30T15:21:52.248Z		COORDINATE_ROUNDED;CONTINENT_DERIVED_FROM_COORDINATES
3966622381	50c9509d-22c7-4a22-a47d-8c48425ef4a7	https://www.inaturalist.org/observations/88391512	Animalia	Arthropoda	Insecta	Coleoptera	Chrysomelidae	Chrysolina	Chrysolina fastuosa		SPECIES	Chrysolina fastuosa (Scopoli, 1763)	Chrysolina fastuosa		HR		Grad Zagreb	PRESENT		28eb1a3f-1c15-4a95-931a-4af90ecb574d	45.875312	16.060155	35						2021-07-24T14:34:41	24	7	2021	4459883	4459883	HUMAN_OBSERVATION	iNaturalist	Observations	88391512		ema	2021-07-24T14:31:13	CC_BY_NC_4_0	ema	ema			2023-01-30T14:59:48.851Z	StillImage	COORDINATE_ROUNDED;CONTINENT_DERIVED_FROM_COORDINATES
3966599592	50c9509d-22c7-4a22-a47d-8c48425ef4a7	https://www.inaturalist.org/observations/140289384	Animalia	Arthropoda	Insecta	Coleoptera	Chrysomelidae	Chrysolina	Chrysolina fastuosa		SPECIES	Chrysolina fastuosa (Scopoli, 1763)	Chrysolina fastuosa		AT		Steiermark	PRESENT		28eb1a3f-1c15-4a95-931a-4af90ecb574d	47.230523	16.07582	5						2022-06-15T15:51:00	15	6	2022	4459883	4459883	HUMAN_OBSERVATION	iNaturalist	Observations	140289384		gernotkunz	2022-10-28T19:18:10	CC_BY_NC_4_0	gernotkunz	gernotkunz			2023-01-30T15:21:32.062Z		COORDINATE_ROUNDED;CONTINENT_DERIVED_FROM_COORDINATES
3966586533	50c9509d-22c7-4a22-a47d-8c48425ef4a7	https://www.inaturalist.org/observations/131779162	Animalia	Arthropoda	Insecta	Coleoptera	Chrysomelidae	Chrysolina	Chrysolina fastuosa		SPECIES	Chrysolina fastuosa (Scopoli, 1763)	Chrysolina fastuosa		SI		Pomurska	PRESENT		28eb1a3f-1c15-4a95-931a-4af90ecb574d	46.864057	16.103398	8						2022-08-21T12:27:00	21	8	2022	4459883	4459883	HUMAN_OBSERVATION	iNaturalist	Observations	131779162		greeso	2022-09-13T03:37:54	CC0_1_0	cpu	cpu			2023-01-30T15:12:56.143Z	StillImage	COORDINATE_ROUNDED;CONTINENT_DERIVED_FROM_COORDINATES
3966575605	50c9509d-22c7-4a22-a47d-8c48425ef4a7	https://www.inaturalist.org/observations/140276033	Animalia	Arthropoda	Insecta	Coleoptera	Chrysomelidae	Chrysolina	Chrysolina fastuosa		SPECIES	Chrysolina fastuosa (Scopoli, 1763)	Chrysolina fastuosa		AT		Steiermark	PRESENT		28eb1a3f-1c15-4a95-931a-4af90ecb574d	47.230507	16.075702	4						2022-06-15T16:14:00	15	6	2022	4459883	4459883	HUMAN_OBSERVATION	iNaturalist	Observations	140276033		gernotkunz	2022-10-28T17:08:27	CC_BY_NC_4_0	gernotkunz	gernotkunz			2023-01-30T15:02:45.339Z		COORDINATE_ROUNDED;CONTINENT_DERIVED_FROM_COORDINATES
3966505144	50c9509d-22c7-4a22-a47d-8c48425ef4a7	https://www.inaturalist.org/observations/141877320	Animalia	Arthropoda	Insecta	Coleoptera	Chrysomelidae	Chrysolina	Chrysolina fastuosa		SPECIES	Chrysolina fastuosa (Scopoli, 1763)	Chrysolina fastuosa		AT		Steiermark	PRESENT		28eb1a3f-1c15-4a95-931a-4af90ecb574d	47.230762	16.075879	6						2022-08-11T18:47:00	11	8	2022	4459883	4459883	HUMAN_OBSERVATION	iNaturalist	Observations	141877320		gernotkunz	2022-11-13T11:35:22	CC_BY_NC_4_0	gernotkunz	gernotkunz			2023-01-30T15:02:26.917Z		COORDINATE_ROUNDED;CONTINENT_DERIVED_FROM_COORDINATES
3966497167	50c9509d-22c7-4a22-a47d-8c48425ef4a7	https://www.inaturalist.org/observations/141877323	Animalia	Arthropoda	Insecta	Coleoptera	Chrysomelidae	Chrysolina	Chrysolina fastuosa		SPECIES	Chrysolina fastuosa (Scopoli, 1763)	Chrysolina fastuosa		AT		Steiermark	PRESENT		28eb1a3f-1c15-4a95-931a-4af90ecb574d	47.230762	16.075879	6						2022-08-11T18:48:00	11	8	2022	4459883	4459883	HUMAN_OBSERVATION	iNaturalist	Observations	141877323		gernotkunz	2022-11-13T11:35:23	CC_BY_NC_4_0	gernotkunz	gernotkunz			2023-01-30T15:02:38.821Z		COORDINATE_ROUNDED;CONTINENT_DERIVED_FROM_COORDINATES
3966469067	50c9509d-22c7-4a22-a47d-8c48425ef4a7	https://www.inaturalist.org/observations/141822875	Animalia	Arthropoda	Insecta	Coleoptera	Chrysomelidae	Chrysolina	Chrysolina fastuosa		SPECIES	Chrysolina fastuosa (Scopoli, 1763)	Chrysolina fastuosa		AT		Steiermark	PRESENT		28eb1a3f-1c15-4a95-931a-4af90ecb574d	47.230525	16.075726	4						2022-08-11T15:27:00	11	8	2022	4459883	4459883	HUMAN_OBSERVATION	iNaturalist	Observations	141822875		gernotkunz	2022-11-12T21:36:37	CC_BY_NC_4_0	gernotkunz	gernotkunz			2023-01-30T15:21:44.115Z		COORDINATE_ROUNDED;CONTINENT_DERIVED_FROM_COORDINATES
3966456505	50c9509d-22c7-4a22-a47d-8c48425ef4a7	https://www.inaturalist.org/observations/131437374	Animalia	Arthropoda	Insecta	Coleoptera	Chrysomelidae	Chrysolina	Chrysolina fastuosa		SPECIES	Chrysolina fastuosa (Scopoli, 1763)	Chrysolina fastuosa		CZ		Moravskoslezský	PRESENT		28eb1a3f-1c15-4a95-931a-4af90ecb574d	50.055108	17.239478	12						2022-08-19T11:41:19	19	8	2022	4459883	4459883	HUMAN_OBSERVATION	iNaturalist	Observations	131437374		misalaj	2022-08-19T18:17:49	CC_BY_NC_4_0	luciepes	luciepes			2023-01-30T15:02:21.066Z	StillImage	COORDINATE_ROUNDED;CONTINENT_DERIVED_FROM_COORDINATES
3966422430	50c9509d-22c7-4a22-a47d-8c48425ef4a7	https://www.inaturalist.org/observations/142101289	Animalia	Arthropoda	Insecta	Coleoptera	Chrysomelidae	Chrysolina	Chrysolina fastuosa		SPECIES	Chrysolina fastuosa (Scopoli, 1763)	Chrysolina fastuosa		AT		Steiermark	PRESENT		28eb1a3f-1c15-4a95-931a-4af90ecb574d	47.230731	16.07582	4						2021-09-15T17:18:00	15	9	2021	4459883	4459883	HUMAN_OBSERVATION	iNaturalist	Observations	142101289		gernotkunz	2022-11-15T22:34:06	CC_BY_NC_4_0	gernotkunz	gernotkunz			2023-01-30T15:03:00.362Z		COORDINATE_ROUNDED;CONTINENT_DERIVED_FROM_COORDINATES
3966398522	50c9509d-22c7-4a22-a47d-8c48425ef4a7	https://www.inaturalist.org/observations/135634761	Animalia	Arthropoda	Insecta	Coleoptera	Chrysomelidae	Chrysolina	Chrysolina fastuosa		SPECIES	Chrysolina fastuosa (Scopoli, 1763)	Chrysolina fastuosa		SI		Gorenjska	PRESENT		28eb1a3f-1c15-4a95-931a-4af90ecb574d	46.307479	14.096723	29100						2022-08-23T15:21:00	23	8	2022	4459883	4459883	HUMAN_OBSERVATION	iNaturalist	Observations	135634761		Mario Bassini	2022-09-19T11:48:15	CC_BY_NC_4_0	frahome	frahome			2023-01-30T15:11:22.132Z	StillImage	COORDINATE_ROUNDED;CONTINENT_DERIVED_FROM_COORDINATES
3966376520	50c9509d-22c7-4a22-a47d-8c48425ef4a7	https://www.inaturalist.org/observations/132113042	Animalia	Arthropoda	Insecta	Coleoptera	Chrysomelidae	Chrysolina	Chrysolina fastuosa		SPECIES	Chrysolina fastuosa (Scopoli, 1763)	Chrysolina fastuosa		AT		Niederösterreich	PRESENT		28eb1a3f-1c15-4a95-931a-4af90ecb574d	48.30189	16.124506	26711						2022-08-24T08:01:00	24	8	2022	4459883	4459883	HUMAN_OBSERVATION	iNaturalist	Observations	132113042		AWI i Pr.	2022-08-24T09:19:20	CC_BY_NC_4_0	helmling	helmling			2023-01-30T15:14:17.175Z	StillImage	COORDINATE_ROUNDED;CONTINENT_DERIVED_FROM_COORDINATES
3963643284	50c9509d-22c7-4a22-a47d-8c48425ef4a7	https://www.inaturalist.org/observations/141359790	Animalia	Arthropoda	Insecta	Coleoptera	Chrysomelidae	Chrysolina	Chrysolina fastuosa		SPECIES	Chrysolina fastuosa (Scopoli, 1763)	Chrysolina fastuosa		CH		Aargau	PRESENT		28eb1a3f-1c15-4a95-931a-4af90ecb574d	47.510224	8.024704	8000						2020-08-11T17:51:00	11	8	2020	4459883	4459883	HUMAN_OBSERVATION	iNaturalist	Observations	141359790		ruebezahl	2022-11-07T10:43:38	CC0_1_0	ruebezahl	ruebezahl			2023-01-30T15:12:55.245Z	StillImage	COORDINATE_ROUNDED;CONTINENT_DERIVED_FROM_COORDINATES
3963581443	50c9509d-22c7-4a22-a47d-8c48425ef4a7	https://www.inaturalist.org/observations/141471362	Animalia	Arthropoda	Insecta	Coleoptera	Chrysomelidae	Chrysolina	Chrysolina fastuosa		SPECIES	Chrysolina fastuosa (Scopoli, 1763)	Chrysolina fastuosa		HU		Fejér	PRESENT		28eb1a3f-1c15-4a95-931a-4af90ecb574d	47.056726	18.776693	2						2022-09-23T14:52:00	23	9	2022	4459883	4459883	HUMAN_OBSERVATION	iNaturalist	Observations	141471362		Tamás Klózer	2022-11-08T18:02:03	CC_BY_NC_4_0	Tamás Klózer	Tamás Klózer			2023-01-30T15:23:12.587Z	StillImage	COORDINATE_ROUNDED;CONTINENT_DERIVED_FROM_COORDINATES
3963493250	50c9509d-22c7-4a22-a47d-8c48425ef4a7	https://www.inaturalist.org/observations/141359884	Animalia	Arthropoda	Insecta	Coleoptera	Chrysomelidae	Chrysolina	Chrysolina fastuosa		SPECIES	Chrysolina fastuosa (Scopoli, 1763)	Chrysolina fastuosa		CH		Aargau	PRESENT		28eb1a3f-1c15-4a95-931a-4af90ecb574d	47.510224	8.024704	8000						2020-06-02T16:52:00	2	6	2020	4459883	4459883	HUMAN_OBSERVATION	iNaturalist	Observations	141359884		ruebezahl	2022-11-07T10:45:37	CC0_1_0	ruebezahl	ruebezahl			2023-01-30T15:14:05.967Z	StillImage	COORDINATE_ROUNDED;CONTINENT_DERIVED_FROM_COORDINATES
3963391165	50c9509d-22c7-4a22-a47d-8c48425ef4a7	https://www.inaturalist.org/observations/141307798	Animalia	Arthropoda	Insecta	Coleoptera	Chrysomelidae	Chrysolina	Chrysolina fastuosa		SPECIES	Chrysolina fastuosa (Scopoli, 1763)	Chrysolina fastuosa		AT		Steiermark	PRESENT		28eb1a3f-1c15-4a95-931a-4af90ecb574d	47.231695	16.075198	4						2022-06-15T23:23:00	15	6	2022	4459883	4459883	HUMAN_OBSERVATION	iNaturalist	Observations	141307798		gernotkunz	2022-11-06T21:32:44	CC_BY_NC_4_0	gernotkunz	gernotkunz			2023-01-30T15:14:34.903Z		COORDINATE_ROUNDED;CONTINENT_DERIVED_FROM_COORDINATES
3963382466	50c9509d-22c7-4a22-a47d-8c48425ef4a7	https://www.inaturalist.org/observations/119571375	Animalia	Arthropoda	Insecta	Coleoptera	Chrysomelidae	Chrysolina	Chrysolina fastuosa		SPECIES	Chrysolina fastuosa (Scopoli, 1763)	Chrysolina fastuosa		RU		Tver'	PRESENT		28eb1a3f-1c15-4a95-931a-4af90ecb574d	56.229301	34.781731							2022-05-24T14:43:00	24	5	2022	4459883	4459883	HUMAN_OBSERVATION	iNaturalist	Observations	119571375		Eduard Garin	2022-05-31T11:44:24	CC_BY_NC_4_0	Eduard Garin	Eduard Garin			2023-01-30T15:20:14.999Z	StillImage	COORDINATE_ROUNDED;CONTINENT_DERIVED_FROM_COORDINATES
3963318387	50c9509d-22c7-4a22-a47d-8c48425ef4a7	https://www.inaturalist.org/observations/141471364	Animalia	Arthropoda	Insecta	Coleoptera	Chrysomelidae	Chrysolina	Chrysolina fastuosa		SPECIES	Chrysolina fastuosa (Scopoli, 1763)	Chrysolina fastuosa		HU		Fejér	PRESENT		28eb1a3f-1c15-4a95-931a-4af90ecb574d	47.056726	18.7767	2						2022-09-23T14:52:00	23	9	2022	4459883	4459883	HUMAN_OBSERVATION	iNaturalist	Observations	141471364		Tamás Klózer	2022-11-08T18:02:04	CC_BY_NC_4_0	Tamás Klózer	Tamás Klózer			2023-01-30T15:11:33.524Z	StillImage	COORDINATE_ROUNDED;CONTINENT_DERIVED_FROM_COORDINATES
3963278274	50c9509d-22c7-4a22-a47d-8c48425ef4a7	https://www.inaturalist.org/observations/141323157	Animalia	Arthropoda	Insecta	Coleoptera	Chrysomelidae	Chrysolina	Chrysolina fastuosa		SPECIES	Chrysolina fastuosa (Scopoli, 1763)	Chrysolina fastuosa		AT		Steiermark	PRESENT		28eb1a3f-1c15-4a95-931a-4af90ecb574d	47.231711	16.075174	5						2022-06-15T23:03:00	15	6	2022	4459883	4459883	HUMAN_OBSERVATION	iNaturalist	Observations	141323157		gernotkunz	2022-11-07T00:15:02	CC_BY_NC_4_0	gernotkunz	gernotkunz			2023-01-30T15:21:52.811Z		COORDINATE_ROUNDED;CONTINENT_DERIVED_FROM_COORDINATES
3963245241	50c9509d-22c7-4a22-a47d-8c48425ef4a7	https://www.inaturalist.org/observations/141359847	Animalia	Arthropoda	Insecta	Coleoptera	Chrysomelidae	Chrysolina	Chrysolina fastuosa		SPECIES	Chrysolina fastuosa (Scopoli, 1763)	Chrysolina fastuosa		CH		Aargau	PRESENT		28eb1a3f-1c15-4a95-931a-4af90ecb574d	47.510224	8.024704	8000						2020-05-27T16:40:00	27	5	2020	4459883	4459883	HUMAN_OBSERVATION	iNaturalist	Observations	141359847		ruebezahl	2022-11-07T10:44:43	CC0_1_0	ruebezahl	ruebezahl			2023-01-30T15:02:36.768Z	StillImage	COORDINATE_ROUNDED;CONTINENT_DERIVED_FROM_COORDINATES
3961488578	50c9509d-22c7-4a22-a47d-8c48425ef4a7	https://www.inaturalist.org/observations/140802232	Animalia	Arthropoda	Insecta	Coleoptera	Chrysomelidae	Chrysolina	Chrysolina fastuosa		SPECIES	Chrysolina fastuosa (Scopoli, 1763)	Chrysolina fastuosa		AT		Steiermark	PRESENT		28eb1a3f-1c15-4a95-931a-4af90ecb574d	47.085734	15.462884	799						2022-10-16T10:34:18	16	10	2022	4459883	4459883	HUMAN_OBSERVATION	iNaturalist	Observations	140802232		Roman Burgsteiner	2022-11-01T19:26:18	CC_BY_NC_4_0	valentin-prettner	valentin-prettner			2023-01-30T15:21:57.255Z	StillImage	COORDINATE_ROUNDED;CONTINENT_DERIVED_FROM_COORDINATES
3961473136	50c9509d-22c7-4a22-a47d-8c48425ef4a7	https://www.inaturalist.org/observations/140400220	Animalia	Arthropoda	Insecta	Coleoptera	Chrysomelidae	Chrysolina	Chrysolina fastuosa		SPECIES	Chrysolina fastuosa (Scopoli, 1763)	Chrysolina fastuosa		UA		Kharkiv	PRESENT		28eb1a3f-1c15-4a95-931a-4af90ecb574d	49.627516	36.325721	28						2008-06-14T12:21:00	14	6	2008	4459883	4459883	HUMAN_OBSERVATION	iNaturalist	Observations	140400220		Юрій Бенгус	2022-10-29T17:22:47	CC_BY_NC_4_0	Юрій Бенгус	Юрій Бенгус			2023-01-30T15:23:28.858Z	StillImage	COORDINATE_ROUNDED;CONTINENT_DERIVED_FROM_COORDINATES
3961358190	50c9509d-22c7-4a22-a47d-8c48425ef4a7	https://www.inaturalist.org/observations/140436842	Animalia	Arthropoda	Insecta	Coleoptera	Chrysomelidae	Chrysolina	Chrysolina fastuosa		SPECIES	Chrysolina fastuosa (Scopoli, 1763)	Chrysolina fastuosa		AT		Steiermark	PRESENT		28eb1a3f-1c15-4a95-931a-4af90ecb574d	47.230726	16.07586	5						2022-06-15T18:44:00	15	6	2022	4459883	4459883	HUMAN_OBSERVATION	iNaturalist	Observations	140436842		gernotkunz	2022-10-29T22:22:34	CC_BY_NC_4_0	gernotkunz	gernotkunz			2023-01-30T15:23:13.848Z		COORDINATE_ROUNDED;CONTINENT_DERIVED_FROM_COORDINATES
3961338072	50c9509d-22c7-4a22-a47d-8c48425ef4a7	https://www.inaturalist.org/observations/140275997	Animalia	Arthropoda	Insecta	Coleoptera	Chrysomelidae	Chrysolina	Chrysolina fastuosa		SPECIES	Chrysolina fastuosa (Scopoli, 1763)	Chrysolina fastuosa		AT		Steiermark	PRESENT		28eb1a3f-1c15-4a95-931a-4af90ecb574d	47.230507	16.075702	4						2022-06-15T16:04:00	15	6	2022	4459883	4459883	HUMAN_OBSERVATION	iNaturalist	Observations	140275997		gernotkunz	2022-10-28T17:08:17	CC_BY_NC_4_0	gernotkunz	gernotkunz			2023-01-30T15:13:42.861Z		COORDINATE_ROUNDED;CONTINENT_DERIVED_FROM_COORDINATES
3961319534	50c9509d-22c7-4a22-a47d-8c48425ef4a7	https://www.inaturalist.org/observations/140762430	Animalia	Arthropoda	Insecta	Coleoptera	Chrysomelidae	Chrysolina	Chrysolina fastuosa		SPECIES	Chrysolina fastuosa (Scopoli, 1763)	Chrysolina fastuosa		IT		Emilia-Romagna	PRESENT		28eb1a3f-1c15-4a95-931a-4af90ecb574d	43.976733	11.733377	58						2022-08-21T12:24:00	21	8	2022	4459883	4459883	HUMAN_OBSERVATION	iNaturalist	Observations	140762430		Claudio Flamigni	2022-11-01T11:18:53	CC_BY_NC_4_0	Claudio Flamigni	Claudio Flamigni			2023-01-30T15:02:35.984Z	StillImage	COORDINATE_ROUNDED;CONTINENT_DERIVED_FROM_COORDINATES
3961211815	50c9509d-22c7-4a22-a47d-8c48425ef4a7	https://www.inaturalist.org/observations/140063072	Animalia	Arthropoda	Insecta	Coleoptera	Chrysomelidae	Chrysolina	Chrysolina fastuosa		SPECIES	Chrysolina fastuosa (Scopoli, 1763)	Chrysolina fastuosa		PT		Porto	PRESENT		28eb1a3f-1c15-4a95-931a-4af90ecb574d	41.09781	-8.49685	82						2022-10-26T15:52:37	26	10	2022	4459883	4459883	HUMAN_OBSERVATION	iNaturalist	Observations	140063072		Carlos Pinheiro	2022-10-26T16:56:32	CC_BY_NC_4_0	jneves14	jneves14			2023-01-30T15:22:33.296Z	StillImage	COORDINATE_ROUNDED;CONTINENT_DERIVED_FROM_COORDINATES
3961124026	50c9509d-22c7-4a22-a47d-8c48425ef4a7	https://www.inaturalist.org/observations/140244284	Animalia	Arthropoda	Insecta	Coleoptera	Chrysomelidae	Chrysolina	Chrysolina fastuosa		SPECIES	Chrysolina fastuosa (Scopoli, 1763)	Chrysolina fastuosa		NL		Zuid-Holland	PRESENT		28eb1a3f-1c15-4a95-931a-4af90ecb574d	52.182222	4.775278							2022-10-28T12:42:52	28	10	2022	4459883	4459883	HUMAN_OBSERVATION	iNaturalist	Observations	140244284		Roel van Klink	2022-10-28T11:17:23	CC_BY_NC_4_0	Roel van Klink	Roel van Klink			2023-01-30T15:12:53.964Z	StillImage	COORDINATE_ROUNDED;CONTINENT_DERIVED_FROM_COORDINATES
3961057600	50c9509d-22c7-4a22-a47d-8c48425ef4a7	https://www.inaturalist.org/observations/140787993	Animalia	Arthropoda	Insecta	Coleoptera	Chrysomelidae	Chrysolina	Chrysolina fastuosa		SPECIES	Chrysolina fastuosa (Scopoli, 1763)	Chrysolina fastuosa		PL		Lower Silesian	PRESENT		28eb1a3f-1c15-4a95-931a-4af90ecb574d	50.88131	16.729361							2022-09-06T10:23:00	6	9	2022	4459883	4459883	HUMAN_OBSERVATION	iNaturalist	Observations	140787993		aga-ma	2022-11-01T16:23:26	CC_BY_NC_4_0	aga-ma	aga-ma			2023-01-30T15:22:47.248Z	StillImage	CONTINENT_DERIVED_FROM_COORDINATES
3947834401	50c9509d-22c7-4a22-a47d-8c48425ef4a7	https://www.inaturalist.org/observations/139641135	Animalia	Arthropoda	Insecta	Coleoptera	Chrysomelidae	Chrysolina	Chrysolina fastuosa		SPECIES	Chrysolina fastuosa (Scopoli, 1763)	Chrysolina fastuosa		AT		Steiermark	PRESENT		28eb1a3f-1c15-4a95-931a-4af90ecb574d	47.049593	15.489331	7						2021-09-28T16:42:00	28	9	2021	4459883	4459883	HUMAN_OBSERVATION	iNaturalist	Observations	139641135		gernotkunz	2022-10-22T16:26:16	CC_BY_NC_4_0	gernotkunz	gernotkunz			2023-01-30T15:22:49.864Z		COORDINATE_ROUNDED;CONTINENT_DERIVED_FROM_COORDINATES
3947774643	50c9509d-22c7-4a22-a47d-8c48425ef4a7	https://www.inaturalist.org/observations/125447029	Animalia	Arthropoda	Insecta	Coleoptera	Chrysomelidae	Chrysolina	Chrysolina fastuosa		SPECIES	Chrysolina fastuosa (Scopoli, 1763)	Chrysolina fastuosa		UA		Rivne	PRESENT		28eb1a3f-1c15-4a95-931a-4af90ecb574d	50.104328	25.293528	3						2022-07-09T17:14:08	9	7	2022	4459883	4459883	HUMAN_OBSERVATION	iNaturalist	Observations	125447029		Petro Hryniuk	2022-07-09T14:24:08	CC_BY_NC_4_0	Petro Hryniuk	Petro Hryniuk			2023-01-30T15:12:16.051Z	StillImage	COORDINATE_ROUNDED;CONTINENT_DERIVED_FROM_COORDINATES
3947755078	50c9509d-22c7-4a22-a47d-8c48425ef4a7	https://www.inaturalist.org/observations/139420873	Animalia	Arthropoda	Insecta	Coleoptera	Chrysomelidae	Chrysolina	Chrysolina fastuosa		SPECIES	Chrysolina fastuosa (Scopoli, 1763)	Chrysolina fastuosa		HU		Veszprém	PRESENT		28eb1a3f-1c15-4a95-931a-4af90ecb574d	47.277035	18.019685	4						2022-08-21T13:28:00	21	8	2022	4459883	4459883	HUMAN_OBSERVATION	iNaturalist	Observations	139420873		Tamás Klózer	2022-10-20T12:36:00	CC_BY_NC_4_0	Tamás Klózer	Tamás Klózer			2023-01-30T15:21:42.381Z	StillImage	COORDINATE_ROUNDED;CONTINENT_DERIVED_FROM_COORDINATES
3947726555	50c9509d-22c7-4a22-a47d-8c48425ef4a7	https://www.inaturalist.org/observations/138856969	Animalia	Arthropoda	Insecta	Coleoptera	Chrysomelidae	Chrysolina	Chrysolina fastuosa		SPECIES	Chrysolina fastuosa (Scopoli, 1763)	Chrysolina fastuosa		AT		Steiermark	PRESENT		28eb1a3f-1c15-4a95-931a-4af90ecb574d	46.785553	15.429317	5						2022-08-14T20:52:00	14	8	2022	4459883	4459883	HUMAN_OBSERVATION	iNaturalist	Observations	138856969		AWI i Pr.	2022-10-15T18:35:37	CC_BY_NC_4_0	gernotkunz	gernotkunz			2023-01-30T15:21:47.056Z		COORDINATE_ROUNDED;CONTINENT_DERIVED_FROM_COORDINATES
3947725894	50c9509d-22c7-4a22-a47d-8c48425ef4a7	https://www.inaturalist.org/observations/139224950	Animalia	Arthropoda	Insecta	Coleoptera	Chrysomelidae	Chrysolina	Chrysolina fastuosa		SPECIES	Chrysolina fastuosa (Scopoli, 1763)	Chrysolina fastuosa		AT		Tirol	PRESENT		28eb1a3f-1c15-4a95-931a-4af90ecb574d	47.097885	11.820852	570						2022-07-23T11:11:39	23	7	2022	4459883	4459883	HUMAN_OBSERVATION	iNaturalist	Observations	139224950		carlotta_z	2022-10-18T13:41:14	CC_BY_NC_4_0	carlotta_z	carlotta_z			2023-01-30T15:21:45.195Z	StillImage	COORDINATE_ROUNDED;CONTINENT_DERIVED_FROM_COORDINATES
3947658361	50c9509d-22c7-4a22-a47d-8c48425ef4a7	https://www.inaturalist.org/observations/139515294	Animalia	Arthropoda	Insecta	Coleoptera	Chrysomelidae	Chrysolina	Chrysolina fastuosa		SPECIES	Chrysolina fastuosa (Scopoli, 1763)	Chrysolina fastuosa		UA		Kiev	PRESENT		28eb1a3f-1c15-4a95-931a-4af90ecb574d	50.051825	31.246447	15						2022-09-30T17:46:00	30	9	2022	4459883	4459883	HUMAN_OBSERVATION	iNaturalist	Observations	139515294		Denis Davydov	2022-10-21T12:10:52	CC_BY_NC_4_0	Denis Davydov	Denis Davydov			2023-01-30T15:02:41.393Z	StillImage	COORDINATE_ROUNDED;CONTINENT_DERIVED_FROM_COORDINATES
3947622053	50c9509d-22c7-4a22-a47d-8c48425ef4a7	https://www.inaturalist.org/observations/138420118	Animalia	Arthropoda	Insecta	Coleoptera	Chrysomelidae	Chrysolina	Chrysolina fastuosa		SPECIES	Chrysolina fastuosa (Scopoli, 1763)	Chrysolina fastuosa		HU		Borsod-Abaúj-Zemplén	PRESENT		28eb1a3f-1c15-4a95-931a-4af90ecb574d	47.95511	20.536767	3000						2022-09-02T12:03:00	2	9	2022	4459883	4459883	HUMAN_OBSERVATION	iNaturalist	Observations	138420118		Gábor Keresztes	2022-10-11T19:28:59	CC_BY_NC_4_0	Gábor Keresztes	Gábor Keresztes			2023-01-30T15:23:29.851Z	StillImage	COORDINATE_ROUNDED;CONTINENT_DERIVED_FROM_COORDINATES
3947426254	50c9509d-22c7-4a22-a47d-8c48425ef4a7	https://www.inaturalist.org/observations/138639428	Animalia	Arthropoda	Insecta	Coleoptera	Chrysomelidae	Chrysolina	Chrysolina fastuosa		SPECIES	Chrysolina fastuosa (Scopoli, 1763)	Chrysolina fastuosa		DE		Baden-Württemberg	PRESENT		28eb1a3f-1c15-4a95-931a-4af90ecb574d	48.12892	8.146567	31						2021-08-12T11:06:00	12	8	2021	4459883	4459883	HUMAN_OBSERVATION	iNaturalist	Observations	138639428		dirkm	2022-10-13T18:59:03	CC_BY_NC_4_0	dirkm	dirkm			2023-01-30T15:02:07.634Z	StillImage	COORDINATE_ROUNDED;CONTINENT_DERIVED_FROM_COORDINATES
3947368760	50c9509d-22c7-4a22-a47d-8c48425ef4a7	https://www.inaturalist.org/observations/139099994	Animalia	Arthropoda	Insecta	Coleoptera	Chrysomelidae	Chrysolina	Chrysolina fastuosa		SPECIES	Chrysolina fastuosa (Scopoli, 1763)	Chrysolina fastuosa		UA		Kiev	PRESENT		28eb1a3f-1c15-4a95-931a-4af90ecb574d	50.049362	31.244454	15						2022-09-30T13:19:00	30	9	2022	4459883	4459883	HUMAN_OBSERVATION	iNaturalist	Observations	139099994		Denis Davydov	2022-10-17T10:26:45	CC_BY_NC_4_0	Denis Davydov	Denis Davydov			2023-01-30T15:02:41.192Z	StillImage	COORDINATE_ROUNDED;CONTINENT_DERIVED_FROM_COORDINATES
3947332719	50c9509d-22c7-4a22-a47d-8c48425ef4a7	https://www.inaturalist.org/observations/131751105	Animalia	Arthropoda	Insecta	Coleoptera	Chrysomelidae	Chrysolina	Chrysolina fastuosa		SPECIES	Chrysolina fastuosa (Scopoli, 1763)	Chrysolina fastuosa		UA		Cherkasy	PRESENT		28eb1a3f-1c15-4a95-931a-4af90ecb574d	49.725825	31.532173							2022-08-21T19:14:29	21	8	2022	4459883	4459883	HUMAN_OBSERVATION	iNaturalist	Observations	131751105		Евгений Рыбальченко	2022-08-21T18:01:04	CC_BY_4_0	Mykola Borysenko	Mykola Borysenko			2023-01-30T15:20:56.083Z	StillImage	CONTINENT_DERIVED_FROM_COORDINATES
3947317631	50c9509d-22c7-4a22-a47d-8c48425ef4a7	https://www.inaturalist.org/observations/123530106	Animalia	Arthropoda	Insecta	Coleoptera	Chrysomelidae	Chrysolina	Chrysolina fastuosa		SPECIES	Chrysolina fastuosa (Scopoli, 1763)	Chrysolina fastuosa		UA		Rivne	PRESENT		28eb1a3f-1c15-4a95-931a-4af90ecb574d	50.104222	25.293478	5						2022-06-26T17:38:15	26	6	2022	4459883	4459883	HUMAN_OBSERVATION	iNaturalist	Observations	123530106		borisb	2022-06-29T09:07:03	CC_BY_NC_4_0	Petro Hryniuk	Petro Hryniuk			2023-01-30T15:11:05.654Z	StillImage	COORDINATE_ROUNDED;CONTINENT_DERIVED_FROM_COORDINATES
3947306601	50c9509d-22c7-4a22-a47d-8c48425ef4a7	https://www.inaturalist.org/observations/139790377	Animalia	Arthropoda	Insecta	Coleoptera	Chrysomelidae	Chrysolina	Chrysolina fastuosa		SPECIES	Chrysolina fastuosa (Scopoli, 1763)	Chrysolina fastuosa		PT		Porto	PRESENT		28eb1a3f-1c15-4a95-931a-4af90ecb574d	41.093212	-8.48263	11						2022-10-22T15:28:00	22	10	2022	4459883	4459883	HUMAN_OBSERVATION	iNaturalist	Observations	139790377		Carlos Pinheiro	2022-10-23T20:14:14	CC_BY_NC_4_0	Carlos Pinheiro	Carlos Pinheiro			2023-01-30T15:22:59.353Z	StillImage	COORDINATE_ROUNDED;CONTINENT_DERIVED_FROM_COORDINATES
3947132514	50c9509d-22c7-4a22-a47d-8c48425ef4a7	https://www.inaturalist.org/observations/138845111	Animalia	Arthropoda	Insecta	Coleoptera	Chrysomelidae	Chrysolina	Chrysolina fastuosa		SPECIES	Chrysolina fastuosa (Scopoli, 1763)	Chrysolina fastuosa		RU		Chelyabinsk	PRESENT		28eb1a3f-1c15-4a95-931a-4af90ecb574d	55.165775	60.009102	5						2022-09-13T11:33:00	13	9	2022	4459883	4459883	HUMAN_OBSERVATION	iNaturalist	Observations	138845111		Yaroslav Magazov	2022-10-15T14:54:54	CC_BY_NC_4_0	Yaroslav Magazov	Yaroslav Magazov			2023-01-30T15:21:51.344Z	StillImage	COORDINATE_ROUNDED;CONTINENT_DERIVED_FROM_COORDINATES
3947116598	50c9509d-22c7-4a22-a47d-8c48425ef4a7	https://www.inaturalist.org/observations/120647580	Animalia	Arthropoda	Insecta	Coleoptera	Chrysomelidae	Chrysolina	Chrysolina fastuosa		SPECIES	Chrysolina fastuosa (Scopoli, 1763)	Chrysolina fastuosa		UA		Rivne	PRESENT		28eb1a3f-1c15-4a95-931a-4af90ecb574d	50.104137	25.29347							2022-06-07T13:58:43	7	6	2022	4459883	4459883	HUMAN_OBSERVATION	iNaturalist	Observations	120647580		Viktor Parkhomenko	2022-06-07T15:10:01	CC_BY_NC_4_0	Petro Hryniuk	Petro Hryniuk			2023-01-30T15:01:25.353Z	StillImage	COORDINATE_ROUNDED;CONTINENT_DERIVED_FROM_COORDINATES
3925456491	50c9509d-22c7-4a22-a47d-8c48425ef4a7	https://www.inaturalist.org/observations/119615345	Animalia	Arthropoda	Insecta	Coleoptera	Chrysomelidae	Chrysolina	Chrysolina fastuosa		SPECIES	Chrysolina fastuosa (Scopoli, 1763)	Chrysolina fastuosa		GB		Scotland	PRESENT		28eb1a3f-1c15-4a95-931a-4af90ecb574d	55.95813	-3.326475	112						2022-05-30T16:16:24	30	5	2022	4459883	4459883	HUMAN_OBSERVATION	iNaturalist	Observations	119615345		Monty5863	2022-05-31T17:44:09	CC_BY_NC_4_0	Monty5863	Monty5863			2023-01-30T15:11:03.626Z	StillImage	COORDINATE_ROUNDED;CONTINENT_DERIVED_FROM_COORDINATES
3925446530	50c9509d-22c7-4a22-a47d-8c48425ef4a7	https://www.inaturalist.org/observations/127843237	Animalia	Arthropoda	Insecta	Coleoptera	Chrysomelidae	Chrysolina	Chrysolina fastuosa		SPECIES	Chrysolina fastuosa (Scopoli, 1763)	Chrysolina fastuosa		FR		Rhône-Alpes	PRESENT		28eb1a3f-1c15-4a95-931a-4af90ecb574d	45.551133	5.973646	71						2022-07-25T14:30:48	25	7	2022	4459883	4459883	HUMAN_OBSERVATION	iNaturalist	Observations	127843237		vinex	2022-07-25T14:21:22	CC_BY_NC_4_0	vinex	vinex			2023-01-30T15:11:06.736Z	StillImage	COORDINATE_ROUNDED;CONTINENT_DERIVED_FROM_COORDINATES
3925444508	50c9509d-22c7-4a22-a47d-8c48425ef4a7	https://www.inaturalist.org/observations/119847781	Animalia	Arthropoda	Insecta	Coleoptera	Chrysomelidae	Chrysolina	Chrysolina fastuosa		SPECIES	Chrysolina fastuosa (Scopoli, 1763)	Chrysolina fastuosa		GB		Scotland	PRESENT		28eb1a3f-1c15-4a95-931a-4af90ecb574d	55.625938	-2.986995	89						2022-06-02T10:28:27	2	6	2022	4459883	4459883	HUMAN_OBSERVATION	iNaturalist	Observations	119847781		anfyfulton	2022-06-02T09:28:39	CC_BY_NC_4_0	anfyfulton	anfyfulton			2023-01-30T15:01:51.813Z	StillImage	COORDINATE_ROUNDED;CONTINENT_DERIVED_FROM_COORDINATES
3925355378	50c9509d-22c7-4a22-a47d-8c48425ef4a7	https://www.inaturalist.org/observations/138140573	Animalia	Arthropoda	Insecta	Coleoptera	Chrysomelidae	Chrysolina	Chrysolina fastuosa		SPECIES	Chrysolina fastuosa (Scopoli, 1763)	Chrysolina fastuosa		PL		Lower Silesian	PRESENT		28eb1a3f-1c15-4a95-931a-4af90ecb574d	51.037544	17.178738							2022-08-19T12:13:00	19	8	2022	4459883	4459883	HUMAN_OBSERVATION	iNaturalist	Observations	138140573		AWI i Pr.	2022-10-09T18:50:04	CC_BY_NC_4_0	aga-ma	aga-ma			2023-01-30T15:13:40.831Z	StillImage	CONTINENT_DERIVED_FROM_COORDINATES
3925348388	50c9509d-22c7-4a22-a47d-8c48425ef4a7	https://www.inaturalist.org/observations/138084551	Animalia	Arthropoda	Insecta	Coleoptera	Chrysomelidae	Chrysolina	Chrysolina fastuosa		SPECIES	Chrysolina fastuosa (Scopoli, 1763)	Chrysolina fastuosa		FR		Rhône-Alpes	PRESENT		28eb1a3f-1c15-4a95-931a-4af90ecb574d	45.294079	6.079063	498						2022-08-06T16:05:00	6	8	2022	4459883	4459883	HUMAN_OBSERVATION	iNaturalist	Observations	138084551		Jeanb17	2022-10-09T08:33:19	CC_BY_4_0	Guillaume Hoffmann	Guillaume Hoffmann			2023-01-30T15:21:38.569Z	StillImage	COORDINATE_ROUNDED;CONTINENT_DERIVED_FROM_COORDINATES
3925185579	50c9509d-22c7-4a22-a47d-8c48425ef4a7	https://www.inaturalist.org/observations/128803417	Animalia	Arthropoda	Insecta	Coleoptera	Chrysomelidae	Chrysolina	Chrysolina fastuosa		SPECIES	Chrysolina fastuosa (Scopoli, 1763)	Chrysolina fastuosa		FR		Alsace	PRESENT		28eb1a3f-1c15-4a95-931a-4af90ecb574d	49.037923	7.686988	15						2022-07-31T09:28:00	31	7	2022	4459883	4459883	HUMAN_OBSERVATION	iNaturalist	Observations	128803417		redhat	2022-07-31T15:01:38	CC_BY_NC_4_0	redhat	redhat			2023-01-30T15:13:01.738Z	StillImage	COORDINATE_ROUNDED;CONTINENT_DERIVED_FROM_COORDINATES
3925176488	50c9509d-22c7-4a22-a47d-8c48425ef4a7	https://www.inaturalist.org/observations/121747471	Animalia	Arthropoda	Insecta	Coleoptera	Chrysomelidae	Chrysolina	Chrysolina fastuosa		SPECIES	Chrysolina fastuosa (Scopoli, 1763)	Chrysolina fastuosa		FR		Alsace	PRESENT		28eb1a3f-1c15-4a95-931a-4af90ecb574d	48.702993	7.727159	19						2022-06-14T17:53:50	14	6	2022	4459883	4459883	HUMAN_OBSERVATION	iNaturalist	Observations	121747471		chambrelin-justin	2022-06-14T15:54:48	CC_BY_NC_4_0	chambrelin-justin	chambrelin-justin			2023-01-30T15:10:36.474Z	StillImage	COORDINATE_ROUNDED;CONTINENT_DERIVED_FROM_COORDINATES
3925127476	50c9509d-22c7-4a22-a47d-8c48425ef4a7	https://www.inaturalist.org/observations/117565580	Animalia	Arthropoda	Insecta	Coleoptera	Chrysomelidae	Chrysolina	Chrysolina fastuosa		SPECIES	Chrysolina fastuosa (Scopoli, 1763)	Chrysolina fastuosa		FR		Alsace	PRESENT		28eb1a3f-1c15-4a95-931a-4af90ecb574d	48.839774	7.902308	4						2022-05-18T10:50:13	18	5	2022	4459883	4459883	HUMAN_OBSERVATION	iNaturalist	Observations	117565580		chambrelin-justin	2022-05-18T08:52:17	CC_BY_NC_4_0	chambrelin-justin	chambrelin-justin			2023-01-30T15:11:06.727Z	StillImage	COORDINATE_ROUNDED;CONTINENT_DERIVED_FROM_COORDINATES
3925067527	50c9509d-22c7-4a22-a47d-8c48425ef4a7	https://www.inaturalist.org/observations/126367144	Animalia	Arthropoda	Insecta	Coleoptera	Chrysomelidae	Chrysolina	Chrysolina fastuosa		SPECIES	Chrysolina fastuosa (Scopoli, 1763)	Chrysolina fastuosa		FR		Limousin	PRESENT		28eb1a3f-1c15-4a95-931a-4af90ecb574d	45.587894	1.838239	72						2022-07-15T19:36:21	15	7	2022	4459883	4459883	HUMAN_OBSERVATION	iNaturalist	Observations	126367144		poildortie	2022-07-15T17:36:30	CC_BY_NC_4_0	poildortie	poildortie			2023-01-30T15:12:48.499Z	StillImage	COORDINATE_ROUNDED;CONTINENT_DERIVED_FROM_COORDINATES
3925045435	50c9509d-22c7-4a22-a47d-8c48425ef4a7	https://www.inaturalist.org/observations/95187949	Animalia	Arthropoda	Insecta	Coleoptera	Chrysomelidae	Chrysolina	Chrysolina fastuosa		SPECIES	Chrysolina fastuosa (Scopoli, 1763)	Chrysolina fastuosa		HR		Grad Zagreb	PRESENT		28eb1a3f-1c15-4a95-931a-4af90ecb574d	45.825816	16.025972							2021-09-01T18:52:00	1	9	2021	4459883	4459883	HUMAN_OBSERVATION	iNaturalist	Observations	95187949		Josip Skejo	2021-09-17T20:40:31	CC_BY_4_0	Josip Skejo	Josip Skejo			2023-01-30T15:20:35.881Z	StillImage	COORDINATE_ROUNDED;CONTINENT_DERIVED_FROM_COORDINATES
3925033593	50c9509d-22c7-4a22-a47d-8c48425ef4a7	https://www.inaturalist.org/observations/133373038	Animalia	Arthropoda	Insecta	Coleoptera	Chrysomelidae	Chrysolina	Chrysolina fastuosa		SPECIES	Chrysolina fastuosa (Scopoli, 1763)	Chrysolina fastuosa		FR		Languedoc-Roussillon	PRESENT		28eb1a3f-1c15-4a95-931a-4af90ecb574d	43.499173	2.765985							2022-06-30T15:40:00	30	6	2022	4459883	4459883	HUMAN_OBSERVATION	iNaturalist	Observations	133373038		Yves Bas	2022-09-02T19:37:02	CC_BY_4_0	Yves Bas	Yves Bas			2023-01-30T15:02:13.464Z	StillImage	COORDINATE_ROUNDED;CONTINENT_DERIVED_FROM_COORDINATES
3925013489	50c9509d-22c7-4a22-a47d-8c48425ef4a7	https://www.inaturalist.org/observations/116968800	Animalia	Arthropoda	Insecta	Coleoptera	Chrysomelidae	Chrysolina	Chrysolina fastuosa		SPECIES	Chrysolina fastuosa (Scopoli, 1763)	Chrysolina fastuosa		GB		Scotland	PRESENT		28eb1a3f-1c15-4a95-931a-4af90ecb574d	55.964472	-3.348523	1						2022-05-14T14:49:01	14	5	2022	4459883	4459883	HUMAN_OBSERVATION	iNaturalist	Observations	116968800		Wilma Harper	2022-05-14T13:51:48	CC0_1_0	Wilma Harper	Wilma Harper			2023-01-30T15:01:36.702Z	StillImage	COORDINATE_ROUNDED;CONTINENT_DERIVED_FROM_COORDINATES
3925011468	50c9509d-22c7-4a22-a47d-8c48425ef4a7	https://www.inaturalist.org/observations/119624261	Animalia	Arthropoda	Insecta	Coleoptera	Chrysomelidae	Chrysolina	Chrysolina fastuosa		SPECIES	Chrysolina fastuosa (Scopoli, 1763)	Chrysolina fastuosa		FR		Alsace	PRESENT		28eb1a3f-1c15-4a95-931a-4af90ecb574d	47.782168	7.33509							2022-05-23T18:16:07	23	5	2022	4459883	4459883	HUMAN_OBSERVATION	iNaturalist	Observations	119624261		Victor Redon	2022-05-31T18:44:55	CC_BY_NC_4_0	Victor Redon	Victor Redon			2023-01-30T15:09:50.957Z	StillImage	COORDINATE_ROUNDED;CONTINENT_DERIVED_FROM_COORDINATES
3923668522	50c9509d-22c7-4a22-a47d-8c48425ef4a7	https://www.inaturalist.org/observations/120933410	Animalia	Arthropoda	Insecta	Coleoptera	Chrysomelidae	Chrysolina	Chrysolina fastuosa		SPECIES	Chrysolina fastuosa (Scopoli, 1763)	Chrysolina fastuosa		RU		Kursk	PRESENT		28eb1a3f-1c15-4a95-931a-4af90ecb574d	51.567763	36.086052							2022-06-07T12:24:00	7	6	2022	4459883	4459883	HUMAN_OBSERVATION	iNaturalist	Observations	120933410		Degtyarev Nikolai Ivanovich	2022-06-09T09:37:05	CC_BY_NC_4_0	Degtyarev Nikolai Ivanovich	Degtyarev Nikolai Ivanovich			2023-01-30T15:01:53.721Z	StillImage	COORDINATE_ROUNDED;CONTINENT_DERIVED_FROM_COORDINATES
3923638503	50c9509d-22c7-4a22-a47d-8c48425ef4a7	https://www.inaturalist.org/observations/121462662	Animalia	Arthropoda	Insecta	Coleoptera	Chrysomelidae	Chrysolina	Chrysolina fastuosa		SPECIES	Chrysolina fastuosa (Scopoli, 1763)	Chrysolina fastuosa		DE		Niedersachsen	PRESENT		28eb1a3f-1c15-4a95-931a-4af90ecb574d	51.97628	9.646669	24						2022-06-12T21:00:16	12	6	2022	4459883	4459883	HUMAN_OBSERVATION	iNaturalist	Observations	121462662		esther_woeckener	2022-06-12T19:03:45	CC_BY_NC_4_0	esther_woeckener	esther_woeckener			2023-01-30T15:20:33.389Z	StillImage	COORDINATE_ROUNDED;CONTINENT_DERIVED_FROM_COORDINATES
3923609822	50c9509d-22c7-4a22-a47d-8c48425ef4a7	https://www.inaturalist.org/observations/136800550	Animalia	Arthropoda	Insecta	Coleoptera	Chrysomelidae	Chrysolina	Chrysolina fastuosa		SPECIES	Chrysolina fastuosa (Scopoli, 1763)	Chrysolina fastuosa		UA		Kiev City	PRESENT		28eb1a3f-1c15-4a95-931a-4af90ecb574d	50.382528	30.454971	5						2022-09-25T13:22:00	25	9	2022	4459883	4459883	HUMAN_OBSERVATION	iNaturalist	Observations	136800550		Andrii Churilov	2022-09-28T14:02:01	CC_BY_NC_4_0	Andrii Churilov	Andrii Churilov			2023-01-30T15:21:45.074Z	StillImage	CONTINENT_DERIVED_FROM_COORDINATES
3923545072	50c9509d-22c7-4a22-a47d-8c48425ef4a7	https://www.inaturalist.org/observations/137042268	Animalia	Arthropoda	Insecta	Coleoptera	Chrysomelidae	Chrysolina	Chrysolina fastuosa		SPECIES	Chrysolina fastuosa (Scopoli, 1763)	Chrysolina fastuosa		AT		Steiermark	PRESENT		28eb1a3f-1c15-4a95-931a-4af90ecb574d	47.087284	15.463935	110						2022-09-23T14:00:25	23	9	2022	4459883	4459883	HUMAN_OBSERVATION	iNaturalist	Observations	137042268		Roman Burgsteiner	2022-09-30T16:45:15	CC_BY_NC_4_0	Roman Burgsteiner	Roman Burgsteiner			2023-01-30T15:11:48.019Z	StillImage	COORDINATE_ROUNDED;CONTINENT_DERIVED_FROM_COORDINATES
3923523627	50c9509d-22c7-4a22-a47d-8c48425ef4a7	https://www.inaturalist.org/observations/133899022	Animalia	Arthropoda	Insecta	Coleoptera	Chrysomelidae	Chrysolina	Chrysolina fastuosa		SPECIES	Chrysolina fastuosa (Scopoli, 1763)	Chrysolina fastuosa		RU		Tula	PRESENT		28eb1a3f-1c15-4a95-931a-4af90ecb574d	54.062054	37.744343							2022-09-06T14:02:10	6	9	2022	4459883	4459883	HUMAN_OBSERVATION	iNaturalist	Observations	133899022		Marina Privalova	2022-09-06T11:52:16	CC_BY_NC_4_0	Marina Privalova	Marina Privalova			2023-01-30T15:13:00.673Z	StillImage	COORDINATE_ROUNDED;CONTINENT_DERIVED_FROM_COORDINATES
3923508671	50c9509d-22c7-4a22-a47d-8c48425ef4a7	https://www.inaturalist.org/observations/137541647	Animalia	Arthropoda	Insecta	Coleoptera	Chrysomelidae	Chrysolina	Chrysolina fastuosa		SPECIES	Chrysolina fastuosa (Scopoli, 1763)	Chrysolina fastuosa		IT		Toscana	PRESENT		28eb1a3f-1c15-4a95-931a-4af90ecb574d	43.345525	11.326267	189						2022-10-04T16:02:31	4	10	2022	4459883	4459883	HUMAN_OBSERVATION	iNaturalist	Observations	137541647		Andrea Benocci	2022-10-04T16:54:28	CC_BY_NC_4_0	Andrea Benocci	Andrea Benocci			2023-01-30T15:02:34.739Z	StillImage	COORDINATE_ROUNDED;CONTINENT_DERIVED_FROM_COORDINATES
3923491817	50c9509d-22c7-4a22-a47d-8c48425ef4a7	https://www.inaturalist.org/observations/136811676	Animalia	Arthropoda	Insecta	Coleoptera	Chrysomelidae	Chrysolina	Chrysolina fastuosa		SPECIES	Chrysolina fastuosa (Scopoli, 1763)	Chrysolina fastuosa		DE		Schleswig-Holstein	PRESENT		28eb1a3f-1c15-4a95-931a-4af90ecb574d	54.132561	10.003266	95						2022-07-16T14:55:00	16	7	2022	4459883	4459883	HUMAN_OBSERVATION	iNaturalist	Observations	136811676		Micha Baum	2022-09-28T15:53:47	CC_BY_4_0	Micha Baum	Micha Baum			2023-01-30T15:12:56.269Z	StillImage	COORDINATE_ROUNDED;CONTINENT_DERIVED_FROM_COORDINATES
3923476559	50c9509d-22c7-4a22-a47d-8c48425ef4a7	https://www.inaturalist.org/observations/137452584	Animalia	Arthropoda	Insecta	Coleoptera	Chrysomelidae	Chrysolina	Chrysolina fastuosa		SPECIES	Chrysolina fastuosa (Scopoli, 1763)	Chrysolina fastuosa		DE		Hessen	PRESENT		28eb1a3f-1c15-4a95-931a-4af90ecb574d	50.321936	8.96511	396						2022-07-28T09:10:03	28	7	2022	4459883	4459883	HUMAN_OBSERVATION	iNaturalist	Observations	137452584		AWI i Pr.	2022-10-03T20:23:28	CC_BY_NC_4_0	bugzone	bugzone			2023-01-30T15:21:17.153Z	StillImage	COORDINATE_ROUNDED;CONTINENT_DERIVED_FROM_COORDINATES
3923435265	50c9509d-22c7-4a22-a47d-8c48425ef4a7	https://www.inaturalist.org/observations/137204592	Animalia	Arthropoda	Insecta	Coleoptera	Chrysomelidae	Chrysolina	Chrysolina fastuosa		SPECIES	Chrysolina fastuosa (Scopoli, 1763)	Chrysolina fastuosa		UA		Kiev City	PRESENT		28eb1a3f-1c15-4a95-931a-4af90ecb574d	50.42455	30.49493	5						2022-09-29T15:21:00	29	9	2022	4459883	4459883	HUMAN_OBSERVATION	iNaturalist	Observations	137204592		Aleksandr_Levon	2022-10-01T21:59:27	CC_BY_NC_4_0	Aleksandr_Levon	Aleksandr_Levon			2023-01-30T15:02:29.920Z	StillImage	CONTINENT_DERIVED_FROM_COORDINATES
3923412537	50c9509d-22c7-4a22-a47d-8c48425ef4a7	https://www.inaturalist.org/observations/121618990	Animalia	Arthropoda	Insecta	Coleoptera	Chrysomelidae	Chrysolina	Chrysolina fastuosa		SPECIES	Chrysolina fastuosa (Scopoli, 1763)	Chrysolina fastuosa		RU		Yaroslavl'	PRESENT		28eb1a3f-1c15-4a95-931a-4af90ecb574d	58.032411	39.12719							2022-06-11T10:06:00	11	6	2022	4459883	4459883	HUMAN_OBSERVATION	iNaturalist	Observations	121618990		Svetlana Kutueva	2022-06-13T18:04:42	CC_BY_NC_4_0	Svetlana Kutueva	Svetlana Kutueva			2023-01-30T15:10:48.530Z	StillImage	COORDINATE_ROUNDED;CONTINENT_DERIVED_FROM_COORDINATES
3923391605	50c9509d-22c7-4a22-a47d-8c48425ef4a7	https://www.inaturalist.org/observations/132052664	Animalia	Arthropoda	Insecta	Coleoptera	Chrysomelidae	Chrysolina	Chrysolina fastuosa		SPECIES	Chrysolina fastuosa (Scopoli, 1763)	Chrysolina fastuosa		DE		Sachsen	PRESENT		28eb1a3f-1c15-4a95-931a-4af90ecb574d	51.251118	12.508535	1162						2022-08-23T22:01:00	23	8	2022	4459883	4459883	HUMAN_OBSERVATION	iNaturalist	Observations	132052664		AWI i Pr.	2022-09-09T09:48:33	CC_BY_NC_4_0	merino	merino			2023-01-30T15:13:20.743Z	StillImage	COORDINATE_ROUNDED;CONTINENT_DERIVED_FROM_COORDINATES
3923354237	50c9509d-22c7-4a22-a47d-8c48425ef4a7	https://www.inaturalist.org/observations/137132466	Animalia	Arthropoda	Insecta	Coleoptera	Chrysomelidae	Chrysolina	Chrysolina fastuosa		SPECIES	Chrysolina fastuosa (Scopoli, 1763)	Chrysolina fastuosa		IT		Trentino-Alto Adige	PRESENT		28eb1a3f-1c15-4a95-931a-4af90ecb574d	46.798865	11.242758							2022-08-15T13:44:00	15	8	2022	4459883	4459883	HUMAN_OBSERVATION	iNaturalist	Observations	137132466		Stefan Heissmann	2022-10-01T11:45:58	CC_BY_NC_4_0	Stefan Heissmann	Stefan Heissmann			2023-01-30T15:22:27.034Z	StillImage	COORDINATE_ROUNDED;CONTINENT_DERIVED_FROM_COORDINATES
3923351674	50c9509d-22c7-4a22-a47d-8c48425ef4a7	https://www.inaturalist.org/observations/135764593	Animalia	Arthropoda	Insecta	Coleoptera	Chrysomelidae	Chrysolina	Chrysolina fastuosa		SPECIES	Chrysolina fastuosa (Scopoli, 1763)	Chrysolina fastuosa		UA		Kiev	PRESENT		28eb1a3f-1c15-4a95-931a-4af90ecb574d	50.03658	31.85497	5						2022-09-16T14:19:00	16	9	2022	4459883	4459883	HUMAN_OBSERVATION	iNaturalist	Observations	135764593		Aleksandr_Levon	2022-09-20T09:02:43	CC_BY_NC_4_0	Aleksandr_Levon	Aleksandr_Levon			2023-01-30T15:13:03.583Z	StillImage	CONTINENT_DERIVED_FROM_COORDINATES
3923326262	50c9509d-22c7-4a22-a47d-8c48425ef4a7	https://www.inaturalist.org/observations/137167314	Animalia	Arthropoda	Insecta	Coleoptera	Chrysomelidae	Chrysolina	Chrysolina fastuosa		SPECIES	Chrysolina fastuosa (Scopoli, 1763)	Chrysolina fastuosa		PL		Masovian	PRESENT		28eb1a3f-1c15-4a95-931a-4af90ecb574d	52.232139	21.125967							2020-09-22T12:20:00	22	9	2020	4459883	4459883	HUMAN_OBSERVATION	iNaturalist	Observations	137167314		Dariusz Kowalczyk	2022-10-01T17:07:32	CC_BY_NC_4_0	Dariusz Kowalczyk	Dariusz Kowalczyk			2023-01-30T15:02:30.838Z	StillImage	COORDINATE_ROUNDED;CONTINENT_DERIVED_FROM_COORDINATES
3915628449	50c9509d-22c7-4a22-a47d-8c48425ef4a7	https://www.inaturalist.org/observations/136249683	Animalia	Arthropoda	Insecta	Coleoptera	Chrysomelidae	Chrysolina	Chrysolina fastuosa		SPECIES	Chrysolina fastuosa (Scopoli, 1763)	Chrysolina fastuosa		UA		Kiev City	PRESENT		28eb1a3f-1c15-4a95-931a-4af90ecb574d	50.512421	30.513716	37						2022-09-24T11:06:23	24	9	2022	4459883	4459883	HUMAN_OBSERVATION	iNaturalist	Observations	136249683		havryliuk	2022-09-24T08:06:32	CC_BY_NC_4_0	havryliuk	havryliuk			2023-01-30T15:23:01.518Z	StillImage	COORDINATE_ROUNDED;CONTINENT_DERIVED_FROM_COORDINATES
3915497822	50c9509d-22c7-4a22-a47d-8c48425ef4a7	https://www.inaturalist.org/observations/135797130	Animalia	Arthropoda	Insecta	Coleoptera	Chrysomelidae	Chrysolina	Chrysolina fastuosa		SPECIES	Chrysolina fastuosa (Scopoli, 1763)	Chrysolina fastuosa		HU		Pest	PRESENT		28eb1a3f-1c15-4a95-931a-4af90ecb574d	47.980546	18.784746	15						2022-09-20T13:43:00	20	9	2022	4459883	4459883	HUMAN_OBSERVATION	iNaturalist	Observations	135797130		palj81	2022-09-20T15:46:19	CC_BY_NC_4_0	palj81	palj81			2023-01-30T15:02:30.857Z	StillImage	COORDINATE_ROUNDED;CONTINENT_DERIVED_FROM_COORDINATES
3915349637	50c9509d-22c7-4a22-a47d-8c48425ef4a7	https://www.inaturalist.org/observations/135001679	Animalia	Arthropoda	Insecta	Coleoptera	Chrysomelidae	Chrysolina	Chrysolina fastuosa		SPECIES	Chrysolina fastuosa (Scopoli, 1763)	Chrysolina fastuosa		RU		Chelyabinsk	PRESENT		28eb1a3f-1c15-4a95-931a-4af90ecb574d	55.168439	61.336606	252						2022-09-14T00:00:00	14	9	2022	4459883	4459883	HUMAN_OBSERVATION	iNaturalist	Observations	135001679		Алена Бородина	2022-09-14T16:23:20	CC_BY_NC_4_0	Алена Бородина	Алена Бородина			2023-01-30T15:02:31.271Z	StillImage	COORDINATE_ROUNDED;CONTINENT_DERIVED_FROM_COORDINATES
3915294641	50c9509d-22c7-4a22-a47d-8c48425ef4a7	https://www.inaturalist.org/observations/136184825	Animalia	Arthropoda	Insecta	Coleoptera	Chrysomelidae	Chrysolina	Chrysolina fastuosa		SPECIES	Chrysolina fastuosa (Scopoli, 1763)	Chrysolina fastuosa		UA		Kiev City	PRESENT		28eb1a3f-1c15-4a95-931a-4af90ecb574d	50.348634	30.524998	15						2022-09-22T13:19:00	22	9	2022	4459883	4459883	HUMAN_OBSERVATION	iNaturalist	Observations	136184825		Andrii Churilov	2022-09-23T19:46:22	CC_BY_NC_4_0	Denis Davydov	Denis Davydov			2023-01-30T15:12:57.012Z	StillImage	COORDINATE_ROUNDED;CONTINENT_DERIVED_FROM_COORDINATES
3912317574	50c9509d-22c7-4a22-a47d-8c48425ef4a7	https://www.inaturalist.org/observations/124558077	Animalia	Arthropoda	Insecta	Coleoptera	Chrysomelidae	Chrysolina	Chrysolina fastuosa		SPECIES	Chrysolina fastuosa (Scopoli, 1763)	Chrysolina fastuosa		CA		Nova Scotia	PRESENT		28eb1a3f-1c15-4a95-931a-4af90ecb574d	45.349794	-61.406216	1524						2022-07-03T11:15:51	3	7	2022	4459883	4459883	HUMAN_OBSERVATION	iNaturalist	Observations	124558077		scotiaseawood	2022-07-03T14:22:56	CC_BY_NC_4_0	scotiaseawood	scotiaseawood			2023-01-30T15:01:59.518Z	StillImage	COORDINATE_ROUNDED;CONTINENT_DERIVED_FROM_COORDINATES
3912305121	50c9509d-22c7-4a22-a47d-8c48425ef4a7	https://www.inaturalist.org/observations/135382524	Animalia	Arthropoda	Insecta	Coleoptera	Chrysomelidae	Chrysolina	Chrysolina fastuosa		SPECIES	Chrysolina fastuosa (Scopoli, 1763)	Chrysolina fastuosa		CZ		Středočeský	PRESENT		28eb1a3f-1c15-4a95-931a-4af90ecb574d	50.407973	14.911063							2022-08-14T14:47:00	14	8	2022	4459883	4459883	HUMAN_OBSERVATION	iNaturalist	Observations	135382524		Bas van Hulst-Kuiper	2022-09-17T15:30:10	CC_BY_NC_4_0	Bas van Hulst-Kuiper	Bas van Hulst-Kuiper			2023-01-30T15:23:08.640Z	StillImage	COORDINATE_ROUNDED;CONTINENT_DERIVED_FROM_COORDINATES
3912302221	50c9509d-22c7-4a22-a47d-8c48425ef4a7	https://www.inaturalist.org/observations/135530551	Animalia	Arthropoda	Insecta	Coleoptera	Chrysomelidae	Chrysolina	Chrysolina fastuosa		SPECIES	Chrysolina fastuosa (Scopoli, 1763)	Chrysolina fastuosa		PL		Masovian	PRESENT		28eb1a3f-1c15-4a95-931a-4af90ecb574d	52.394918	21.133115	26068						2022-09-17T13:09:00	17	9	2022	4459883	4459883	HUMAN_OBSERVATION	iNaturalist	Observations	135530551		sylvester_k	2022-09-18T15:50:37	CC_BY_NC_4_0	sylvester_k	sylvester_k			2023-01-30T15:02:41.420Z	StillImage	COORDINATE_ROUNDED;CONTINENT_DERIVED_FROM_COORDINATES
3912298684	50c9509d-22c7-4a22-a47d-8c48425ef4a7	https://www.inaturalist.org/observations/135381551	Animalia	Arthropoda	Insecta	Coleoptera	Chrysomelidae	Chrysolina	Chrysolina fastuosa		SPECIES	Chrysolina fastuosa (Scopoli, 1763)	Chrysolina fastuosa		CZ		Středočeský	PRESENT		28eb1a3f-1c15-4a95-931a-4af90ecb574d	50.408162	14.910997							2022-08-14T14:46:00	14	8	2022	4459883	4459883	HUMAN_OBSERVATION	iNaturalist	Observations	135381551		Bas van Hulst-Kuiper	2022-09-17T15:24:02	CC_BY_NC_4_0	Bas van Hulst-Kuiper	Bas van Hulst-Kuiper			2023-01-30T15:13:43.360Z	StillImage	COORDINATE_ROUNDED;CONTINENT_DERIVED_FROM_COORDINATES
3912288595	50c9509d-22c7-4a22-a47d-8c48425ef4a7	https://www.inaturalist.org/observations/122794553	Animalia	Arthropoda	Insecta	Coleoptera	Chrysomelidae	Chrysolina	Chrysolina fastuosa		SPECIES	Chrysolina fastuosa (Scopoli, 1763)	Chrysolina fastuosa		CA		Nova Scotia	PRESENT		28eb1a3f-1c15-4a95-931a-4af90ecb574d	44.663507	-63.296133	4						2022-06-19T20:44:00	19	6	2022	4459883	4459883	HUMAN_OBSERVATION	iNaturalist	Observations	122794553		Calum Ewing	2022-06-21T12:12:47	CC_BY_NC_4_0	Calum Ewing	Calum Ewing			2023-01-30T15:23:00.734Z	StillImage	COORDINATE_ROUNDED;CONTINENT_DERIVED_FROM_COORDINATES
3912281590	50c9509d-22c7-4a22-a47d-8c48425ef4a7	https://www.inaturalist.org/observations/135428774	Animalia	Arthropoda	Insecta	Coleoptera	Chrysomelidae	Chrysolina	Chrysolina fastuosa		SPECIES	Chrysolina fastuosa (Scopoli, 1763)	Chrysolina fastuosa		UA		Kiev	PRESENT		28eb1a3f-1c15-4a95-931a-4af90ecb574d	50.220023	30.057234	5						2022-09-14T11:53:00	14	9	2022	4459883	4459883	HUMAN_OBSERVATION	iNaturalist	Observations	135428774		Andrii Churilov	2022-09-17T20:44:34	CC_BY_NC_4_0	Andrii Churilov	Andrii Churilov			2023-01-30T15:10:37.610Z	StillImage	COORDINATE_ROUNDED;CONTINENT_DERIVED_FROM_COORDINATES
3912260170	50c9509d-22c7-4a22-a47d-8c48425ef4a7	https://www.inaturalist.org/observations/135487247	Animalia	Arthropoda	Insecta	Coleoptera	Chrysomelidae	Chrysolina	Chrysolina fastuosa		SPECIES	Chrysolina fastuosa (Scopoli, 1763)	Chrysolina fastuosa		RU		Perm'	PRESENT		28eb1a3f-1c15-4a95-931a-4af90ecb574d	57.436637	56.944749	15						2022-08-03T11:33:00	3	8	2022	4459883	4459883	HUMAN_OBSERVATION	iNaturalist	Observations	135487247		Masha	2022-09-18T07:37:12	CC_BY_NC_4_0	Masha	Masha			2023-01-30T15:02:08.940Z	StillImage	COORDINATE_ROUNDED;CONTINENT_DERIVED_FROM_COORDINATES
3912227976	50c9509d-22c7-4a22-a47d-8c48425ef4a7	https://www.inaturalist.org/observations/135384880	Animalia	Arthropoda	Insecta	Coleoptera	Chrysomelidae	Chrysolina	Chrysolina fastuosa		SPECIES	Chrysolina fastuosa (Scopoli, 1763)	Chrysolina fastuosa		CZ		Středočeský	PRESENT		28eb1a3f-1c15-4a95-931a-4af90ecb574d	50.407973	14.911063							2022-08-14T14:48:00	14	8	2022	4459883	4459883	HUMAN_OBSERVATION	iNaturalist	Observations	135384880		Bas van Hulst-Kuiper	2022-09-17T15:44:33	CC_BY_NC_4_0	Bas van Hulst-Kuiper	Bas van Hulst-Kuiper			2023-01-30T15:02:15.060Z	StillImage	COORDINATE_ROUNDED;CONTINENT_DERIVED_FROM_COORDINATES
3912213595	50c9509d-22c7-4a22-a47d-8c48425ef4a7	https://www.inaturalist.org/observations/120832626	Animalia	Arthropoda	Insecta	Coleoptera	Chrysomelidae	Chrysolina	Chrysolina fastuosa		SPECIES	Chrysolina fastuosa (Scopoli, 1763)	Chrysolina fastuosa		CA		Nova Scotia	PRESENT		28eb1a3f-1c15-4a95-931a-4af90ecb574d	44.603568	-63.517439	3724						2022-06-07T13:21:43	7	6	2022	4459883	4459883	HUMAN_OBSERVATION	iNaturalist	Observations	120832626		emmaks	2022-06-08T16:36:14	CC_BY_NC_4_0	emmaks	emmaks			2023-01-30T15:01:44.282Z	StillImage	COORDINATE_ROUNDED;CONTINENT_DERIVED_FROM_COORDINATES
3912210423	50c9509d-22c7-4a22-a47d-8c48425ef4a7	https://www.inaturalist.org/observations/126195977	Animalia	Arthropoda	Insecta	Coleoptera	Chrysomelidae	Chrysolina	Chrysolina fastuosa		SPECIES	Chrysolina fastuosa (Scopoli, 1763)	Chrysolina fastuosa		CA		Nova Scotia	PRESENT		28eb1a3f-1c15-4a95-931a-4af90ecb574d	44.79513	-62.67554	8						2022-07-14T09:50:52	14	7	2022	4459883	4459883	HUMAN_OBSERVATION	iNaturalist	Observations	126195977		meaganabriel	2022-07-14T12:51:20	CC_BY_NC_4_0	meaganabriel	meaganabriel			2023-01-30T15:10:52.773Z	StillImage	COORDINATE_ROUNDED;CONTINENT_DERIVED_FROM_COORDINATES
3912203971	50c9509d-22c7-4a22-a47d-8c48425ef4a7	https://www.inaturalist.org/observations/135385199	Animalia	Arthropoda	Insecta	Coleoptera	Chrysomelidae	Chrysolina	Chrysolina fastuosa		SPECIES	Chrysolina fastuosa (Scopoli, 1763)	Chrysolina fastuosa		CZ		Středočeský	PRESENT		28eb1a3f-1c15-4a95-931a-4af90ecb574d	50.407973	14.911063							2022-08-14T14:48:00	14	8	2022	4459883	4459883	HUMAN_OBSERVATION	iNaturalist	Observations	135385199		Bas van Hulst-Kuiper	2022-09-17T15:46:45	CC_BY_NC_4_0	Bas van Hulst-Kuiper	Bas van Hulst-Kuiper			2023-01-30T15:10:45.639Z	StillImage	COORDINATE_ROUNDED;CONTINENT_DERIVED_FROM_COORDINATES
3912175704	50c9509d-22c7-4a22-a47d-8c48425ef4a7	https://www.inaturalist.org/observations/125606766	Animalia	Arthropoda	Insecta	Coleoptera	Chrysomelidae	Chrysolina	Chrysolina fastuosa		SPECIES	Chrysolina fastuosa (Scopoli, 1763)	Chrysolina fastuosa		CA		Nova Scotia	PRESENT		28eb1a3f-1c15-4a95-931a-4af90ecb574d	45.036835	-63.085133	9						2022-07-10T10:33:49	10	7	2022	4459883	4459883	HUMAN_OBSERVATION	iNaturalist	Observations	125606766		vanw27	2022-07-10T13:47:16	CC_BY_NC_4_0	vanw27	vanw27			2023-01-30T15:02:07.820Z	StillImage	COORDINATE_ROUNDED;CONTINENT_DERIVED_FROM_COORDINATES
3912163622	50c9509d-22c7-4a22-a47d-8c48425ef4a7	https://www.inaturalist.org/observations/123913644	Animalia	Arthropoda	Insecta	Coleoptera	Chrysomelidae	Chrysolina	Chrysolina fastuosa		SPECIES	Chrysolina fastuosa (Scopoli, 1763)	Chrysolina fastuosa		US		Vermont	PRESENT		28eb1a3f-1c15-4a95-931a-4af90ecb574d	43.840703	-72.381225	4						2022-06-28T18:20:45	28	6	2022	4459883	4459883	HUMAN_OBSERVATION	iNaturalist	Observations	123913644		Levi smith	2022-06-29T01:31:21	CC_BY_NC_4_0	Levi smith	Levi smith			2023-01-30T15:20:44.268Z	StillImage	COORDINATE_ROUNDED;CONTINENT_DERIVED_FROM_COORDINATES
3912147630	50c9509d-22c7-4a22-a47d-8c48425ef4a7	https://www.inaturalist.org/observations/127662135	Animalia	Arthropoda	Insecta	Coleoptera	Chrysomelidae	Chrysolina	Chrysolina fastuosa		SPECIES	Chrysolina fastuosa (Scopoli, 1763)	Chrysolina fastuosa		CA		Nova Scotia	PRESENT		28eb1a3f-1c15-4a95-931a-4af90ecb574d	45.225412	-63.316907	21719						2022-07-10T14:44:38	10	7	2022	4459883	4459883	HUMAN_OBSERVATION	iNaturalist	Observations	127662135		daisyfly	2022-08-02T23:12:05	CC_BY_NC_4_0	daisyfly	daisyfly			2023-01-30T15:22:33.143Z	StillImage	COORDINATE_ROUNDED;CONTINENT_DERIVED_FROM_COORDINATES
3912142594	50c9509d-22c7-4a22-a47d-8c48425ef4a7	https://www.inaturalist.org/observations/122794551	Animalia	Arthropoda	Insecta	Coleoptera	Chrysomelidae	Chrysolina	Chrysolina fastuosa		SPECIES	Chrysolina fastuosa (Scopoli, 1763)	Chrysolina fastuosa		CA		Nova Scotia	PRESENT		28eb1a3f-1c15-4a95-931a-4af90ecb574d	44.663187	-63.296017	2						2022-06-19T18:12:00	19	6	2022	4459883	4459883	HUMAN_OBSERVATION	iNaturalist	Observations	122794551		Calum Ewing	2022-06-21T12:12:47	CC_BY_NC_4_0	Calum Ewing	Calum Ewing			2023-01-30T15:23:02.664Z	StillImage	COORDINATE_ROUNDED;CONTINENT_DERIVED_FROM_COORDINATES
3912130556	50c9509d-22c7-4a22-a47d-8c48425ef4a7	https://www.inaturalist.org/observations/123816643	Animalia	Arthropoda	Insecta	Coleoptera	Chrysomelidae	Chrysolina	Chrysolina fastuosa		SPECIES	Chrysolina fastuosa (Scopoli, 1763)	Chrysolina fastuosa		CA		Nova Scotia	PRESENT		28eb1a3f-1c15-4a95-931a-4af90ecb574d	44.59807	-63.552826	9						2022-06-27T16:30:35	27	6	2022	4459883	4459883	HUMAN_OBSERVATION	iNaturalist	Observations	123816643		rking876	2022-06-28T11:47:11	CC_BY_NC_4_0	rking876	rking876			2023-01-30T15:23:07.219Z	StillImage	COORDINATE_ROUNDED;CONTINENT_DERIVED_FROM_COORDINATES
3912123476	50c9509d-22c7-4a22-a47d-8c48425ef4a7	https://www.inaturalist.org/observations/121738497	Animalia	Arthropoda	Insecta	Coleoptera	Chrysomelidae	Chrysolina	Chrysolina fastuosa		SPECIES	Chrysolina fastuosa (Scopoli, 1763)	Chrysolina fastuosa		ES		Cantabria	PRESENT		28eb1a3f-1c15-4a95-931a-4af90ecb574d	43.170978	-4.698583	15						2022-06-03T15:58:00	3	6	2022	4459883	4459883	HUMAN_OBSERVATION	iNaturalist	Observations	121738497		michi1	2022-06-14T14:49:32	CC_BY_NC_4_0	michi1	michi1			2023-01-30T15:12:16.719Z	StillImage	COORDINATE_ROUNDED;CONTINENT_DERIVED_FROM_COORDINATES
3912087523	50c9509d-22c7-4a22-a47d-8c48425ef4a7	https://www.inaturalist.org/observations/124034645	Animalia	Arthropoda	Insecta	Coleoptera	Chrysomelidae	Chrysolina	Chrysolina fastuosa		SPECIES	Chrysolina fastuosa (Scopoli, 1763)	Chrysolina fastuosa		CA		Nova Scotia	PRESENT		28eb1a3f-1c15-4a95-931a-4af90ecb574d	45.488417	-62.757928	47						2022-06-29T18:11:00	29	6	2022	4459883	4459883	HUMAN_OBSERVATION	iNaturalist	Observations	124034645		Mark	2022-06-29T22:51:19	CC_BY_NC_4_0	Mark	Mark			2023-01-30T15:20:33.249Z		COORDINATE_ROUNDED;CONTINENT_DERIVED_FROM_COORDINATES
3912072178	50c9509d-22c7-4a22-a47d-8c48425ef4a7	https://www.inaturalist.org/observations/135018001	Animalia	Arthropoda	Insecta	Coleoptera	Chrysomelidae	Chrysolina	Chrysolina fastuosa		SPECIES	Chrysolina fastuosa (Scopoli, 1763)	Chrysolina fastuosa		RU		Sverdlovsk	PRESENT		28eb1a3f-1c15-4a95-931a-4af90ecb574d	56.862256	59.817611	31						2022-05-19T09:16:00	19	5	2022	4459883	4459883	HUMAN_OBSERVATION	iNaturalist	Observations	135018001		Dina Nesterkova	2022-09-14T18:23:51	CC_BY_NC_4_0	Dina Nesterkova	Dina Nesterkova			2023-01-30T15:11:05.415Z	StillImage	COORDINATE_ROUNDED;CONTINENT_DERIVED_FROM_COORDINATES
3912036079	50c9509d-22c7-4a22-a47d-8c48425ef4a7	https://www.inaturalist.org/observations/135408695	Animalia	Arthropoda	Insecta	Coleoptera	Chrysomelidae	Chrysolina	Chrysolina fastuosa		SPECIES	Chrysolina fastuosa (Scopoli, 1763)	Chrysolina fastuosa		IT		Lombardia	PRESENT		28eb1a3f-1c15-4a95-931a-4af90ecb574d	45.816955	8.959756	182						2022-09-10T15:12:04	10	9	2022	4459883	4459883	HUMAN_OBSERVATION	iNaturalist	Observations	135408695		Jeroen Van Akkeren	2022-09-17T18:20:34	CC_BY_NC_4_0	Jeroen Van Akkeren	Jeroen Van Akkeren			2023-01-30T15:02:09.302Z	StillImage	COORDINATE_ROUNDED;CONTINENT_DERIVED_FROM_COORDINATES
3912000636	50c9509d-22c7-4a22-a47d-8c48425ef4a7	https://www.inaturalist.org/observations/125324783	Animalia	Arthropoda	Insecta	Coleoptera	Chrysomelidae	Chrysolina	Chrysolina fastuosa		SPECIES	Chrysolina fastuosa (Scopoli, 1763)	Chrysolina fastuosa		CA		Nova Scotia	PRESENT		28eb1a3f-1c15-4a95-931a-4af90ecb574d	44.636448	-63.593753	48						2022-07-08T13:48:15	8	7	2022	4459883	4459883	HUMAN_OBSERVATION	iNaturalist	Observations	125324783		michellay	2022-07-08T16:53:42	CC_BY_NC_4_0	michellay	michellay			2023-01-30T15:12:58.097Z	StillImage	COORDINATE_ROUNDED;CONTINENT_DERIVED_FROM_COORDINATES
3911988260	50c9509d-22c7-4a22-a47d-8c48425ef4a7	https://www.inaturalist.org/observations/135244292	Animalia	Arthropoda	Insecta	Coleoptera	Chrysomelidae	Chrysolina	Chrysolina fastuosa		SPECIES	Chrysolina fastuosa (Scopoli, 1763)	Chrysolina fastuosa		DE		Brandenburg	PRESENT		28eb1a3f-1c15-4a95-931a-4af90ecb574d	52.241691	14.403496	26068						2022-09-16T16:01:45	16	9	2022	4459883	4459883	HUMAN_OBSERVATION	iNaturalist	Observations	135244292		Emil J.	2022-09-16T14:12:58	CC_BY_4_0	Emil J.	Emil J.			2023-01-30T15:14:21.117Z	StillImage	COORDINATE_ROUNDED;CONTINENT_DERIVED_FROM_COORDINATES
3911985647	50c9509d-22c7-4a22-a47d-8c48425ef4a7	https://www.inaturalist.org/observations/125200442	Animalia	Arthropoda	Insecta	Coleoptera	Chrysomelidae	Chrysolina	Chrysolina fastuosa		SPECIES	Chrysolina fastuosa (Scopoli, 1763)	Chrysolina fastuosa		RU		Sverdlovsk	PRESENT		28eb1a3f-1c15-4a95-931a-4af90ecb574d	57.483998	59.700172	8						2022-07-05T02:07:00	5	7	2022	4459883	4459883	HUMAN_OBSERVATION	iNaturalist	Observations	125200442		borisb	2022-07-08T12:36:38	CC_BY_NC_4_0	Алексей и Елизавета Романовы	Алексей и Елизавета Романовы			2023-01-30T15:01:35.619Z	StillImage	COORDINATE_ROUNDED;CONTINENT_DERIVED_FROM_COORDINATES
3903646549	50c9509d-22c7-4a22-a47d-8c48425ef4a7	https://www.inaturalist.org/observations/134398510	Animalia	Arthropoda	Insecta	Coleoptera	Chrysomelidae	Chrysolina	Chrysolina fastuosa		SPECIES	Chrysolina fastuosa (Scopoli, 1763)	Chrysolina fastuosa		DE		Mecklenburg-Vorpommern	PRESENT		28eb1a3f-1c15-4a95-931a-4af90ecb574d	53.875011	13.72538	31						2022-09-07T12:05:00	7	9	2022	4459883	4459883	HUMAN_OBSERVATION	iNaturalist	Observations	134398510		Philip O.M. Steinhoff	2022-09-10T09:01:20	CC_BY_NC_4_0	Philip O.M. Steinhoff	Philip O.M. Steinhoff			2023-01-30T15:13:26.412Z	StillImage	COORDINATE_ROUNDED;CONTINENT_DERIVED_FROM_COORDINATES
3903570448	50c9509d-22c7-4a22-a47d-8c48425ef4a7	https://www.inaturalist.org/observations/134906732	Animalia	Arthropoda	Insecta	Coleoptera	Chrysomelidae	Chrysolina	Chrysolina fastuosa		SPECIES	Chrysolina fastuosa (Scopoli, 1763)	Chrysolina fastuosa		RO		Mureș	PRESENT		28eb1a3f-1c15-4a95-931a-4af90ecb574d	46.181583	24.789533	32						2022-09-13T12:50:05	13	9	2022	4459883	4459883	HUMAN_OBSERVATION	iNaturalist	Observations	134906732		Scott Shanks	2022-09-13T20:21:55	CC_BY_4_0	Scott Shanks	Scott Shanks			2023-01-30T15:12:48.321Z	StillImage	COORDINATE_ROUNDED;CONTINENT_DERIVED_FROM_COORDINATES
3903558577	50c9509d-22c7-4a22-a47d-8c48425ef4a7	https://www.inaturalist.org/observations/133114981	Animalia	Arthropoda	Insecta	Coleoptera	Chrysomelidae	Chrysolina	Chrysolina fastuosa		SPECIES	Chrysolina fastuosa (Scopoli, 1763)	Chrysolina fastuosa		DE		Niedersachsen	PRESENT		28eb1a3f-1c15-4a95-931a-4af90ecb574d	52.135503	9.896721	25						2022-08-31T16:28:00	31	8	2022	4459883	4459883	HUMAN_OBSERVATION	iNaturalist	Observations	133114981		Stephan/Hi	2022-08-31T19:07:18	CC_BY_NC_4_0	Stephan/Hi	Stephan/Hi			2023-01-30T15:21:13.612Z	StillImage	COORDINATE_ROUNDED;CONTINENT_DERIVED_FROM_COORDINATES
3903535416	50c9509d-22c7-4a22-a47d-8c48425ef4a7	https://www.inaturalist.org/observations/133952556	Animalia	Arthropoda	Insecta	Coleoptera	Chrysomelidae	Chrysolina	Chrysolina fastuosa		SPECIES	Chrysolina fastuosa (Scopoli, 1763)	Chrysolina fastuosa		UA		Transcarpathia	PRESENT		28eb1a3f-1c15-4a95-931a-4af90ecb574d	48.055923	23.332473	5						2022-09-04T17:48:00	4	9	2022	4459883	4459883	HUMAN_OBSERVATION	iNaturalist	Observations	133952556		Andrii Churilov	2022-09-06T20:02:58	CC_BY_NC_4_0	Andrii Churilov	Andrii Churilov			2023-01-30T15:02:43.352Z	StillImage	COORDINATE_ROUNDED;CONTINENT_DERIVED_FROM_COORDINATES
3903512945	50c9509d-22c7-4a22-a47d-8c48425ef4a7	https://www.inaturalist.org/observations/133313014	Animalia	Arthropoda	Insecta	Coleoptera	Chrysomelidae	Chrysolina	Chrysolina fastuosa		SPECIES	Chrysolina fastuosa (Scopoli, 1763)	Chrysolina fastuosa		UA		Transcarpathia	PRESENT		28eb1a3f-1c15-4a95-931a-4af90ecb574d	48.058929	23.349341	5						2022-08-27T18:40:00	27	8	2022	4459883	4459883	HUMAN_OBSERVATION	iNaturalist	Observations	133313014		Andrii Churilov	2022-09-02T09:20:00	CC_BY_NC_4_0	Andrii Churilov	Andrii Churilov			2023-01-30T15:13:11.301Z	StillImage	COORDINATE_ROUNDED;CONTINENT_DERIVED_FROM_COORDINATES
3903476199	50c9509d-22c7-4a22-a47d-8c48425ef4a7	https://www.inaturalist.org/observations/132973128	Animalia	Arthropoda	Insecta	Coleoptera	Chrysomelidae	Chrysolina	Chrysolina fastuosa		SPECIES	Chrysolina fastuosa (Scopoli, 1763)	Chrysolina fastuosa		AT		Steiermark	PRESENT		28eb1a3f-1c15-4a95-931a-4af90ecb574d	47.049565	15.490086	3						2022-08-24T16:44:00	24	8	2022	4459883	4459883	HUMAN_OBSERVATION	iNaturalist	Observations	132973128		Stefan LORENZ	2022-08-31T13:31:16	CC_BY_NC_4_0	gernotkunz	gernotkunz			2023-01-30T15:23:34.855Z		COORDINATE_ROUNDED;CONTINENT_DERIVED_FROM_COORDINATES
3903468765	50c9509d-22c7-4a22-a47d-8c48425ef4a7	https://www.inaturalist.org/observations/133636645	Animalia	Arthropoda	Insecta	Coleoptera	Chrysomelidae	Chrysolina	Chrysolina fastuosa		SPECIES	Chrysolina fastuosa (Scopoli, 1763)	Chrysolina fastuosa		DK		Midtjylland	PRESENT		28eb1a3f-1c15-4a95-931a-4af90ecb574d	56.456312	9.991912	4						2022-09-04T15:56:24	4	9	2022	4459883	4459883	HUMAN_OBSERVATION	iNaturalist	Observations	133636645		Martin Høj Hansen	2022-09-04T17:06:16	CC_BY_NC_4_0	Martin Høj Hansen	Martin Høj Hansen			2023-01-30T15:14:01.692Z	StillImage	COORDINATE_ROUNDED;CONTINENT_DERIVED_FROM_COORDINATES
3903441378	50c9509d-22c7-4a22-a47d-8c48425ef4a7	https://www.inaturalist.org/observations/134023133	Animalia	Arthropoda	Insecta	Coleoptera	Chrysomelidae	Chrysolina	Chrysolina fastuosa		SPECIES	Chrysolina fastuosa (Scopoli, 1763)	Chrysolina fastuosa		SE		Stockholm	PRESENT		28eb1a3f-1c15-4a95-931a-4af90ecb574d	59.372395	18.068408	4						2022-08-30T14:13:37	30	8	2022	4459883	4459883	HUMAN_OBSERVATION	iNaturalist	Observations	134023133		cjrisberg	2022-09-07T11:11:12	CC_BY_NC_4_0	cjrisberg	cjrisberg			2023-01-30T15:13:01.717Z	StillImage	COORDINATE_ROUNDED;CONTINENT_DERIVED_FROM_COORDINATES
3903407585	50c9509d-22c7-4a22-a47d-8c48425ef4a7	https://www.inaturalist.org/observations/134630062	Animalia	Arthropoda	Insecta	Coleoptera	Chrysomelidae	Chrysolina	Chrysolina fastuosa		SPECIES	Chrysolina fastuosa (Scopoli, 1763)	Chrysolina fastuosa		RU		Moskva	PRESENT		28eb1a3f-1c15-4a95-931a-4af90ecb574d	55.737221	37.019925	170						2022-09-11T13:32:00	11	9	2022	4459883	4459883	HUMAN_OBSERVATION	iNaturalist	Observations	134630062		Michael Geiser	2022-09-11T21:13:19	CC_BY_NC_4_0	Максим Богомолов	Максим Богомолов			2023-01-30T15:02:05.200Z	StillImage	COORDINATE_ROUNDED;CONTINENT_DERIVED_FROM_COORDINATES
3903371091	50c9509d-22c7-4a22-a47d-8c48425ef4a7	https://www.inaturalist.org/observations/132384383	Animalia	Arthropoda	Insecta	Coleoptera	Chrysomelidae	Chrysolina	Chrysolina fastuosa		SPECIES	Chrysolina fastuosa (Scopoli, 1763)	Chrysolina fastuosa		CH		Ticino	PRESENT		28eb1a3f-1c15-4a95-931a-4af90ecb574d	46.471963	8.939968	3						2022-08-26T11:36:44	26	8	2022	4459883	4459883	HUMAN_OBSERVATION	iNaturalist	Observations	132384383		moniwyder	2022-08-26T09:38:27	CC_BY_NC_4_0	moniwyder	moniwyder			2023-01-30T15:14:04.742Z	StillImage	COORDINATE_ROUNDED;CONTINENT_DERIVED_FROM_COORDINATES
3903349320	50c9509d-22c7-4a22-a47d-8c48425ef4a7	https://www.inaturalist.org/observations/132585275	Animalia	Arthropoda	Insecta	Coleoptera	Chrysomelidae	Chrysolina	Chrysolina fastuosa		SPECIES	Chrysolina fastuosa (Scopoli, 1763)	Chrysolina fastuosa		IT		Lombardia	PRESENT		28eb1a3f-1c15-4a95-931a-4af90ecb574d	45.723801	8.961178							2022-08-24T11:49:59	24	8	2022	4459883	4459883	HUMAN_OBSERVATION	iNaturalist	Observations	132585275		Paola Casale	2022-08-28T14:28:02	CC_BY_NC_4_0	Paola Casale	Paola Casale			2023-01-30T15:12:52.569Z	StillImage	COORDINATE_ROUNDED;CONTINENT_DERIVED_FROM_COORDINATES
3903343335	50c9509d-22c7-4a22-a47d-8c48425ef4a7	https://www.inaturalist.org/observations/133952562	Animalia	Arthropoda	Insecta	Coleoptera	Chrysomelidae	Chrysolina	Chrysolina fastuosa		SPECIES	Chrysolina fastuosa (Scopoli, 1763)	Chrysolina fastuosa		UA		Transcarpathia	PRESENT		28eb1a3f-1c15-4a95-931a-4af90ecb574d	48.056743	23.336744	5						2022-09-04T17:56:00	4	9	2022	4459883	4459883	HUMAN_OBSERVATION	iNaturalist	Observations	133952562		Andrii Churilov	2022-09-06T20:02:59	CC_BY_NC_4_0	Andrii Churilov	Andrii Churilov			2023-01-30T15:12:44.256Z	StillImage	COORDINATE_ROUNDED;CONTINENT_DERIVED_FROM_COORDINATES
3903257478	50c9509d-22c7-4a22-a47d-8c48425ef4a7	https://www.inaturalist.org/observations/131640897	Animalia	Arthropoda	Insecta	Coleoptera	Chrysomelidae	Chrysolina	Chrysolina fastuosa		SPECIES	Chrysolina fastuosa (Scopoli, 1763)	Chrysolina fastuosa		DE		Baden-Württemberg	PRESENT		28eb1a3f-1c15-4a95-931a-4af90ecb574d	48.742576	9.224673	28						2022-08-20T18:44:38	20	8	2022	4459883	4459883	HUMAN_OBSERVATION	iNaturalist	Observations	131640897		Julien C.	2022-08-20T21:19:54	CC_BY_NC_4_0	Julien C.	Julien C.			2023-01-30T15:13:43.966Z	StillImage	COORDINATE_ROUNDED;CONTINENT_DERIVED_FROM_COORDINATES
3903205213	50c9509d-22c7-4a22-a47d-8c48425ef4a7	https://www.inaturalist.org/observations/133460362	Animalia	Arthropoda	Insecta	Coleoptera	Chrysomelidae	Chrysolina	Chrysolina fastuosa		SPECIES	Chrysolina fastuosa (Scopoli, 1763)	Chrysolina fastuosa		DE		Niedersachsen	PRESENT		28eb1a3f-1c15-4a95-931a-4af90ecb574d	52.142431	9.361611							2022-09-03T10:03:00	3	9	2022	4459883	4459883	HUMAN_OBSERVATION	iNaturalist	Observations	133460362		jsfoto	2022-09-03T13:46:47	CC_BY_NC_4_0	jsfoto	jsfoto			2023-01-30T15:12:24.685Z	StillImage	COORDINATE_ROUNDED;CONTINENT_DERIVED_FROM_COORDINATES
3903158863	50c9509d-22c7-4a22-a47d-8c48425ef4a7	https://www.inaturalist.org/observations/134613231	Animalia	Arthropoda	Insecta	Coleoptera	Chrysomelidae	Chrysolina	Chrysolina fastuosa		SPECIES	Chrysolina fastuosa (Scopoli, 1763)	Chrysolina fastuosa		PL		Greater Poland	PRESENT		28eb1a3f-1c15-4a95-931a-4af90ecb574d	52.236615	17.085172							2022-09-11T12:51:00	11	9	2022	4459883	4459883	HUMAN_OBSERVATION	iNaturalist	Observations	134613231		Dawid Adamczyk	2022-09-11T18:03:35	CC_BY_NC_4_0	Dawid Adamczyk	Dawid Adamczyk			2023-01-30T15:02:03.823Z	StillImage	COORDINATE_ROUNDED;CONTINENT_DERIVED_FROM_COORDINATES
3903139452	50c9509d-22c7-4a22-a47d-8c48425ef4a7	https://www.inaturalist.org/observations/132547944	Animalia	Arthropoda	Insecta	Coleoptera	Chrysomelidae	Chrysolina	Chrysolina fastuosa		SPECIES	Chrysolina fastuosa (Scopoli, 1763)	Chrysolina fastuosa		DE		Baden-Württemberg	PRESENT		28eb1a3f-1c15-4a95-931a-4af90ecb574d	48.742594	9.224882	6						2022-08-27T19:15:00	27	8	2022	4459883	4459883	HUMAN_OBSERVATION	iNaturalist	Observations	132547944		Julien C.	2022-08-28T11:09:35	CC_BY_NC_4_0	Julien C.	Julien C.			2023-01-30T15:22:50.769Z	StillImage	COORDINATE_ROUNDED;CONTINENT_DERIVED_FROM_COORDINATES
3903098337	50c9509d-22c7-4a22-a47d-8c48425ef4a7	https://www.inaturalist.org/observations/131563617	Animalia	Arthropoda	Insecta	Coleoptera	Chrysomelidae	Chrysolina	Chrysolina fastuosa		SPECIES	Chrysolina fastuosa (Scopoli, 1763)	Chrysolina fastuosa		AT		Wien	PRESENT		28eb1a3f-1c15-4a95-931a-4af90ecb574d	48.24667	16.230378	12						2022-08-20T11:28:05	20	8	2022	4459883	4459883	HUMAN_OBSERVATION	iNaturalist	Observations	131563617		sara_sacci	2022-08-20T10:59:46	CC_BY_NC_4_0	sara_sacci	sara_sacci			2023-01-30T15:12:16.710Z	StillImage	COORDINATE_ROUNDED;CONTINENT_DERIVED_FROM_COORDINATES
3903075410	50c9509d-22c7-4a22-a47d-8c48425ef4a7	https://www.inaturalist.org/observations/133194708	Animalia	Arthropoda	Insecta	Coleoptera	Chrysomelidae	Chrysolina	Chrysolina fastuosa		SPECIES	Chrysolina fastuosa (Scopoli, 1763)	Chrysolina fastuosa		BE		Vlaanderen	PRESENT		28eb1a3f-1c15-4a95-931a-4af90ecb574d	50.92699	5.37961	200						2009-07-12T15:12:00	12	7	2009	4459883	4459883	HUMAN_OBSERVATION	iNaturalist	Observations	133194708		Bart Wursten	2022-09-01T12:08:56	CC_BY_NC_4_0	Bart Wursten	Bart Wursten			2023-01-30T15:02:22.024Z	StillImage	CONTINENT_DERIVED_FROM_COORDINATES
3903060722	50c9509d-22c7-4a22-a47d-8c48425ef4a7	https://www.inaturalist.org/observations/132640684	Animalia	Arthropoda	Insecta	Coleoptera	Chrysomelidae	Chrysolina	Chrysolina fastuosa		SPECIES	Chrysolina fastuosa (Scopoli, 1763)	Chrysolina fastuosa		DE		Niedersachsen	PRESENT		28eb1a3f-1c15-4a95-931a-4af90ecb574d	52.137133	9.899959	4						2022-08-26T17:13:00	26	8	2022	4459883	4459883	HUMAN_OBSERVATION	iNaturalist	Observations	132640684		Stephan/Hi	2022-08-28T17:38:36	CC_BY_NC_4_0	Stephan/Hi	Stephan/Hi			2023-01-30T15:13:52.457Z	StillImage	COORDINATE_ROUNDED;CONTINENT_DERIVED_FROM_COORDINATES
3903050521	50c9509d-22c7-4a22-a47d-8c48425ef4a7	https://www.inaturalist.org/observations/133311503	Animalia	Arthropoda	Insecta	Coleoptera	Chrysomelidae	Chrysolina	Chrysolina fastuosa		SPECIES	Chrysolina fastuosa (Scopoli, 1763)	Chrysolina fastuosa		DE		Niedersachsen	PRESENT		28eb1a3f-1c15-4a95-931a-4af90ecb574d	53.127883	9.759638	20						2022-09-02T00:00:00	2	9	2022	4459883	4459883	HUMAN_OBSERVATION	iNaturalist	Observations	133311503		Christian Kahle	2022-09-02T08:54:36	CC0_1_0	Christian Kahle	Christian Kahle			2023-01-30T15:21:04.591Z	StillImage	COORDINATE_ROUNDED;CONTINENT_DERIVED_FROM_COORDINATES
3903043266	50c9509d-22c7-4a22-a47d-8c48425ef4a7	https://www.inaturalist.org/observations/131554822	Animalia	Arthropoda	Insecta	Coleoptera	Chrysomelidae	Chrysolina	Chrysolina fastuosa		SPECIES	Chrysolina fastuosa (Scopoli, 1763)	Chrysolina fastuosa		FR		Île-de-France	PRESENT		28eb1a3f-1c15-4a95-931a-4af90ecb574d	48.952418	2.994375	61						2019-08-15T16:23:00	15	8	2019	4459883	4459883	HUMAN_OBSERVATION	iNaturalist	Observations	131554822		antoinekita	2022-08-20T08:42:59	CC_BY_NC_4_0	antoinekita	antoinekita			2023-01-30T15:20:57.570Z	StillImage	COORDINATE_ROUNDED;CONTINENT_DERIVED_FROM_COORDINATES
3903018755	50c9509d-22c7-4a22-a47d-8c48425ef4a7	https://www.inaturalist.org/observations/133046705	Animalia	Arthropoda	Insecta	Coleoptera	Chrysomelidae	Chrysolina	Chrysolina fastuosa		SPECIES	Chrysolina fastuosa (Scopoli, 1763)	Chrysolina fastuosa		IT		Piemonte	PRESENT		28eb1a3f-1c15-4a95-931a-4af90ecb574d	44.889193	7.047884	100						2011-06-24T08:54:00	24	6	2011	4459883	4459883	HUMAN_OBSERVATION	iNaturalist	Observations	133046705		mgrandis	2022-08-31T05:37:04	CC_BY_NC_4_0	mgrandis	mgrandis			2023-01-30T15:21:00.093Z	StillImage	COORDINATE_ROUNDED;CONTINENT_DERIVED_FROM_COORDINATES
3902981263	50c9509d-22c7-4a22-a47d-8c48425ef4a7	https://www.inaturalist.org/observations/132378346	Animalia	Arthropoda	Insecta	Coleoptera	Chrysomelidae	Chrysolina	Chrysolina fastuosa		SPECIES	Chrysolina fastuosa (Scopoli, 1763)	Chrysolina fastuosa		CZ		Olomoucký	PRESENT		28eb1a3f-1c15-4a95-931a-4af90ecb574d	49.644942	17.346689							2022-08-25T18:19:42	25	8	2022	4459883	4459883	HUMAN_OBSERVATION	iNaturalist	Observations	132378346		Helena Vlasáková	2022-08-26T07:41:14	CC_BY_NC_4_0	Helena Vlasáková	Helena Vlasáková			2023-01-30T15:13:00.416Z	StillImage	COORDINATE_ROUNDED;CONTINENT_DERIVED_FROM_COORDINATES
3902944128	50c9509d-22c7-4a22-a47d-8c48425ef4a7	https://www.inaturalist.org/observations/131487987	Animalia	Arthropoda	Insecta	Coleoptera	Chrysomelidae	Chrysolina	Chrysolina fastuosa		SPECIES	Chrysolina fastuosa (Scopoli, 1763)	Chrysolina fastuosa		UA		L'viv	PRESENT		28eb1a3f-1c15-4a95-931a-4af90ecb574d	49.978484	23.964136	5						2022-08-10T09:46:00	10	8	2022	4459883	4459883	HUMAN_OBSERVATION	iNaturalist	Observations	131487987		Andrii Churilov	2022-08-19T19:21:01	CC_BY_NC_4_0	Andrii Churilov	Andrii Churilov			2023-01-30T15:11:43.379Z	StillImage	COORDINATE_ROUNDED;CONTINENT_DERIVED_FROM_COORDINATES
3902937165	50c9509d-22c7-4a22-a47d-8c48425ef4a7	https://www.inaturalist.org/observations/133750823	Animalia	Arthropoda	Insecta	Coleoptera	Chrysomelidae	Chrysolina	Chrysolina fastuosa		SPECIES	Chrysolina fastuosa (Scopoli, 1763)	Chrysolina fastuosa		AT		Steiermark	PRESENT		28eb1a3f-1c15-4a95-931a-4af90ecb574d	47.049728	15.485824	192						2022-09-05T09:47:00	5	9	2022	4459883	4459883	HUMAN_OBSERVATION	iNaturalist	Observations	133750823		AWI i Pr.	2022-09-05T13:44:33	CC_BY_4_0	Emanuel Kern	Emanuel Kern			2023-01-30T15:11:56.626Z	StillImage	COORDINATE_ROUNDED;CONTINENT_DERIVED_FROM_COORDINATES
3902927650	50c9509d-22c7-4a22-a47d-8c48425ef4a7	https://www.inaturalist.org/observations/132143222	Animalia	Arthropoda	Insecta	Coleoptera	Chrysomelidae	Chrysolina	Chrysolina fastuosa		SPECIES	Chrysolina fastuosa (Scopoli, 1763)	Chrysolina fastuosa		PL		Opole	PRESENT		28eb1a3f-1c15-4a95-931a-4af90ecb574d	50.3758	17.297975							2022-08-24T15:30:01	24	8	2022	4459883	4459883	HUMAN_OBSERVATION	iNaturalist	Observations	132143222		Małgorzata Śliż	2022-08-24T14:35:56	CC_BY_NC_4_0	Małgorzata Śliż	Małgorzata Śliż			2023-01-30T15:11:09.968Z	StillImage	CONTINENT_DERIVED_FROM_COORDINATES
3902918846	50c9509d-22c7-4a22-a47d-8c48425ef4a7	https://www.inaturalist.org/observations/134424619	Animalia	Arthropoda	Insecta	Coleoptera	Chrysomelidae	Chrysolina	Chrysolina fastuosa		SPECIES	Chrysolina fastuosa (Scopoli, 1763)	Chrysolina fastuosa		DE		Berlin	PRESENT		28eb1a3f-1c15-4a95-931a-4af90ecb574d	52.561111	13.523889							2022-09-10T03:11:29	10	9	2022	4459883	4459883	HUMAN_OBSERVATION	iNaturalist	Observations	134424619		wiesenfan	2022-09-10T14:31:25	CC_BY_NC_4_0	wiesenfan	wiesenfan			2023-01-30T15:11:26.987Z	StillImage	COORDINATE_ROUNDED;CONTINENT_DERIVED_FROM_COORDINATES
3902898977	50c9509d-22c7-4a22-a47d-8c48425ef4a7	https://www.inaturalist.org/observations/133629874	Animalia	Arthropoda	Insecta	Coleoptera	Chrysomelidae	Chrysolina	Chrysolina fastuosa		SPECIES	Chrysolina fastuosa (Scopoli, 1763)	Chrysolina fastuosa		FR		Rhône-Alpes	PRESENT		28eb1a3f-1c15-4a95-931a-4af90ecb574d	45.954842	5.537287	15						2022-09-03T18:21:00	3	9	2022	4459883	4459883	HUMAN_OBSERVATION	iNaturalist	Observations	133629874		Louan Damas	2022-09-04T16:22:46	CC_BY_NC_4_0	Louan Damas	Louan Damas			2023-01-30T15:02:37.775Z	StillImage	COORDINATE_ROUNDED;CONTINENT_DERIVED_FROM_COORDINATES
3902897043	50c9509d-22c7-4a22-a47d-8c48425ef4a7	https://www.inaturalist.org/observations/134582634	Animalia	Arthropoda	Insecta	Coleoptera	Chrysomelidae	Chrysolina	Chrysolina fastuosa		SPECIES	Chrysolina fastuosa (Scopoli, 1763)	Chrysolina fastuosa		UA		Khmel'nyts'kyy	PRESENT		28eb1a3f-1c15-4a95-931a-4af90ecb574d	50.172136	27.324668							2022-07-11T10:12:00	11	7	2022	4459883	4459883	HUMAN_OBSERVATION	iNaturalist	Observations	134582634		Alexander Baransky	2022-09-11T14:48:17	CC_BY_NC_4_0	Alexander Baransky	Alexander Baransky			2023-01-30T15:02:29.146Z	StillImage	COORDINATE_ROUNDED;CONTINENT_DERIVED_FROM_COORDINATES
3902834281	50c9509d-22c7-4a22-a47d-8c48425ef4a7	https://www.inaturalist.org/observations/131314157	Animalia	Arthropoda	Insecta	Coleoptera	Chrysomelidae	Chrysolina	Chrysolina fastuosa		SPECIES	Chrysolina fastuosa (Scopoli, 1763)	Chrysolina fastuosa		IT		Piemonte	PRESENT		28eb1a3f-1c15-4a95-931a-4af90ecb574d	45.67964	8.638281	61						2022-06-14T11:31:00	14	6	2022	4459883	4459883	HUMAN_OBSERVATION	iNaturalist	Observations	131314157		Евгений Рыбальченко	2022-08-18T11:20:31	CC_BY_NC_4_0	speleomarco54	speleomarco54			2023-01-30T15:11:55.898Z	StillImage	COORDINATE_ROUNDED;CONTINENT_DERIVED_FROM_COORDINATES
3902833353	50c9509d-22c7-4a22-a47d-8c48425ef4a7	https://www.inaturalist.org/observations/122849569	Animalia	Arthropoda	Insecta	Coleoptera	Chrysomelidae	Chrysolina	Chrysolina fastuosa		SPECIES	Chrysolina fastuosa (Scopoli, 1763)	Chrysolina fastuosa		RU		Ryazan'	PRESENT		28eb1a3f-1c15-4a95-931a-4af90ecb574d	54.784467	39.887493	61						2022-06-18T19:02:00	18	6	2022	4459883	4459883	HUMAN_OBSERVATION	iNaturalist	Observations	122849569		eleramo	2022-06-21T19:22:43	CC_BY_NC_4_0	eleramo	eleramo			2023-01-30T15:11:24.163Z	StillImage	COORDINATE_ROUNDED;CONTINENT_DERIVED_FROM_COORDINATES
3902815402	50c9509d-22c7-4a22-a47d-8c48425ef4a7	https://www.inaturalist.org/observations/132406058	Animalia	Arthropoda	Insecta	Coleoptera	Chrysomelidae	Chrysolina	Chrysolina fastuosa		SPECIES	Chrysolina fastuosa (Scopoli, 1763)	Chrysolina fastuosa		LU		Luxembourg	PRESENT		28eb1a3f-1c15-4a95-931a-4af90ecb574d	49.69	6.019	4						2022-08-26T10:44:00	26	8	2022	4459883	4459883	HUMAN_OBSERVATION	iNaturalist	Observations	132406058		wolff christiane	2022-08-26T14:12:50	CC_BY_NC_4_0	wolff christiane	wolff christiane			2023-01-30T15:01:48.454Z	StillImage	CONTINENT_DERIVED_FROM_COORDINATES
3902783234	50c9509d-22c7-4a22-a47d-8c48425ef4a7	https://www.inaturalist.org/observations/131989768	Animalia	Arthropoda	Insecta	Coleoptera	Chrysomelidae	Chrysolina	Chrysolina fastuosa		SPECIES	Chrysolina fastuosa (Scopoli, 1763)	Chrysolina fastuosa		DE		Baden-Württemberg	PRESENT		28eb1a3f-1c15-4a95-931a-4af90ecb574d	48.744206	9.219189	15						2022-08-23T09:31:00	23	8	2022	4459883	4459883	HUMAN_OBSERVATION	iNaturalist	Observations	131989768		Julien C.	2022-08-23T09:54:14	CC_BY_NC_4_0	Julien C.	Julien C.			2023-01-30T15:02:14.783Z	StillImage	COORDINATE_ROUNDED;CONTINENT_DERIVED_FROM_COORDINATES
3902727609	50c9509d-22c7-4a22-a47d-8c48425ef4a7	https://www.inaturalist.org/observations/131624847	Animalia	Arthropoda	Insecta	Coleoptera	Chrysomelidae	Chrysolina	Chrysolina fastuosa		SPECIES	Chrysolina fastuosa (Scopoli, 1763)	Chrysolina fastuosa		UA		L'viv	PRESENT		28eb1a3f-1c15-4a95-931a-4af90ecb574d	49.982809	23.967099	5						2022-08-10T10:36:00	10	8	2022	4459883	4459883	HUMAN_OBSERVATION	iNaturalist	Observations	131624847		Andrii Churilov	2022-08-20T19:23:15	CC_BY_NC_4_0	Andrii Churilov	Andrii Churilov			2023-01-30T15:12:37.930Z	StillImage	CONTINENT_DERIVED_FROM_COORDINATES
3902680574	50c9509d-22c7-4a22-a47d-8c48425ef4a7	https://www.inaturalist.org/observations/132031190	Animalia	Arthropoda	Insecta	Coleoptera	Chrysomelidae	Chrysolina	Chrysolina fastuosa		SPECIES	Chrysolina fastuosa (Scopoli, 1763)	Chrysolina fastuosa		LT		Vilniaus	PRESENT		28eb1a3f-1c15-4a95-931a-4af90ecb574d	54.5427	25.206163	31						2022-08-07T11:29:00	7	8	2022	4459883	4459883	HUMAN_OBSERVATION	iNaturalist	Observations	132031190		Jurga Motiejūnaitė	2022-08-23T17:14:18	CC_BY_NC_4_0	Jurga Motiejūnaitė	Jurga Motiejūnaitė			2023-01-30T15:23:03.215Z	StillImage	COORDINATE_ROUNDED;CONTINENT_DERIVED_FROM_COORDINATES
3902646174	50c9509d-22c7-4a22-a47d-8c48425ef4a7	https://www.inaturalist.org/observations/129466427	Animalia	Arthropoda	Insecta	Coleoptera	Chrysomelidae	Chrysolina	Chrysolina fastuosa		SPECIES	Chrysolina fastuosa (Scopoli, 1763)	Chrysolina fastuosa		PL		Lesser Poland	PRESENT		28eb1a3f-1c15-4a95-931a-4af90ecb574d	49.986361	20.41478	1						2022-08-01T19:06:00	1	8	2022	4459883	4459883	HUMAN_OBSERVATION	iNaturalist	Observations	129466427		Małgorzata Śliż	2022-08-04T21:48:26	CC_BY_NC_4_0	Małgorzata Śliż	Małgorzata Śliż			2023-01-30T15:01:51.958Z	StillImage	COORDINATE_ROUNDED;CONTINENT_DERIVED_FROM_COORDINATES
3902621795	50c9509d-22c7-4a22-a47d-8c48425ef4a7	https://www.inaturalist.org/observations/131899101	Animalia	Arthropoda	Insecta	Coleoptera	Chrysomelidae	Chrysolina	Chrysolina fastuosa		SPECIES	Chrysolina fastuosa (Scopoli, 1763)	Chrysolina fastuosa		CH		Aargau	PRESENT		28eb1a3f-1c15-4a95-931a-4af90ecb574d	47.534048	8.009461	8000						2022-08-21T09:59:00	21	8	2022	4459883	4459883	HUMAN_OBSERVATION	iNaturalist	Observations	131899101		ruebezahl	2022-08-22T16:04:24	CC0_1_0	ruebezahl	ruebezahl			2023-01-30T15:20:58.706Z	StillImage	COORDINATE_ROUNDED;CONTINENT_DERIVED_FROM_COORDINATES
3902606186	50c9509d-22c7-4a22-a47d-8c48425ef4a7	https://www.inaturalist.org/observations/131488867	Animalia	Arthropoda	Insecta	Coleoptera	Chrysomelidae	Chrysolina	Chrysolina fastuosa		SPECIES	Chrysolina fastuosa (Scopoli, 1763)	Chrysolina fastuosa		CZ		Středočeský	PRESENT		28eb1a3f-1c15-4a95-931a-4af90ecb574d	49.7337	15.110882							2022-08-19T19:04:05	19	8	2022	4459883	4459883	HUMAN_OBSERVATION	iNaturalist	Observations	131488867		Jena Kolářová	2022-08-19T19:28:44	CC_BY_NC_4_0	Jena Kolářová	Jena Kolářová			2023-01-30T15:13:03.717Z	StillImage	COORDINATE_ROUNDED;CONTINENT_DERIVED_FROM_COORDINATES
3902579980	50c9509d-22c7-4a22-a47d-8c48425ef4a7	https://www.inaturalist.org/observations/133487718	Animalia	Arthropoda	Insecta	Coleoptera	Chrysomelidae	Chrysolina	Chrysolina fastuosa		SPECIES	Chrysolina fastuosa (Scopoli, 1763)	Chrysolina fastuosa		CH		Aargau	PRESENT		28eb1a3f-1c15-4a95-931a-4af90ecb574d	47.534048	8.009461	8000						2022-08-30T15:36:00	30	8	2022	4459883	4459883	HUMAN_OBSERVATION	iNaturalist	Observations	133487718		ruebezahl	2022-09-03T17:06:50	CC0_1_0	ruebezahl	ruebezahl			2023-01-30T15:21:46.714Z	StillImage	COORDINATE_ROUNDED;CONTINENT_DERIVED_FROM_COORDINATES
3902578631	50c9509d-22c7-4a22-a47d-8c48425ef4a7	https://www.inaturalist.org/observations/132973170	Animalia	Arthropoda	Insecta	Coleoptera	Chrysomelidae	Chrysolina	Chrysolina fastuosa		SPECIES	Chrysolina fastuosa (Scopoli, 1763)	Chrysolina fastuosa		IT		Lombardia	PRESENT		28eb1a3f-1c15-4a95-931a-4af90ecb574d	45.763742	8.938205	78						2022-08-28T15:03:45	28	8	2022	4459883	4459883	HUMAN_OBSERVATION	iNaturalist	Observations	132973170		Paola Casale	2022-08-30T17:31:12	CC_BY_NC_4_0	Paola Casale	Paola Casale			2023-01-30T15:02:31.520Z	StillImage	COORDINATE_ROUNDED;CONTINENT_DERIVED_FROM_COORDINATES
3902573520	50c9509d-22c7-4a22-a47d-8c48425ef4a7	https://www.inaturalist.org/observations/132047969	Animalia	Arthropoda	Insecta	Coleoptera	Chrysomelidae	Chrysolina	Chrysolina fastuosa		SPECIES	Chrysolina fastuosa (Scopoli, 1763)	Chrysolina fastuosa		SE		Orebro	PRESENT		28eb1a3f-1c15-4a95-931a-4af90ecb574d	59.276232	15.261612	176						2022-06-07T00:00:00	7	6	2022	4459883	4459883	HUMAN_OBSERVATION	iNaturalist	Observations	132047969		lappuggla	2022-08-23T19:26:42	CC_BY_NC_4_0	lappuggla	lappuggla			2023-01-30T15:21:53.806Z	StillImage	COORDINATE_ROUNDED;CONTINENT_DERIVED_FROM_COORDINATES
3902499931	50c9509d-22c7-4a22-a47d-8c48425ef4a7	https://www.inaturalist.org/observations/131911146	Animalia	Arthropoda	Insecta	Coleoptera	Chrysomelidae	Chrysolina	Chrysolina fastuosa		SPECIES	Chrysolina fastuosa (Scopoli, 1763)	Chrysolina fastuosa		RU		Chelyabinsk	PRESENT		28eb1a3f-1c15-4a95-931a-4af90ecb574d	55.130648	61.012744	1						2022-08-21T17:10:00	21	8	2022	4459883	4459883	HUMAN_OBSERVATION	iNaturalist	Observations	131911146		Helga Green	2022-08-22T17:48:24	CC_BY_NC_4_0	Helga Green	Helga Green			2023-01-30T15:12:38.697Z	StillImage	COORDINATE_ROUNDED;CONTINENT_DERIVED_FROM_COORDINATES
3902459014	50c9509d-22c7-4a22-a47d-8c48425ef4a7	https://www.inaturalist.org/observations/131629835	Animalia	Arthropoda	Insecta	Coleoptera	Chrysomelidae	Chrysolina	Chrysolina fastuosa		SPECIES	Chrysolina fastuosa (Scopoli, 1763)	Chrysolina fastuosa		UA		L'viv	PRESENT		28eb1a3f-1c15-4a95-931a-4af90ecb574d	49.981211	23.975525	5						2022-08-10T11:28:00	10	8	2022	4459883	4459883	HUMAN_OBSERVATION	iNaturalist	Observations	131629835		Andrii Churilov	2022-08-20T20:02:00	CC_BY_NC_4_0	Andrii Churilov	Andrii Churilov			2023-01-30T15:12:08.458Z	StillImage	CONTINENT_DERIVED_FROM_COORDINATES
3902423843	50c9509d-22c7-4a22-a47d-8c48425ef4a7	https://www.inaturalist.org/observations/131989762	Animalia	Arthropoda	Insecta	Coleoptera	Chrysomelidae	Chrysolina	Chrysolina fastuosa		SPECIES	Chrysolina fastuosa (Scopoli, 1763)	Chrysolina fastuosa		DE		Baden-Württemberg	PRESENT		28eb1a3f-1c15-4a95-931a-4af90ecb574d	48.742547	9.224877	9						2022-08-23T09:56:00	23	8	2022	4459883	4459883	HUMAN_OBSERVATION	iNaturalist	Observations	131989762		Julien C.	2022-08-23T09:54:13	CC_BY_NC_4_0	Julien C.	Julien C.			2023-01-30T15:02:26.392Z	StillImage	COORDINATE_ROUNDED;CONTINENT_DERIVED_FROM_COORDINATES
3902397732	50c9509d-22c7-4a22-a47d-8c48425ef4a7	https://www.inaturalist.org/observations/130383669	Animalia	Arthropoda	Insecta	Coleoptera	Chrysomelidae	Chrysolina	Chrysolina fastuosa		SPECIES	Chrysolina fastuosa (Scopoli, 1763)	Chrysolina fastuosa		DE		Baden-Württemberg	PRESENT		28eb1a3f-1c15-4a95-931a-4af90ecb574d	48.663087	9.106696							2022-08-11T16:29:18	11	8	2022	4459883	4459883	HUMAN_OBSERVATION	iNaturalist	Observations	130383669		capi78	2022-08-11T15:36:36	CC_BY_NC_4_0	capi78	capi78			2023-01-30T15:02:29.658Z	StillImage	COORDINATE_ROUNDED;CONTINENT_DERIVED_FROM_COORDINATES
3902396481	50c9509d-22c7-4a22-a47d-8c48425ef4a7	https://www.inaturalist.org/observations/132041917	Animalia	Arthropoda	Insecta	Coleoptera	Chrysomelidae	Chrysolina	Chrysolina fastuosa		SPECIES	Chrysolina fastuosa (Scopoli, 1763)	Chrysolina fastuosa		AT		Steiermark	PRESENT		28eb1a3f-1c15-4a95-931a-4af90ecb574d	46.949697	16.080388	10000						2022-08-21T14:09:00	21	8	2022	4459883	4459883	HUMAN_OBSERVATION	iNaturalist	Observations	132041917		lastovka	2022-08-23T18:34:04	CC_BY_NC_4_0	lastovka	lastovka			2023-01-30T15:12:23.906Z	StillImage	COORDINATE_ROUNDED;CONTINENT_DERIVED_FROM_COORDINATES
3902367083	50c9509d-22c7-4a22-a47d-8c48425ef4a7	https://www.inaturalist.org/observations/132978184	Animalia	Arthropoda	Insecta	Coleoptera	Chrysomelidae	Chrysolina	Chrysolina fastuosa		SPECIES	Chrysolina fastuosa (Scopoli, 1763)	Chrysolina fastuosa		PL		Lesser Poland	PRESENT		28eb1a3f-1c15-4a95-931a-4af90ecb574d	49.234108	19.85734	2						2022-08-12T10:06:00	12	8	2022	4459883	4459883	HUMAN_OBSERVATION	iNaturalist	Observations	132978184		Małgorzata Śliż	2022-08-30T18:24:28	CC_BY_NC_4_0	Małgorzata Śliż	Małgorzata Śliż			2023-01-30T15:13:40.996Z	StillImage	COORDINATE_ROUNDED;CONTINENT_DERIVED_FROM_COORDINATES
3902317872	50c9509d-22c7-4a22-a47d-8c48425ef4a7	https://www.inaturalist.org/observations/133191735	Animalia	Arthropoda	Insecta	Coleoptera	Chrysomelidae	Chrysolina	Chrysolina fastuosa		SPECIES	Chrysolina fastuosa (Scopoli, 1763)	Chrysolina fastuosa		CZ		Ústecký	PRESENT		28eb1a3f-1c15-4a95-931a-4af90ecb574d	50.410129	14.127286	3						2022-08-09T08:23:00	9	8	2022	4459883	4459883	HUMAN_OBSERVATION	iNaturalist	Observations	133191735		Vladislav Vihan	2022-09-01T11:15:34	CC_BY_NC_4_0	Vladislav Vihan	Vladislav Vihan			2023-01-30T15:21:24.226Z		COORDINATE_ROUNDED;CONTINENT_DERIVED_FROM_COORDINATES
3902277620	50c9509d-22c7-4a22-a47d-8c48425ef4a7	https://www.inaturalist.org/observations/128444872	Animalia	Arthropoda	Insecta	Coleoptera	Chrysomelidae	Chrysolina	Chrysolina fastuosa		SPECIES	Chrysolina fastuosa (Scopoli, 1763)	Chrysolina fastuosa		RU		Moscow City	PRESENT		28eb1a3f-1c15-4a95-931a-4af90ecb574d	55.80011	37.4663							2022-07-29T16:24:00	29	7	2022	4459883	4459883	HUMAN_OBSERVATION	iNaturalist	Observations	128444872		AWI i Pr.	2022-08-30T14:27:29	CC_BY_NC_4_0	Stanislav Cherepushkin	Stanislav Cherepushkin			2023-01-30T15:20:44.211Z	StillImage	COORDINATE_ROUNDED;CONTINENT_DERIVED_FROM_COORDINATES
3902268548	50c9509d-22c7-4a22-a47d-8c48425ef4a7	https://www.inaturalist.org/observations/129433830	Animalia	Arthropoda	Insecta	Coleoptera	Chrysomelidae	Chrysolina	Chrysolina fastuosa		SPECIES	Chrysolina fastuosa (Scopoli, 1763)	Chrysolina fastuosa		PL		Lesser Poland	PRESENT		28eb1a3f-1c15-4a95-931a-4af90ecb574d	49.986305	20.414955	1						2022-08-02T12:48:00	2	8	2022	4459883	4459883	HUMAN_OBSERVATION	iNaturalist	Observations	129433830		Małgorzata Śliż	2022-08-04T17:23:45	CC_BY_NC_4_0	Małgorzata Śliż	Małgorzata Śliż			2023-01-30T15:11:10.728Z	StillImage	COORDINATE_ROUNDED;CONTINENT_DERIVED_FROM_COORDINATES
3902246227	50c9509d-22c7-4a22-a47d-8c48425ef4a7	https://www.inaturalist.org/observations/133095349	Animalia	Arthropoda	Insecta	Coleoptera	Chrysomelidae	Chrysolina	Chrysolina fastuosa		SPECIES	Chrysolina fastuosa (Scopoli, 1763)	Chrysolina fastuosa		RU		Chelyabinsk	PRESENT		28eb1a3f-1c15-4a95-931a-4af90ecb574d	55.128815	61.011104	31						2022-08-28T11:27:00	28	8	2022	4459883	4459883	HUMAN_OBSERVATION	iNaturalist	Observations	133095349		Helga Green	2022-08-31T16:41:03	CC_BY_NC_4_0	Helga Green	Helga Green			2023-01-30T15:13:56.577Z	StillImage	COORDINATE_ROUNDED;CONTINENT_DERIVED_FROM_COORDINATES
3902222072	50c9509d-22c7-4a22-a47d-8c48425ef4a7	https://www.inaturalist.org/observations/130472106	Animalia	Arthropoda	Insecta	Coleoptera	Chrysomelidae	Chrysolina	Chrysolina fastuosa		SPECIES	Chrysolina fastuosa (Scopoli, 1763)	Chrysolina fastuosa		RU		Nizhegorod	PRESENT		28eb1a3f-1c15-4a95-931a-4af90ecb574d	56.431862	43.940933	4						2022-08-12T09:18:47	12	8	2022	4459883	4459883	HUMAN_OBSERVATION	iNaturalist	Observations	130472106		AWI i Pr.	2022-08-12T10:55:48	CC_BY_NC_4_0	Puzankov Aleksei	Puzankov Aleksei			2023-01-30T15:02:03.656Z	StillImage	COORDINATE_ROUNDED;CONTINENT_DERIVED_FROM_COORDINATES
3902214913	50c9509d-22c7-4a22-a47d-8c48425ef4a7	https://www.inaturalist.org/observations/130749967	Animalia	Arthropoda	Insecta	Coleoptera	Chrysomelidae	Chrysolina	Chrysolina fastuosa		SPECIES	Chrysolina fastuosa (Scopoli, 1763)	Chrysolina fastuosa		FR		Lorraine	PRESENT		28eb1a3f-1c15-4a95-931a-4af90ecb574d	48.161202	6.37843	184007						2022-08-03T17:27:32	3	8	2022	4459883	4459883	HUMAN_OBSERVATION	iNaturalist	Observations	130749967		Michael Geiser	2022-08-29T00:45:38	CC_BY_NC_4_0	rod88	rod88			2023-01-30T15:02:23.815Z	StillImage	COORDINATE_ROUNDED;CONTINENT_DERIVED_FROM_COORDINATES
3902122445	50c9509d-22c7-4a22-a47d-8c48425ef4a7	https://www.inaturalist.org/observations/53501099	Animalia	Arthropoda	Insecta	Coleoptera	Chrysomelidae	Chrysolina	Chrysolina fastuosa		SPECIES	Chrysolina fastuosa (Scopoli, 1763)	Chrysolina fastuosa		RU		Tatarstan	PRESENT		28eb1a3f-1c15-4a95-931a-4af90ecb574d	55.132894	51.532942	8						2020-07-18T10:29:00	18	7	2020	4459883	4459883	HUMAN_OBSERVATION	iNaturalist	Observations	53501099		Michael Geiser	2020-07-19T02:39:21	CC_BY_NC_4_0	Kutushev Radik	Kutushev Radik			2023-01-30T14:57:50.847Z	StillImage	COORDINATE_ROUNDED;CONTINENT_DERIVED_FROM_COORDINATES
3902083521	50c9509d-22c7-4a22-a47d-8c48425ef4a7	https://www.inaturalist.org/observations/49031670	Animalia	Arthropoda	Insecta	Coleoptera	Chrysomelidae	Chrysolina	Chrysolina fastuosa		SPECIES	Chrysolina fastuosa (Scopoli, 1763)	Chrysolina fastuosa		DK		Syddanmark	PRESENT		28eb1a3f-1c15-4a95-931a-4af90ecb574d	55.325465	9.376407	9						2020-06-09T18:13:30	9	6	2020	4459883	4459883	HUMAN_OBSERVATION	iNaturalist	Observations	49031670		mortensenk	2020-06-09T16:17:42	CC_BY_NC_4_0	mortensenk	mortensenk			2023-01-30T15:16:47.822Z	StillImage	COORDINATE_ROUNDED;CONTINENT_DERIVED_FROM_COORDINATES
3902079894	50c9509d-22c7-4a22-a47d-8c48425ef4a7	https://www.inaturalist.org/observations/122294723	Animalia	Arthropoda	Insecta	Coleoptera	Chrysomelidae	Chrysolina	Chrysolina fastuosa		SPECIES	Chrysolina fastuosa (Scopoli, 1763)	Chrysolina fastuosa		DE		Brandenburg	PRESENT		28eb1a3f-1c15-4a95-931a-4af90ecb574d	52.906638	13.85592	10						2022-06-18T11:10:55	18	6	2022	4459883	4459883	HUMAN_OBSERVATION	iNaturalist	Observations	122294723		mxra_w	2022-06-18T12:09:02	CC_BY_NC_4_0	mxra_w	mxra_w			2023-01-30T15:01:40.689Z	StillImage	COORDINATE_ROUNDED;CONTINENT_DERIVED_FROM_COORDINATES
3902036126	50c9509d-22c7-4a22-a47d-8c48425ef4a7	https://www.inaturalist.org/observations/131447070	Animalia	Arthropoda	Insecta	Coleoptera	Chrysomelidae	Chrysolina	Chrysolina fastuosa		SPECIES	Chrysolina fastuosa (Scopoli, 1763)	Chrysolina fastuosa		RU		Tula	PRESENT		28eb1a3f-1c15-4a95-931a-4af90ecb574d	54.237397	37.581915	4						2022-08-19T15:52:49	19	8	2022	4459883	4459883	HUMAN_OBSERVATION	iNaturalist	Observations	131447070		Мирослав Харьков	2022-08-19T12:53:53	CC_BY_NC_4_0	Мирослав Харьков	Мирослав Харьков			2023-01-30T15:01:45.943Z	StillImage	COORDINATE_ROUNDED;CONTINENT_DERIVED_FROM_COORDINATES
3902023188	50c9509d-22c7-4a22-a47d-8c48425ef4a7	https://www.inaturalist.org/observations/124783337	Animalia	Arthropoda	Insecta	Coleoptera	Chrysomelidae	Chrysolina	Chrysolina fastuosa		SPECIES	Chrysolina fastuosa (Scopoli, 1763)	Chrysolina fastuosa		UA		Kiev	PRESENT		28eb1a3f-1c15-4a95-931a-4af90ecb574d	50.038424	30.875463	1953						2012-08-19T15:01:00	19	8	2012	4459883	4459883	HUMAN_OBSERVATION	iNaturalist	Observations	124783337		OlegRozhko	2022-07-04T20:32:28	CC_BY_NC_4_0	OlegRozhko	OlegRozhko			2023-01-30T15:22:32.584Z	StillImage	COORDINATE_ROUNDED;CONTINENT_DERIVED_FROM_COORDINATES
3902010859	50c9509d-22c7-4a22-a47d-8c48425ef4a7	https://www.inaturalist.org/observations/87996069	Animalia	Arthropoda	Insecta	Coleoptera	Chrysomelidae	Chrysolina	Chrysolina fastuosa		SPECIES	Chrysolina fastuosa (Scopoli, 1763)	Chrysolina fastuosa		DK		Midtjylland	PRESENT		28eb1a3f-1c15-4a95-931a-4af90ecb574d	56.111679	9.879722							2021-07-21T16:52:32	21	7	2021	4459883	4459883	HUMAN_OBSERVATION	iNaturalist	Observations	87996069		Aleks Lund.	2021-07-21T15:01:04	CC_BY_NC_4_0	Aleks Lund.	Aleks Lund.			2023-01-30T15:08:48.493Z	StillImage	COORDINATE_ROUNDED;CONTINENT_DERIVED_FROM_COORDINATES
3892699408	50c9509d-22c7-4a22-a47d-8c48425ef4a7	https://www.inaturalist.org/observations/118521990	Animalia	Arthropoda	Insecta	Coleoptera	Chrysomelidae	Chrysolina	Chrysolina fastuosa		SPECIES	Chrysolina fastuosa (Scopoli, 1763)	Chrysolina fastuosa		AT		Steiermark	PRESENT		28eb1a3f-1c15-4a95-931a-4af90ecb574d	46.841765	15.845877							2022-05-24T14:01:00	24	5	2022	4459883	4459883	HUMAN_OBSERVATION	iNaturalist	Observations	118521990		Sepp Schmid	2022-05-24T15:11:28	CC_BY_NC_4_0	Sepp Schmid	Sepp Schmid			2023-01-30T15:01:47.199Z	StillImage	COORDINATE_ROUNDED;CONTINENT_DERIVED_FROM_COORDINATES
3892696785	50c9509d-22c7-4a22-a47d-8c48425ef4a7	https://www.inaturalist.org/observations/130474015	Animalia	Arthropoda	Insecta	Coleoptera	Chrysomelidae	Chrysolina	Chrysolina fastuosa		SPECIES	Chrysolina fastuosa (Scopoli, 1763)	Chrysolina fastuosa		DE		Niedersachsen	PRESENT		28eb1a3f-1c15-4a95-931a-4af90ecb574d	52.173754	9.396078	157						2022-08-11T14:10:53	11	8	2022	4459883	4459883	HUMAN_OBSERVATION	iNaturalist	Observations	130474015		tanjaa	2022-08-12T08:31:39	CC_BY_NC_4_0	tanjaa	tanjaa			2023-01-30T15:12:09.004Z	StillImage	COORDINATE_ROUNDED;CONTINENT_DERIVED_FROM_COORDINATES
3892691485	50c9509d-22c7-4a22-a47d-8c48425ef4a7	https://www.inaturalist.org/observations/127879389	Animalia	Arthropoda	Insecta	Coleoptera	Chrysomelidae	Chrysolina	Chrysolina fastuosa		SPECIES	Chrysolina fastuosa (Scopoli, 1763)	Chrysolina fastuosa		AT		Steiermark	PRESENT		28eb1a3f-1c15-4a95-931a-4af90ecb574d	46.883007	15.836865							2022-07-25T17:01:00	25	7	2022	4459883	4459883	HUMAN_OBSERVATION	iNaturalist	Observations	127879389		Sepp Schmid	2022-07-25T18:34:07	CC_BY_NC_4_0	Sepp Schmid	Sepp Schmid			2023-01-30T15:23:15.336Z	StillImage	COORDINATE_ROUNDED;CONTINENT_DERIVED_FROM_COORDINATES
3892685450	50c9509d-22c7-4a22-a47d-8c48425ef4a7	https://www.inaturalist.org/observations/122473047	Animalia	Arthropoda	Insecta	Coleoptera	Chrysomelidae	Chrysolina	Chrysolina fastuosa		SPECIES	Chrysolina fastuosa (Scopoli, 1763)	Chrysolina fastuosa		AT		Steiermark	PRESENT		28eb1a3f-1c15-4a95-931a-4af90ecb574d	46.872075	15.865378							2022-06-19T12:41:00	19	6	2022	4459883	4459883	HUMAN_OBSERVATION	iNaturalist	Observations	122473047		Sepp Schmid	2022-06-19T13:39:41	CC_BY_NC_4_0	Sepp Schmid	Sepp Schmid			2023-01-30T15:11:04.176Z	StillImage	COORDINATE_ROUNDED;CONTINENT_DERIVED_FROM_COORDINATES
3892684414	50c9509d-22c7-4a22-a47d-8c48425ef4a7	https://www.inaturalist.org/observations/119598259	Animalia	Arthropoda	Insecta	Coleoptera	Chrysomelidae	Chrysolina	Chrysolina fastuosa		SPECIES	Chrysolina fastuosa (Scopoli, 1763)	Chrysolina fastuosa		AT		Steiermark	PRESENT		28eb1a3f-1c15-4a95-931a-4af90ecb574d	46.888057	15.933243							2022-05-31T13:16:00	31	5	2022	4459883	4459883	HUMAN_OBSERVATION	iNaturalist	Observations	119598259		Sepp Schmid	2022-05-31T15:42:56	CC_BY_NC_4_0	Sepp Schmid	Sepp Schmid			2023-01-30T15:22:09.222Z	StillImage	COORDINATE_ROUNDED;CONTINENT_DERIVED_FROM_COORDINATES
3892658458	50c9509d-22c7-4a22-a47d-8c48425ef4a7	https://www.inaturalist.org/observations/126655571	Animalia	Arthropoda	Insecta	Coleoptera	Chrysomelidae	Chrysolina	Chrysolina fastuosa		SPECIES	Chrysolina fastuosa (Scopoli, 1763)	Chrysolina fastuosa		RU		Karachay-Cherkess	PRESENT		28eb1a3f-1c15-4a95-931a-4af90ecb574d	43.942262	42.720871							2022-07-17T14:50:10	17	7	2022	4459883	4459883	HUMAN_OBSERVATION	iNaturalist	Observations	126655571		К. Руслан и Ф. Виктория	2022-07-17T15:32:10	CC_BY_NC_4_0	К. Руслан и Ф. Виктория	К. Руслан и Ф. Виктория			2023-01-30T15:13:09.826Z	StillImage	COORDINATE_ROUNDED;CONTINENT_DERIVED_FROM_COORDINATES
3892633510	50c9509d-22c7-4a22-a47d-8c48425ef4a7	https://www.inaturalist.org/observations/129294989	Animalia	Arthropoda	Insecta	Coleoptera	Chrysomelidae	Chrysolina	Chrysolina fastuosa		SPECIES	Chrysolina fastuosa (Scopoli, 1763)	Chrysolina fastuosa		AT		Steiermark	PRESENT		28eb1a3f-1c15-4a95-931a-4af90ecb574d	46.871263	15.849775							2022-08-03T14:38:00	3	8	2022	4459883	4459883	HUMAN_OBSERVATION	iNaturalist	Observations	129294989		Sepp Schmid	2022-08-03T16:31:15	CC_BY_NC_4_0	Sepp Schmid	Sepp Schmid			2023-01-30T15:02:21.830Z	StillImage	COORDINATE_ROUNDED;CONTINENT_DERIVED_FROM_COORDINATES
3892633063	50c9509d-22c7-4a22-a47d-8c48425ef4a7	https://www.inaturalist.org/observations/130819826	Animalia	Arthropoda	Insecta	Coleoptera	Chrysomelidae	Chrysolina	Chrysolina fastuosa		SPECIES	Chrysolina fastuosa (Scopoli, 1763)	Chrysolina fastuosa		AT		Steiermark	PRESENT		28eb1a3f-1c15-4a95-931a-4af90ecb574d	47.065426	15.535005							2022-08-14T15:15:00	14	8	2022	4459883	4459883	HUMAN_OBSERVATION	iNaturalist	Observations	130819826		uwekozina	2022-08-14T18:26:12	CC_BY_NC_4_0	uwekozina	uwekozina			2023-01-30T15:21:40.542Z	StillImage	COORDINATE_ROUNDED;CONTINENT_DERIVED_FROM_COORDINATES
3892610141	50c9509d-22c7-4a22-a47d-8c48425ef4a7	https://www.inaturalist.org/observations/130942302	Animalia	Arthropoda	Insecta	Coleoptera	Chrysomelidae	Chrysolina	Chrysolina fastuosa		SPECIES	Chrysolina fastuosa (Scopoli, 1763)	Chrysolina fastuosa		UA		Khmel'nyts'kyy	PRESENT		28eb1a3f-1c15-4a95-931a-4af90ecb574d	50.18264	27.31931							2022-07-10T15:03:00	10	7	2022	4459883	4459883	HUMAN_OBSERVATION	iNaturalist	Observations	130942302		Alexander Baransky	2022-08-15T15:09:42	CC_BY_NC_4_0	Alexander Baransky	Alexander Baransky			2023-01-30T15:02:07.737Z	StillImage	COORDINATE_ROUNDED;CONTINENT_DERIVED_FROM_COORDINATES
3892551524	50c9509d-22c7-4a22-a47d-8c48425ef4a7	https://www.inaturalist.org/observations/129596134	Animalia	Arthropoda	Insecta	Coleoptera	Chrysomelidae	Chrysolina	Chrysolina fastuosa		SPECIES	Chrysolina fastuosa (Scopoli, 1763)	Chrysolina fastuosa		DE		Baden-Württemberg	PRESENT		28eb1a3f-1c15-4a95-931a-4af90ecb574d	49.337117	8.588968	1227						2022-08-03T09:51:00	3	8	2022	4459883	4459883	HUMAN_OBSERVATION	iNaturalist	Observations	129596134		Ludwig Treuter	2022-08-05T21:50:06	CC_BY_NC_4_0	Ludwig Treuter	Ludwig Treuter			2023-01-30T15:02:01.597Z	StillImage	COORDINATE_ROUNDED;CONTINENT_DERIVED_FROM_COORDINATES
3892541098	50c9509d-22c7-4a22-a47d-8c48425ef4a7	https://www.inaturalist.org/observations/130866204	Animalia	Arthropoda	Insecta	Coleoptera	Chrysomelidae	Chrysolina	Chrysolina fastuosa		SPECIES	Chrysolina fastuosa (Scopoli, 1763)	Chrysolina fastuosa		HU		Pest	PRESENT		28eb1a3f-1c15-4a95-931a-4af90ecb574d	47.963935	18.837466	61						2022-08-13T15:59:00	13	8	2022	4459883	4459883	HUMAN_OBSERVATION	iNaturalist	Observations	130866204		palj81	2022-08-14T23:43:19	CC_BY_NC_4_0	palj81	palj81			2023-01-30T15:01:56.368Z	StillImage	COORDINATE_ROUNDED;CONTINENT_DERIVED_FROM_COORDINATES
3892539966	50c9509d-22c7-4a22-a47d-8c48425ef4a7	https://www.inaturalist.org/observations/130674999	Animalia	Arthropoda	Insecta	Coleoptera	Chrysomelidae	Chrysolina	Chrysolina fastuosa		SPECIES	Chrysolina fastuosa (Scopoli, 1763)	Chrysolina fastuosa		IT		Emilia-Romagna	PRESENT		28eb1a3f-1c15-4a95-931a-4af90ecb574d	44.397917	10.321186	174						2022-08-13T13:45:00	13	8	2022	4459883	4459883	HUMAN_OBSERVATION	iNaturalist	Observations	130674999		mircogruppi	2022-08-13T19:48:34	CC_BY_NC_4_0	mircogruppi	mircogruppi			2023-01-30T15:23:12.904Z	StillImage	COORDINATE_ROUNDED;CONTINENT_DERIVED_FROM_COORDINATES
3892513855	50c9509d-22c7-4a22-a47d-8c48425ef4a7	https://www.inaturalist.org/observations/130617028	Animalia	Arthropoda	Insecta	Coleoptera	Chrysomelidae	Chrysolina	Chrysolina fastuosa		SPECIES	Chrysolina fastuosa (Scopoli, 1763)	Chrysolina fastuosa		RU		Samara	PRESENT		28eb1a3f-1c15-4a95-931a-4af90ecb574d	53.506591	49.141934	12						2022-08-13T16:20:44	13	8	2022	4459883	4459883	HUMAN_OBSERVATION	iNaturalist	Observations	130617028		captainpierce	2022-08-13T12:21:37	CC_BY_NC_4_0	captainpierce	captainpierce			2023-01-30T15:01:39.922Z	StillImage	COORDINATE_ROUNDED;CONTINENT_DERIVED_FROM_COORDINATES
3892509710	50c9509d-22c7-4a22-a47d-8c48425ef4a7	https://www.inaturalist.org/observations/130390065	Animalia	Arthropoda	Insecta	Coleoptera	Chrysomelidae	Chrysolina	Chrysolina fastuosa		SPECIES	Chrysolina fastuosa (Scopoli, 1763)	Chrysolina fastuosa		HU		Csongrád	PRESENT		28eb1a3f-1c15-4a95-931a-4af90ecb574d	46.239002	20.015975	4						2022-05-07T13:41:00	7	5	2022	4459883	4459883	HUMAN_OBSERVATION	iNaturalist	Observations	130390065		Lili Lajtár	2022-08-11T16:34:04	CC_BY_NC_4_0	Lili Lajtár	Lili Lajtár			2023-01-30T15:01:42.882Z	StillImage	COORDINATE_ROUNDED;CONTINENT_DERIVED_FROM_COORDINATES
3892493243	50c9509d-22c7-4a22-a47d-8c48425ef4a7	https://www.inaturalist.org/observations/131098525	Animalia	Arthropoda	Insecta	Coleoptera	Chrysomelidae	Chrysolina	Chrysolina fastuosa		SPECIES	Chrysolina fastuosa (Scopoli, 1763)	Chrysolina fastuosa		PL		Masovian	PRESENT		28eb1a3f-1c15-4a95-931a-4af90ecb574d	52.222268	21.065889	26068						2022-08-14T12:50:00	14	8	2022	4459883	4459883	HUMAN_OBSERVATION	iNaturalist	Observations	131098525		sylvester_k	2022-08-16T18:10:36	CC_BY_NC_4_0	sylvester_k	sylvester_k			2023-01-30T15:13:34.905Z	StillImage	COORDINATE_ROUNDED;CONTINENT_DERIVED_FROM_COORDINATES
3892488662	50c9509d-22c7-4a22-a47d-8c48425ef4a7	https://www.inaturalist.org/observations/130286818	Animalia	Arthropoda	Insecta	Coleoptera	Chrysomelidae	Chrysolina	Chrysolina fastuosa		SPECIES	Chrysolina fastuosa (Scopoli, 1763)	Chrysolina fastuosa		CZ		Středočeský	PRESENT		28eb1a3f-1c15-4a95-931a-4af90ecb574d	49.670792	13.764117							2022-08-10T14:28:00	10	8	2022	4459883	4459883	HUMAN_OBSERVATION	iNaturalist	Observations	130286818		Pavlina Bolehovska	2022-08-11T12:03:58	CC_BY_4_0	Jan Ebr	Jan Ebr			2023-01-30T15:11:00.671Z	StillImage	COORDINATE_ROUNDED;CONTINENT_DERIVED_FROM_COORDINATES
3892473717	50c9509d-22c7-4a22-a47d-8c48425ef4a7	https://www.inaturalist.org/observations/130389272	Animalia	Arthropoda	Insecta	Coleoptera	Chrysomelidae	Chrysolina	Chrysolina fastuosa		SPECIES	Chrysolina fastuosa (Scopoli, 1763)	Chrysolina fastuosa		CZ		Jihomoravský	PRESENT		28eb1a3f-1c15-4a95-931a-4af90ecb574d	49.12161	16.318442	12						2022-08-11T18:27:31	11	8	2022	4459883	4459883	HUMAN_OBSERVATION	iNaturalist	Observations	130389272		auri_forda	2022-08-11T16:27:44	CC_BY_NC_4_0	auri_forda	auri_forda			2023-01-30T15:13:44.366Z	StillImage	COORDINATE_ROUNDED;CONTINENT_DERIVED_FROM_COORDINATES
3892443880	50c9509d-22c7-4a22-a47d-8c48425ef4a7	https://www.inaturalist.org/observations/130544666	Animalia	Arthropoda	Insecta	Coleoptera	Chrysomelidae	Chrysolina	Chrysolina fastuosa		SPECIES	Chrysolina fastuosa (Scopoli, 1763)	Chrysolina fastuosa		DE		Sachsen-Anhalt	PRESENT		28eb1a3f-1c15-4a95-931a-4af90ecb574d	51.714433	11.218264	14						2022-08-12T17:09:03	12	8	2022	4459883	4459883	HUMAN_OBSERVATION	iNaturalist	Observations	130544666		Thomas	2022-08-12T20:41:55	CC0_1_0	Thomas	Thomas			2023-01-30T15:21:07.918Z	StillImage	COORDINATE_ROUNDED;CONTINENT_DERIVED_FROM_COORDINATES
3892435615	50c9509d-22c7-4a22-a47d-8c48425ef4a7	https://www.inaturalist.org/observations/130274541	Animalia	Arthropoda	Insecta	Coleoptera	Chrysomelidae	Chrysolina	Chrysolina fastuosa		SPECIES	Chrysolina fastuosa (Scopoli, 1763)	Chrysolina fastuosa		AT		Steiermark	PRESENT		28eb1a3f-1c15-4a95-931a-4af90ecb574d	47.070094	15.366888	435						2022-08-10T15:01:00	10	8	2022	4459883	4459883	HUMAN_OBSERVATION	iNaturalist	Observations	130274541		Petzenbär	2022-08-10T18:28:05	CC_BY_NC_4_0	Petzenbär	Petzenbär			2023-01-30T15:12:24.794Z	StillImage	COORDINATE_ROUNDED;CONTINENT_DERIVED_FROM_COORDINATES
3892431824	50c9509d-22c7-4a22-a47d-8c48425ef4a7	https://www.inaturalist.org/observations/130512536	Animalia	Arthropoda	Insecta	Coleoptera	Chrysomelidae	Chrysolina	Chrysolina fastuosa		SPECIES	Chrysolina fastuosa (Scopoli, 1763)	Chrysolina fastuosa		UA		Kiev	PRESENT		28eb1a3f-1c15-4a95-931a-4af90ecb574d	50.478676	30.08234							2022-08-10T10:42:00	10	8	2022	4459883	4459883	HUMAN_OBSERVATION	iNaturalist	Observations	130512536		Alexander Baransky	2022-08-12T16:17:12	CC_BY_NC_4_0	Alexander Baransky	Alexander Baransky			2023-01-30T15:02:06.222Z	StillImage	COORDINATE_ROUNDED;CONTINENT_DERIVED_FROM_COORDINATES
3892426523	50c9509d-22c7-4a22-a47d-8c48425ef4a7	https://www.inaturalist.org/observations/129846242	Animalia	Arthropoda	Insecta	Coleoptera	Chrysomelidae	Chrysolina	Chrysolina fastuosa		SPECIES	Chrysolina fastuosa (Scopoli, 1763)	Chrysolina fastuosa		UA		Kiev City	PRESENT		28eb1a3f-1c15-4a95-931a-4af90ecb574d	50.34998	30.51312	15						2022-08-07T08:01:00	7	8	2022	4459883	4459883	HUMAN_OBSERVATION	iNaturalist	Observations	129846242		Denis Davydov	2022-08-07T16:36:33	CC_BY_NC_4_0	Denis Davydov	Denis Davydov			2023-01-30T15:22:47.705Z	StillImage	COORDINATE_ROUNDED;CONTINENT_DERIVED_FROM_COORDINATES
3892416857	50c9509d-22c7-4a22-a47d-8c48425ef4a7	https://www.inaturalist.org/observations/130594385	Animalia	Arthropoda	Insecta	Coleoptera	Chrysomelidae	Chrysolina	Chrysolina fastuosa		SPECIES	Chrysolina fastuosa (Scopoli, 1763)	Chrysolina fastuosa		AT		Niederösterreich	PRESENT		28eb1a3f-1c15-4a95-931a-4af90ecb574d	48.186662	15.928728	30						2022-08-13T07:48:21	13	8	2022	4459883	4459883	HUMAN_OBSERVATION	iNaturalist	Observations	130594385		Berthold Traxler	2022-08-13T05:52:24	CC_BY_NC_4_0	Berthold Traxler	Berthold Traxler			2023-01-30T15:02:10.525Z	StillImage	COORDINATE_ROUNDED;CONTINENT_DERIVED_FROM_COORDINATES
3892396665	50c9509d-22c7-4a22-a47d-8c48425ef4a7	https://www.inaturalist.org/observations/130283475	Animalia	Arthropoda	Insecta	Coleoptera	Chrysomelidae	Chrysolina	Chrysolina fastuosa		SPECIES	Chrysolina fastuosa (Scopoli, 1763)	Chrysolina fastuosa		DE		Niedersachsen	PRESENT		28eb1a3f-1c15-4a95-931a-4af90ecb574d	53.235867	10.51142	358						2022-08-09T19:18:28	9	8	2022	4459883	4459883	HUMAN_OBSERVATION	iNaturalist	Observations	130283475		llenn2307	2022-08-10T19:42:49	CC_BY_NC_4_0	llenn2307	llenn2307			2023-01-30T15:20:46.743Z	StillImage	COORDINATE_ROUNDED;CONTINENT_DERIVED_FROM_COORDINATES
3892368115	50c9509d-22c7-4a22-a47d-8c48425ef4a7	https://www.inaturalist.org/observations/130926060	Animalia	Arthropoda	Insecta	Coleoptera	Chrysomelidae	Chrysolina	Chrysolina fastuosa		SPECIES	Chrysolina fastuosa (Scopoli, 1763)	Chrysolina fastuosa		UA		Transcarpathia	PRESENT		28eb1a3f-1c15-4a95-931a-4af90ecb574d	48.059098	23.349816	5						2022-08-07T17:18:00	7	8	2022	4459883	4459883	HUMAN_OBSERVATION	iNaturalist	Observations	130926060		Andrii Churilov	2022-08-15T12:50:04	CC_BY_NC_4_0	Andrii Churilov	Andrii Churilov			2023-01-30T15:12:02.621Z	StillImage	COORDINATE_ROUNDED;CONTINENT_DERIVED_FROM_COORDINATES
3892365956	50c9509d-22c7-4a22-a47d-8c48425ef4a7	https://www.inaturalist.org/observations/130671401	Animalia	Arthropoda	Insecta	Coleoptera	Chrysomelidae	Chrysolina	Chrysolina fastuosa		SPECIES	Chrysolina fastuosa (Scopoli, 1763)	Chrysolina fastuosa		HU		Csongrád	PRESENT		28eb1a3f-1c15-4a95-931a-4af90ecb574d	46.238764	20.014866	4						2022-07-13T20:58:00	13	7	2022	4459883	4459883	HUMAN_OBSERVATION	iNaturalist	Observations	130671401		Lili Lajtár	2022-08-13T19:22:59	CC_BY_NC_4_0	Lili Lajtár	Lili Lajtár			2023-01-30T15:22:43.098Z	StillImage	COORDINATE_ROUNDED;CONTINENT_DERIVED_FROM_COORDINATES
3892321775	50c9509d-22c7-4a22-a47d-8c48425ef4a7	https://www.inaturalist.org/observations/130433813	Animalia	Arthropoda	Insecta	Coleoptera	Chrysomelidae	Chrysolina	Chrysolina fastuosa		SPECIES	Chrysolina fastuosa (Scopoli, 1763)	Chrysolina fastuosa		AT		Steiermark	PRESENT		28eb1a3f-1c15-4a95-931a-4af90ecb574d	47.423086	13.945675	2						2022-08-11T23:17:00	11	8	2022	4459883	4459883	HUMAN_OBSERVATION	iNaturalist	Observations	130433813		andreasburgsteiner	2022-08-11T22:32:46	CC_BY_NC_4_0	andreasburgsteiner	andreasburgsteiner			2023-01-30T15:01:47.815Z	StillImage	COORDINATE_ROUNDED;CONTINENT_DERIVED_FROM_COORDINATES
3892306910	50c9509d-22c7-4a22-a47d-8c48425ef4a7	https://www.inaturalist.org/observations/130649505	Animalia	Arthropoda	Insecta	Coleoptera	Chrysomelidae	Chrysolina	Chrysolina fastuosa		SPECIES	Chrysolina fastuosa (Scopoli, 1763)	Chrysolina fastuosa		AT		Steiermark	PRESENT		28eb1a3f-1c15-4a95-931a-4af90ecb574d	46.872198	15.865627							2022-08-13T16:01:00	13	8	2022	4459883	4459883	HUMAN_OBSERVATION	iNaturalist	Observations	130649505		Sepp Schmid	2022-08-13T16:49:44	CC_BY_NC_4_0	Sepp Schmid	Sepp Schmid			2023-01-30T15:22:41.810Z	StillImage	COORDINATE_ROUNDED;CONTINENT_DERIVED_FROM_COORDINATES
3892287973	50c9509d-22c7-4a22-a47d-8c48425ef4a7	https://www.inaturalist.org/observations/130756559	Animalia	Arthropoda	Insecta	Coleoptera	Chrysomelidae	Chrysolina	Chrysolina fastuosa		SPECIES	Chrysolina fastuosa (Scopoli, 1763)	Chrysolina fastuosa		AT		Steiermark	PRESENT		28eb1a3f-1c15-4a95-931a-4af90ecb574d	47.423314	13.945801	4						2022-08-13T18:58:00	13	8	2022	4459883	4459883	HUMAN_OBSERVATION	iNaturalist	Observations	130756559		andreasburgsteiner	2022-08-14T09:58:16	CC_BY_NC_4_0	andreasburgsteiner	andreasburgsteiner			2023-01-30T15:21:49.502Z	StillImage	COORDINATE_ROUNDED;CONTINENT_DERIVED_FROM_COORDINATES
3892271819	50c9509d-22c7-4a22-a47d-8c48425ef4a7	https://www.inaturalist.org/observations/130548177	Animalia	Arthropoda	Insecta	Coleoptera	Chrysomelidae	Chrysolina	Chrysolina fastuosa		SPECIES	Chrysolina fastuosa (Scopoli, 1763)	Chrysolina fastuosa		UA		Poltava	PRESENT		28eb1a3f-1c15-4a95-931a-4af90ecb574d	49.5977	34.928941	26518						2022-07-28T12:01:00	28	7	2022	4459883	4459883	HUMAN_OBSERVATION	iNaturalist	Observations	130548177		Andrii Churilov	2022-08-12T21:11:52	CC_BY_NC_4_0	Andrii Churilov	Andrii Churilov			2023-01-30T15:12:54.146Z	StillImage	COORDINATE_ROUNDED;CONTINENT_DERIVED_FROM_COORDINATES
3892265965	50c9509d-22c7-4a22-a47d-8c48425ef4a7	https://www.inaturalist.org/observations/130746017	Animalia	Arthropoda	Insecta	Coleoptera	Chrysomelidae	Chrysolina	Chrysolina fastuosa		SPECIES	Chrysolina fastuosa (Scopoli, 1763)	Chrysolina fastuosa		DE		Bayern	PRESENT		28eb1a3f-1c15-4a95-931a-4af90ecb574d	48.887222	12.511389							2022-08-13T15:04:10	13	8	2022	4459883	4459883	HUMAN_OBSERVATION	iNaturalist	Observations	130746017		Markus Krieger	2022-08-14T07:23:08	CC_BY_4_0	Markus Krieger	Markus Krieger			2023-01-30T15:01:41.976Z	StillImage	COORDINATE_ROUNDED;CONTINENT_DERIVED_FROM_COORDINATES
3889293381	50c9509d-22c7-4a22-a47d-8c48425ef4a7	https://www.inaturalist.org/observations/129703628	Animalia	Arthropoda	Insecta	Coleoptera	Chrysomelidae	Chrysolina	Chrysolina fastuosa		SPECIES	Chrysolina fastuosa (Scopoli, 1763)	Chrysolina fastuosa		CZ		Prague	PRESENT		28eb1a3f-1c15-4a95-931a-4af90ecb574d	50.029037	14.486217	40						2022-08-06T16:47:30	6	8	2022	4459883	4459883	HUMAN_OBSERVATION	iNaturalist	Observations	129703628		Michaela Szathmári	2022-08-06T17:34:09	CC_BY_NC_4_0	Michaela Szathmári	Michaela Szathmári			2023-01-30T15:01:35.931Z	StillImage	COORDINATE_ROUNDED;CONTINENT_DERIVED_FROM_COORDINATES
3889251572	50c9509d-22c7-4a22-a47d-8c48425ef4a7	https://www.inaturalist.org/observations/129951056	Animalia	Arthropoda	Insecta	Coleoptera	Chrysomelidae	Chrysolina	Chrysolina fastuosa		SPECIES	Chrysolina fastuosa (Scopoli, 1763)	Chrysolina fastuosa		AT		Steiermark	PRESENT		28eb1a3f-1c15-4a95-931a-4af90ecb574d	47.110327	15.480119							2022-08-07T12:42:13	7	8	2022	4459883	4459883	HUMAN_OBSERVATION	iNaturalist	Observations	129951056		leabraun	2022-08-08T08:13:39	CC_BY_NC_4_0	leabraun	leabraun			2023-01-30T15:01:37.255Z	StillImage	COORDINATE_ROUNDED;CONTINENT_DERIVED_FROM_COORDINATES
3889198710	50c9509d-22c7-4a22-a47d-8c48425ef4a7	https://www.inaturalist.org/observations/129318304	Animalia	Arthropoda	Insecta	Coleoptera	Chrysomelidae	Chrysolina	Chrysolina fastuosa		SPECIES	Chrysolina fastuosa (Scopoli, 1763)	Chrysolina fastuosa		PL		Masovian	PRESENT		28eb1a3f-1c15-4a95-931a-4af90ecb574d	52.960182	20.305284	25						2022-08-03T12:50:00	3	8	2022	4459883	4459883	HUMAN_OBSERVATION	iNaturalist	Observations	129318304		Paweł Ryszawa	2022-08-03T19:45:39	CC_BY_4_0	Paweł Ryszawa	Paweł Ryszawa			2023-01-30T15:21:00.239Z	StillImage	COORDINATE_ROUNDED;CONTINENT_DERIVED_FROM_COORDINATES
3889147326	50c9509d-22c7-4a22-a47d-8c48425ef4a7	https://www.inaturalist.org/observations/129987262	Animalia	Arthropoda	Insecta	Coleoptera	Chrysomelidae	Chrysolina	Chrysolina fastuosa		SPECIES	Chrysolina fastuosa (Scopoli, 1763)	Chrysolina fastuosa		RU		Novosibirsk	PRESENT		28eb1a3f-1c15-4a95-931a-4af90ecb574d	54.790708	83.174952	2						2022-07-15T17:29:00	15	7	2022	4459883	4459883	HUMAN_OBSERVATION	iNaturalist	Observations	129987262		alexandra_kolesnikova	2022-08-08T15:27:36	CC_BY_NC_4_0	alexandra_kolesnikova	alexandra_kolesnikova			2023-01-30T15:11:18.414Z	StillImage	COORDINATE_ROUNDED;CONTINENT_DERIVED_FROM_COORDINATES
3889100421	50c9509d-22c7-4a22-a47d-8c48425ef4a7	https://www.inaturalist.org/observations/130110198	Animalia	Arthropoda	Insecta	Coleoptera	Chrysomelidae	Chrysolina	Chrysolina fastuosa		SPECIES	Chrysolina fastuosa (Scopoli, 1763)	Chrysolina fastuosa		CH		Aargau	PRESENT		28eb1a3f-1c15-4a95-931a-4af90ecb574d	47.445252	8.025734	8000						2022-08-08T15:56:00	8	8	2022	4459883	4459883	HUMAN_OBSERVATION	iNaturalist	Observations	130110198		ruebezahl	2022-08-09T14:21:40	CC0_1_0	ruebezahl	ruebezahl			2023-01-30T15:20:46.161Z	StillImage	COORDINATE_ROUNDED;CONTINENT_DERIVED_FROM_COORDINATES
3889082451	50c9509d-22c7-4a22-a47d-8c48425ef4a7	https://www.inaturalist.org/observations/129972932	Animalia	Arthropoda	Insecta	Coleoptera	Chrysomelidae	Chrysolina	Chrysolina fastuosa		SPECIES	Chrysolina fastuosa (Scopoli, 1763)	Chrysolina fastuosa		AT		Kärnten	PRESENT		28eb1a3f-1c15-4a95-931a-4af90ecb574d	46.686965	14.293039	7						2022-08-08T15:22:25	8	8	2022	4459883	4459883	HUMAN_OBSERVATION	iNaturalist	Observations	129972932		AWI i Pr.	2022-08-08T13:29:55	CC_BY_NC_4_0	isabella_klemen	isabella_klemen			2023-01-30T15:02:07.725Z	StillImage	COORDINATE_ROUNDED;CONTINENT_DERIVED_FROM_COORDINATES
3889039547	50c9509d-22c7-4a22-a47d-8c48425ef4a7	https://www.inaturalist.org/observations/128807532	Animalia	Arthropoda	Insecta	Coleoptera	Chrysomelidae	Chrysolina	Chrysolina fastuosa		SPECIES	Chrysolina fastuosa (Scopoli, 1763)	Chrysolina fastuosa		DE		Bayern	PRESENT		28eb1a3f-1c15-4a95-931a-4af90ecb574d	48.415977	10.360317	390						2022-07-31T16:40:12	31	7	2022	4459883	4459883	HUMAN_OBSERVATION	iNaturalist	Observations	128807532		Vincent W.	2022-07-31T22:33:09	CC_BY_NC_4_0	hk-phil	hk-phil			2023-01-30T15:22:41.892Z	StillImage	COORDINATE_ROUNDED;CONTINENT_DERIVED_FROM_COORDINATES
3888927606	50c9509d-22c7-4a22-a47d-8c48425ef4a7	https://www.inaturalist.org/observations/130152894	Animalia	Arthropoda	Insecta	Coleoptera	Chrysomelidae	Chrysolina	Chrysolina fastuosa		SPECIES	Chrysolina fastuosa (Scopoli, 1763)	Chrysolina fastuosa		FR		Rhône-Alpes	PRESENT		28eb1a3f-1c15-4a95-931a-4af90ecb574d	45.724062	4.557561	17						2022-08-09T15:29:23	9	8	2022	4459883	4459883	HUMAN_OBSERVATION	iNaturalist	Observations	130152894		Ivan Jaubertie	2022-08-09T19:54:17	CC_BY_NC_4_0	Ivan Jaubertie	Ivan Jaubertie			2023-01-30T15:01:56.362Z	StillImage	COORDINATE_ROUNDED;CONTINENT_DERIVED_FROM_COORDINATES
3888881525	50c9509d-22c7-4a22-a47d-8c48425ef4a7	https://www.inaturalist.org/observations/128430039	Animalia	Arthropoda	Insecta	Coleoptera	Chrysomelidae	Chrysolina	Chrysolina fastuosa		SPECIES	Chrysolina fastuosa (Scopoli, 1763)	Chrysolina fastuosa		DE		Nordrhein-Westfalen	PRESENT		28eb1a3f-1c15-4a95-931a-4af90ecb574d	50.860881	7.174042							2022-07-27T14:52:43	27	7	2022	4459883	4459883	HUMAN_OBSERVATION	iNaturalist	Observations	128430039		Peter Bönnen	2022-07-29T10:49:50	CC_BY_NC_4_0	Peter Bönnen	Peter Bönnen			2023-01-30T15:02:13.414Z	StillImage	COORDINATE_ROUNDED;CONTINENT_DERIVED_FROM_COORDINATES
3888879932	50c9509d-22c7-4a22-a47d-8c48425ef4a7	https://www.inaturalist.org/observations/129431590	Animalia	Arthropoda	Insecta	Coleoptera	Chrysomelidae	Chrysolina	Chrysolina fastuosa		SPECIES	Chrysolina fastuosa (Scopoli, 1763)	Chrysolina fastuosa		UA		Volyn	PRESENT		28eb1a3f-1c15-4a95-931a-4af90ecb574d	50.923918	24.231122							2022-07-21T10:55:00	21	7	2022	4459883	4459883	HUMAN_OBSERVATION	iNaturalist	Observations	129431590		Alexander Baransky	2022-08-04T17:09:45	CC_BY_NC_4_0	Alexander Baransky	Alexander Baransky			2023-01-30T15:02:01.622Z	StillImage	COORDINATE_ROUNDED;CONTINENT_DERIVED_FROM_COORDINATES
3888878239	50c9509d-22c7-4a22-a47d-8c48425ef4a7	https://www.inaturalist.org/observations/129715333	Animalia	Arthropoda	Insecta	Coleoptera	Chrysomelidae	Chrysolina	Chrysolina fastuosa		SPECIES	Chrysolina fastuosa (Scopoli, 1763)	Chrysolina fastuosa		DE		Bayern	PRESENT		28eb1a3f-1c15-4a95-931a-4af90ecb574d	48.450534	10.274682	12						2022-08-06T14:02:00	6	8	2022	4459883	4459883	HUMAN_OBSERVATION	iNaturalist	Observations	129715333		hk-phil	2022-08-06T19:01:53	CC_BY_NC_4_0	hk-phil	hk-phil			2023-01-30T15:11:39.828Z	StillImage	COORDINATE_ROUNDED;CONTINENT_DERIVED_FROM_COORDINATES
3888868291	50c9509d-22c7-4a22-a47d-8c48425ef4a7	https://www.inaturalist.org/observations/129657161	Animalia	Arthropoda	Insecta	Coleoptera	Chrysomelidae	Chrysolina	Chrysolina fastuosa		SPECIES	Chrysolina fastuosa (Scopoli, 1763)	Chrysolina fastuosa		UA		Volyn	PRESENT		28eb1a3f-1c15-4a95-931a-4af90ecb574d	50.875457	24.237418							2022-07-20T14:43:00	20	7	2022	4459883	4459883	HUMAN_OBSERVATION	iNaturalist	Observations	129657161		Alexander Baransky	2022-08-06T11:20:37	CC_BY_NC_4_0	Alexander Baransky	Alexander Baransky			2023-01-30T15:20:57.702Z	StillImage	COORDINATE_ROUNDED;CONTINENT_DERIVED_FROM_COORDINATES
3888865983	50c9509d-22c7-4a22-a47d-8c48425ef4a7	https://www.inaturalist.org/observations/129517386	Animalia	Arthropoda	Insecta	Coleoptera	Chrysomelidae	Chrysolina	Chrysolina fastuosa		SPECIES	Chrysolina fastuosa (Scopoli, 1763)	Chrysolina fastuosa		RU		Stavropol'	PRESENT		28eb1a3f-1c15-4a95-931a-4af90ecb574d	45.055399	41.967569	11						2022-08-05T11:35:14	5	8	2022	4459883	4459883	HUMAN_OBSERVATION	iNaturalist	Observations	129517386		zj_adram	2022-08-05T08:35:31	CC_BY_NC_4_0	zj_adram	zj_adram			2023-01-30T15:01:56.588Z	StillImage	COORDINATE_ROUNDED;CONTINENT_DERIVED_FROM_COORDINATES
3888840918	50c9509d-22c7-4a22-a47d-8c48425ef4a7	https://www.inaturalist.org/observations/129408058	Animalia	Arthropoda	Insecta	Coleoptera	Chrysomelidae	Chrysolina	Chrysolina fastuosa		SPECIES	Chrysolina fastuosa (Scopoli, 1763)	Chrysolina fastuosa		RO		Brașov	PRESENT		28eb1a3f-1c15-4a95-931a-4af90ecb574d	45.472978	25.279847	4						2022-07-31T12:27:26	31	7	2022	4459883	4459883	HUMAN_OBSERVATION	iNaturalist	Observations	129408058		Izabella Farr	2022-08-04T13:50:10	CC_BY_NC_4_0	Izabella Farr	Izabella Farr			2023-01-30T15:12:15.026Z	StillImage	COORDINATE_ROUNDED;CONTINENT_DERIVED_FROM_COORDINATES
3888832949	50c9509d-22c7-4a22-a47d-8c48425ef4a7	https://www.inaturalist.org/observations/129453740	Animalia	Arthropoda	Insecta	Coleoptera	Chrysomelidae	Chrysolina	Chrysolina fastuosa		SPECIES	Chrysolina fastuosa (Scopoli, 1763)	Chrysolina fastuosa		DE		Sachsen-Anhalt	PRESENT		28eb1a3f-1c15-4a95-931a-4af90ecb574d	51.478814	11.955321							2022-08-04T19:29:44	4	8	2022	4459883	4459883	HUMAN_OBSERVATION	iNaturalist	Observations	129453740		Brenda Black	2022-08-04T20:01:28	CC_BY_4_0	Brenda Black	Brenda Black			2023-01-30T15:10:29.476Z	StillImage	COORDINATE_ROUNDED;CONTINENT_DERIVED_FROM_COORDINATES
3888804761	50c9509d-22c7-4a22-a47d-8c48425ef4a7	https://www.inaturalist.org/observations/129331858	Animalia	Arthropoda	Insecta	Coleoptera	Chrysomelidae	Chrysolina	Chrysolina fastuosa		SPECIES	Chrysolina fastuosa (Scopoli, 1763)	Chrysolina fastuosa		CZ		Ústecký	PRESENT		28eb1a3f-1c15-4a95-931a-4af90ecb574d	50.609898	13.353057							2022-08-03T16:50:54	3	8	2022	4459883	4459883	HUMAN_OBSERVATION	iNaturalist	Observations	129331858		Kay Meister	2022-08-03T21:33:03	CC_BY_NC_4_0	Kay Meister	Kay Meister			2023-01-30T15:11:56.361Z	StillImage	COORDINATE_ROUNDED;CONTINENT_DERIVED_FROM_COORDINATES
3888801744	50c9509d-22c7-4a22-a47d-8c48425ef4a7	https://www.inaturalist.org/observations/129302576	Animalia	Arthropoda	Insecta	Coleoptera	Chrysomelidae	Chrysolina	Chrysolina fastuosa		SPECIES	Chrysolina fastuosa (Scopoli, 1763)	Chrysolina fastuosa		CZ		Středočeský	PRESENT		28eb1a3f-1c15-4a95-931a-4af90ecb574d	50.038136	14.74735							2022-08-02T09:49:15	2	8	2022	4459883	4459883	HUMAN_OBSERVATION	iNaturalist	Observations	129302576		ajka	2022-08-03T17:32:46	CC_BY_NC_4_0	ajka	ajka			2023-01-30T15:20:43.041Z	StillImage	COORDINATE_ROUNDED;CONTINENT_DERIVED_FROM_COORDINATES
3888734562	50c9509d-22c7-4a22-a47d-8c48425ef4a7	https://www.inaturalist.org/observations/129018547	Animalia	Arthropoda	Insecta	Coleoptera	Chrysomelidae	Chrysolina	Chrysolina fastuosa		SPECIES	Chrysolina fastuosa (Scopoli, 1763)	Chrysolina fastuosa		CZ		Liberecký	PRESENT		28eb1a3f-1c15-4a95-931a-4af90ecb574d	50.680803	14.516375	2						2022-07-31T13:13:00	31	7	2022	4459883	4459883	HUMAN_OBSERVATION	iNaturalist	Observations	129018547		Zdeňka Nováková	2022-08-01T18:40:05	CC_BY_NC_4_0	Zdeňka Nováková	Zdeňka Nováková			2023-01-30T15:01:37.257Z	StillImage	COORDINATE_ROUNDED;CONTINENT_DERIVED_FROM_COORDINATES
3888733988	50c9509d-22c7-4a22-a47d-8c48425ef4a7	https://www.inaturalist.org/observations/130152421	Animalia	Arthropoda	Insecta	Coleoptera	Chrysomelidae	Chrysolina	Chrysolina fastuosa		SPECIES	Chrysolina fastuosa (Scopoli, 1763)	Chrysolina fastuosa		DK		Midtjylland	PRESENT		28eb1a3f-1c15-4a95-931a-4af90ecb574d	56.435453	10.479352	10						2022-07-10T14:05:00	10	7	2022	4459883	4459883	HUMAN_OBSERVATION	iNaturalist	Observations	130152421		mikkel65	2022-08-09T19:49:43	CC_BY_NC_4_0	mikkel65	mikkel65			2023-01-30T15:02:05.020Z	StillImage	COORDINATE_ROUNDED;CONTINENT_DERIVED_FROM_COORDINATES
3888717645	50c9509d-22c7-4a22-a47d-8c48425ef4a7	https://www.inaturalist.org/observations/129288347	Animalia	Arthropoda	Insecta	Coleoptera	Chrysomelidae	Chrysolina	Chrysolina fastuosa		SPECIES	Chrysolina fastuosa (Scopoli, 1763)	Chrysolina fastuosa		AT		Steiermark	PRESENT		28eb1a3f-1c15-4a95-931a-4af90ecb574d	47.117944	15.392173	61						2022-08-03T15:11:00	3	8	2022	4459883	4459883	HUMAN_OBSERVATION	iNaturalist	Observations	129288347		Roman Burgsteiner	2022-08-03T15:38:11	CC_BY_NC_4_0	Roman Burgsteiner	Roman Burgsteiner			2023-01-30T15:10:35.213Z	StillImage	COORDINATE_ROUNDED;CONTINENT_DERIVED_FROM_COORDINATES
3881857767	50c9509d-22c7-4a22-a47d-8c48425ef4a7	https://www.inaturalist.org/observations/129022498	Animalia	Arthropoda	Insecta	Coleoptera	Chrysomelidae	Chrysolina	Chrysolina fastuosa		SPECIES	Chrysolina fastuosa (Scopoli, 1763)	Chrysolina fastuosa		DE		Schleswig-Holstein	PRESENT		28eb1a3f-1c15-4a95-931a-4af90ecb574d	54.267939	10.187626	122						2022-07-31T14:31:00	31	7	2022	4459883	4459883	HUMAN_OBSERVATION	iNaturalist	Observations	129022498		AWI i Pr.	2022-08-02T10:23:45	CC_BY_NC_4_0	sachensucher	sachensucher			2023-01-30T15:11:49.404Z	StillImage	COORDINATE_ROUNDED;CONTINENT_DERIVED_FROM_COORDINATES
3881849541	50c9509d-22c7-4a22-a47d-8c48425ef4a7	https://www.inaturalist.org/observations/129109802	Animalia	Arthropoda	Insecta	Coleoptera	Chrysomelidae	Chrysolina	Chrysolina fastuosa		SPECIES	Chrysolina fastuosa (Scopoli, 1763)	Chrysolina fastuosa		DE		Baden-Württemberg	PRESENT		28eb1a3f-1c15-4a95-931a-4af90ecb574d	48.742562	9.22474	5						2022-08-02T06:57:00	2	8	2022	4459883	4459883	HUMAN_OBSERVATION	iNaturalist	Observations	129109802		Julien C.	2022-08-02T08:17:14	CC_BY_NC_4_0	Julien C.	Julien C.			2023-01-30T15:02:13.043Z	StillImage	COORDINATE_ROUNDED;CONTINENT_DERIVED_FROM_COORDINATES
3881831190	50c9509d-22c7-4a22-a47d-8c48425ef4a7	https://www.inaturalist.org/observations/129053117	Animalia	Arthropoda	Insecta	Coleoptera	Chrysomelidae	Chrysolina	Chrysolina fastuosa		SPECIES	Chrysolina fastuosa (Scopoli, 1763)	Chrysolina fastuosa		DE		Hessen	PRESENT		28eb1a3f-1c15-4a95-931a-4af90ecb574d	51.072352	9.931804	4						2022-08-01T12:20:00	1	8	2022	4459883	4459883	HUMAN_OBSERVATION	iNaturalist	Observations	129053117		dirkpetersmann	2022-08-01T22:32:19	CC_BY_NC_4_0	dirkpetersmann	dirkpetersmann			2023-01-30T15:12:56.968Z	StillImage	COORDINATE_ROUNDED;CONTINENT_DERIVED_FROM_COORDINATES
3881812682	50c9509d-22c7-4a22-a47d-8c48425ef4a7	https://www.inaturalist.org/observations/128145857	Animalia	Arthropoda	Insecta	Coleoptera	Chrysomelidae	Chrysolina	Chrysolina fastuosa		SPECIES	Chrysolina fastuosa (Scopoli, 1763)	Chrysolina fastuosa		RU		Novosibirsk	PRESENT		28eb1a3f-1c15-4a95-931a-4af90ecb574d	54.888172	83.107658							2022-07-27T21:02:39	27	7	2022	4459883	4459883	HUMAN_OBSERVATION	iNaturalist	Observations	128145857		borisb	2022-07-28T11:37:47	CC0_1_0	onotole	onotole			2023-01-30T15:20:33.055Z	StillImage	COORDINATE_ROUNDED;CONTINENT_DERIVED_FROM_COORDINATES
3881808675	50c9509d-22c7-4a22-a47d-8c48425ef4a7	https://www.inaturalist.org/observations/128200580	Animalia	Arthropoda	Insecta	Coleoptera	Chrysomelidae	Chrysolina	Chrysolina fastuosa		SPECIES	Chrysolina fastuosa (Scopoli, 1763)	Chrysolina fastuosa		DK		Midtjylland	PRESENT		28eb1a3f-1c15-4a95-931a-4af90ecb574d	56.146708	10.075764	8						2022-07-27T10:08:00	27	7	2022	4459883	4459883	HUMAN_OBSERVATION	iNaturalist	Observations	128200580		Maria	2022-07-27T20:47:23	CC_BY_NC_4_0	Maria	Maria			2023-01-30T15:11:30.924Z	StillImage	COORDINATE_ROUNDED;CONTINENT_DERIVED_FROM_COORDINATES
3881808615	50c9509d-22c7-4a22-a47d-8c48425ef4a7	https://www.inaturalist.org/observations/128113820	Animalia	Arthropoda	Insecta	Coleoptera	Chrysomelidae	Chrysolina	Chrysolina fastuosa		SPECIES	Chrysolina fastuosa (Scopoli, 1763)	Chrysolina fastuosa		DE		Nordrhein-Westfalen	PRESENT		28eb1a3f-1c15-4a95-931a-4af90ecb574d	51.3254	7.20428	4						2022-07-23T15:38:22	23	7	2022	4459883	4459883	HUMAN_OBSERVATION	iNaturalist	Observations	128113820		bergsandgloeckchen	2022-07-27T08:48:16	CC_BY_NC_4_0	bergsandgloeckchen	bergsandgloeckchen			2023-01-30T15:12:54.516Z	StillImage	CONTINENT_DERIVED_FROM_COORDINATES
3881771779	50c9509d-22c7-4a22-a47d-8c48425ef4a7	https://www.inaturalist.org/observations/128177243	Animalia	Arthropoda	Insecta	Coleoptera	Chrysomelidae	Chrysolina	Chrysolina fastuosa		SPECIES	Chrysolina fastuosa (Scopoli, 1763)	Chrysolina fastuosa		FR		Rhône-Alpes	PRESENT		28eb1a3f-1c15-4a95-931a-4af90ecb574d	45.931775	6.89655	5						2022-07-27T14:14:45	27	7	2022	4459883	4459883	HUMAN_OBSERVATION	iNaturalist	Observations	128177243		faerthen	2022-07-27T18:05:57	CC_BY_NC_4_0	faerthen	faerthen			2023-01-30T15:01:44.856Z	StillImage	CONTINENT_DERIVED_FROM_COORDINATES
3881719570	50c9509d-22c7-4a22-a47d-8c48425ef4a7	https://www.inaturalist.org/observations/128851276	Animalia	Arthropoda	Insecta	Coleoptera	Chrysomelidae	Chrysolina	Chrysolina fastuosa		SPECIES	Chrysolina fastuosa (Scopoli, 1763)	Chrysolina fastuosa		DE		Bayern	PRESENT		28eb1a3f-1c15-4a95-931a-4af90ecb574d	48.544176	13.421841	4						2022-07-31T12:11:00	31	7	2022	4459883	4459883	HUMAN_OBSERVATION	iNaturalist	Observations	128851276		fear-fantasy	2022-07-31T19:24:27	CC_BY_NC_4_0	fear-fantasy	fear-fantasy			2023-01-30T15:22:40.405Z	StillImage	COORDINATE_ROUNDED;CONTINENT_DERIVED_FROM_COORDINATES
3881704880	50c9509d-22c7-4a22-a47d-8c48425ef4a7	https://www.inaturalist.org/observations/128437369	Animalia	Arthropoda	Insecta	Coleoptera	Chrysomelidae	Chrysolina	Chrysolina fastuosa		SPECIES	Chrysolina fastuosa (Scopoli, 1763)	Chrysolina fastuosa		DE		Nordrhein-Westfalen	PRESENT		28eb1a3f-1c15-4a95-931a-4af90ecb574d	50.96743	7.041506	5						2022-07-29T11:40:46	29	7	2022	4459883	4459883	HUMAN_OBSERVATION	iNaturalist	Observations	128437369		coccothraustres	2022-07-29T12:15:28	CC_BY_NC_4_0	coccothraustres	coccothraustres			2023-01-30T15:11:14.859Z	StillImage	COORDINATE_ROUNDED;CONTINENT_DERIVED_FROM_COORDINATES
3881692642	50c9509d-22c7-4a22-a47d-8c48425ef4a7	https://www.inaturalist.org/observations/128176937	Animalia	Arthropoda	Insecta	Coleoptera	Chrysomelidae	Chrysolina	Chrysolina fastuosa		SPECIES	Chrysolina fastuosa (Scopoli, 1763)	Chrysolina fastuosa		RU		Tver'	PRESENT		28eb1a3f-1c15-4a95-931a-4af90ecb574d	56.973281	37.505729	1						2022-07-23T19:05:00	23	7	2022	4459883	4459883	HUMAN_OBSERVATION	iNaturalist	Observations	128176937		Ирина Кобузева	2022-07-27T18:03:16	CC_BY_NC_4_0	Ирина Кобузева	Ирина Кобузева			2023-01-30T15:20:41.702Z	StillImage	COORDINATE_ROUNDED;CONTINENT_DERIVED_FROM_COORDINATES
3881689741	50c9509d-22c7-4a22-a47d-8c48425ef4a7	https://www.inaturalist.org/observations/128180814	Animalia	Arthropoda	Insecta	Coleoptera	Chrysomelidae	Chrysolina	Chrysolina fastuosa		SPECIES	Chrysolina fastuosa (Scopoli, 1763)	Chrysolina fastuosa		UA		Kiev City	PRESENT		28eb1a3f-1c15-4a95-931a-4af90ecb574d	50.427007	30.494027	5						2022-07-26T09:14:09	26	7	2022	4459883	4459883	HUMAN_OBSERVATION	iNaturalist	Observations	128180814		Aleksandr_Levon	2022-07-27T18:30:19	CC_BY_NC_4_0	Aleksandr_Levon	Aleksandr_Levon			2023-01-30T15:11:19.386Z	StillImage	CONTINENT_DERIVED_FROM_COORDINATES
3881676672	50c9509d-22c7-4a22-a47d-8c48425ef4a7	https://www.inaturalist.org/observations/129142707	Animalia	Arthropoda	Insecta	Coleoptera	Chrysomelidae	Chrysolina	Chrysolina fastuosa		SPECIES	Chrysolina fastuosa (Scopoli, 1763)	Chrysolina fastuosa		DK		Syddanmark	PRESENT		28eb1a3f-1c15-4a95-931a-4af90ecb574d	55.28215	9.22265	78						2022-07-01T19:35:22	1	7	2022	4459883	4459883	HUMAN_OBSERVATION	iNaturalist	Observations	129142707		Jurate S Jensen	2022-08-02T14:45:00	CC_BY_NC_4_0	Jurate S Jensen	Jurate S Jensen			2023-01-30T15:02:10.634Z	StillImage	CONTINENT_DERIVED_FROM_COORDINATES
3881655381	50c9509d-22c7-4a22-a47d-8c48425ef4a7	https://www.inaturalist.org/observations/128755228	Animalia	Arthropoda	Insecta	Coleoptera	Chrysomelidae	Chrysolina	Chrysolina fastuosa		SPECIES	Chrysolina fastuosa (Scopoli, 1763)	Chrysolina fastuosa		DE		Bayern	PRESENT		28eb1a3f-1c15-4a95-931a-4af90ecb574d	49.60025	11.620218							2022-07-30T12:37:43	30	7	2022	4459883	4459883	HUMAN_OBSERVATION	iNaturalist	Observations	128755228		Jens-Christian Svenning	2022-07-31T06:50:41	CC0_1_0	Jens-Christian Svenning	Jens-Christian Svenning			2023-01-30T15:01:46.583Z	StillImage	COORDINATE_ROUNDED;CONTINENT_DERIVED_FROM_COORDINATES
3881635653	50c9509d-22c7-4a22-a47d-8c48425ef4a7	https://www.inaturalist.org/observations/129051773	Animalia	Arthropoda	Insecta	Coleoptera	Chrysomelidae	Chrysolina	Chrysolina fastuosa		SPECIES	Chrysolina fastuosa (Scopoli, 1763)	Chrysolina fastuosa		DE		Hessen	PRESENT		28eb1a3f-1c15-4a95-931a-4af90ecb574d	51.009052	9.935235	2						2022-07-31T11:08:00	31	7	2022	4459883	4459883	HUMAN_OBSERVATION	iNaturalist	Observations	129051773		dirkpetersmann	2022-08-01T22:21:09	CC_BY_NC_4_0	dirkpetersmann	dirkpetersmann			2023-01-30T15:11:28.977Z	StillImage	COORDINATE_ROUNDED;CONTINENT_DERIVED_FROM_COORDINATES
3881537429	50c9509d-22c7-4a22-a47d-8c48425ef4a7	https://www.inaturalist.org/observations/128807161	Animalia	Arthropoda	Insecta	Coleoptera	Chrysomelidae	Chrysolina	Chrysolina fastuosa		SPECIES	Chrysolina fastuosa (Scopoli, 1763)	Chrysolina fastuosa		DE		Bayern	PRESENT		28eb1a3f-1c15-4a95-931a-4af90ecb574d	48.417827	10.362677	897						2022-07-31T17:21:00	31	7	2022	4459883	4459883	HUMAN_OBSERVATION	iNaturalist	Observations	128807161		an98eb	2022-07-31T15:22:09	CC_BY_NC_4_0	an98eb	an98eb			2023-01-30T15:11:31.852Z	StillImage	COORDINATE_ROUNDED;CONTINENT_DERIVED_FROM_COORDINATES
3881486697	50c9509d-22c7-4a22-a47d-8c48425ef4a7	https://www.inaturalist.org/observations/128145484	Animalia	Arthropoda	Insecta	Coleoptera	Chrysomelidae	Chrysolina	Chrysolina fastuosa		SPECIES	Chrysolina fastuosa (Scopoli, 1763)	Chrysolina fastuosa		AT		Steiermark	PRESENT		28eb1a3f-1c15-4a95-931a-4af90ecb574d	47.070675	15.439504	10162						2022-07-27T16:11:03	27	7	2022	4459883	4459883	HUMAN_OBSERVATION	iNaturalist	Observations	128145484		launebaer	2022-07-27T14:28:47	CC_BY_NC_4_0	launebaer	launebaer			2023-01-30T15:11:37.542Z	StillImage	COORDINATE_ROUNDED;CONTINENT_DERIVED_FROM_COORDINATES
3881474676	50c9509d-22c7-4a22-a47d-8c48425ef4a7	https://www.inaturalist.org/observations/128115954	Animalia	Arthropoda	Insecta	Coleoptera	Chrysomelidae	Chrysolina	Chrysolina fastuosa		SPECIES	Chrysolina fastuosa (Scopoli, 1763)	Chrysolina fastuosa		RU		Penza	PRESENT		28eb1a3f-1c15-4a95-931a-4af90ecb574d	53.228633	45.013142							2022-07-27T09:06:34	27	7	2022	4459883	4459883	HUMAN_OBSERVATION	iNaturalist	Observations	128115954		Александр Косоротов	2022-07-27T09:03:38	CC_BY_NC_4_0	Александр Косоротов	Александр Косоротов			2023-01-30T15:01:37.465Z	StillImage	COORDINATE_ROUNDED;CONTINENT_DERIVED_FROM_COORDINATES
3881466624	50c9509d-22c7-4a22-a47d-8c48425ef4a7	https://www.inaturalist.org/observations/128133035	Animalia	Arthropoda	Insecta	Coleoptera	Chrysomelidae	Chrysolina	Chrysolina fastuosa		SPECIES	Chrysolina fastuosa (Scopoli, 1763)	Chrysolina fastuosa		DK		Nordjylland	PRESENT		28eb1a3f-1c15-4a95-931a-4af90ecb574d	56.618077	10.038804	977						2019-07-17T09:38:00	17	7	2019	4459883	4459883	HUMAN_OBSERVATION	iNaturalist	Observations	128133035		Benny B. Larsen	2022-07-27T12:46:06	CC_BY_NC_4_0	Benny B. Larsen	Benny B. Larsen			2023-01-30T15:23:02.829Z	StillImage	COORDINATE_ROUNDED;CONTINENT_DERIVED_FROM_COORDINATES
3881438846	50c9509d-22c7-4a22-a47d-8c48425ef4a7	https://www.inaturalist.org/observations/128418837	Animalia	Arthropoda	Insecta	Coleoptera	Chrysomelidae	Chrysolina	Chrysolina fastuosa		SPECIES	Chrysolina fastuosa (Scopoli, 1763)	Chrysolina fastuosa		DE		Bayern	PRESENT		28eb1a3f-1c15-4a95-931a-4af90ecb574d	48.262942	13.036311	3						2022-07-28T15:17:48	28	7	2022	4459883	4459883	HUMAN_OBSERVATION	iNaturalist	Observations	128418837		Markus Krieger	2022-07-29T07:43:06	CC_BY_4_0	Markus Krieger	Markus Krieger			2023-01-30T15:11:02.763Z	StillImage	COORDINATE_ROUNDED;CONTINENT_DERIVED_FROM_COORDINATES
3881423707	50c9509d-22c7-4a22-a47d-8c48425ef4a7	https://www.inaturalist.org/observations/128286575	Animalia	Arthropoda	Insecta	Coleoptera	Chrysomelidae	Chrysolina	Chrysolina fastuosa		SPECIES	Chrysolina fastuosa (Scopoli, 1763)	Chrysolina fastuosa		PL		Lower Silesian	PRESENT		28eb1a3f-1c15-4a95-931a-4af90ecb574d	50.648611	16.578611							2021-08-07T15:09:00	7	8	2021	4459883	4459883	HUMAN_OBSERVATION	iNaturalist	Observations	128286575		Jakub Kałka	2022-07-28T12:51:44	CC_BY_NC_4_0	Jakub Kałka	Jakub Kałka			2023-01-30T15:01:59.508Z	StillImage	COORDINATE_ROUNDED;CONTINENT_DERIVED_FROM_COORDINATES
3881418606	50c9509d-22c7-4a22-a47d-8c48425ef4a7	https://www.inaturalist.org/observations/128120050	Animalia	Arthropoda	Insecta	Coleoptera	Chrysomelidae	Chrysolina	Chrysolina fastuosa		SPECIES	Chrysolina fastuosa (Scopoli, 1763)	Chrysolina fastuosa		FI		Southern Finland	PRESENT		28eb1a3f-1c15-4a95-931a-4af90ecb574d	60.21273	24.843188							2022-06-01T09:43:00	1	6	2022	4459883	4459883	HUMAN_OBSERVATION	iNaturalist	Observations	128120050		sandjar	2022-07-27T10:09:40	CC_BY_NC_4_0	sandjar	sandjar			2023-01-30T15:02:28.797Z	StillImage	COORDINATE_ROUNDED;CONTINENT_DERIVED_FROM_COORDINATES
3881399629	50c9509d-22c7-4a22-a47d-8c48425ef4a7	https://www.inaturalist.org/observations/128143230	Animalia	Arthropoda	Insecta	Coleoptera	Chrysomelidae	Chrysolina	Chrysolina fastuosa		SPECIES	Chrysolina fastuosa (Scopoli, 1763)	Chrysolina fastuosa		RU		Tula	PRESENT		28eb1a3f-1c15-4a95-931a-4af90ecb574d	54.175422	37.713	4						2022-07-27T17:07:08	27	7	2022	4459883	4459883	HUMAN_OBSERVATION	iNaturalist	Observations	128143230		Елена Солдатова	2022-07-27T14:11:00	CC_BY_NC_4_0	Елена Солдатова	Елена Солдатова			2023-01-30T15:13:17.610Z	StillImage	COORDINATE_ROUNDED;CONTINENT_DERIVED_FROM_COORDINATES
3881396818	50c9509d-22c7-4a22-a47d-8c48425ef4a7	https://www.inaturalist.org/observations/128837849	Animalia	Arthropoda	Insecta	Coleoptera	Chrysomelidae	Chrysolina	Chrysolina fastuosa		SPECIES	Chrysolina fastuosa (Scopoli, 1763)	Chrysolina fastuosa		DE		Niedersachsen	PRESENT		28eb1a3f-1c15-4a95-931a-4af90ecb574d	52.2275	9.230556							2022-07-31T16:25:40	31	7	2022	4459883	4459883	HUMAN_OBSERVATION	iNaturalist	Observations	128837849		sprinklestheu	2022-07-31T18:08:14	CC_BY_NC_4_0	sprinklestheu	sprinklestheu			2023-01-30T15:02:20.567Z	StillImage	COORDINATE_ROUNDED;CONTINENT_DERIVED_FROM_COORDINATES
3881364849	50c9509d-22c7-4a22-a47d-8c48425ef4a7	https://www.inaturalist.org/observations/128628973	Animalia	Arthropoda	Insecta	Coleoptera	Chrysomelidae	Chrysolina	Chrysolina fastuosa		SPECIES	Chrysolina fastuosa (Scopoli, 1763)	Chrysolina fastuosa		PL		Lublin	PRESENT		28eb1a3f-1c15-4a95-931a-4af90ecb574d	51.442749	21.967452	8						2022-05-14T12:57:00	14	5	2022	4459883	4459883	HUMAN_OBSERVATION	iNaturalist	Observations	128628973		Ewa Rauner-Bułczyńska	2022-07-30T16:19:00	CC_BY_NC_4_0	Ewa Rauner-Bułczyńska	Ewa Rauner-Bułczyńska			2023-01-30T15:22:19.548Z	StillImage	COORDINATE_ROUNDED;CONTINENT_DERIVED_FROM_COORDINATES
3881358710	50c9509d-22c7-4a22-a47d-8c48425ef4a7	https://www.inaturalist.org/observations/128132938	Animalia	Arthropoda	Insecta	Coleoptera	Chrysomelidae	Chrysolina	Chrysolina fastuosa		SPECIES	Chrysolina fastuosa (Scopoli, 1763)	Chrysolina fastuosa		RU		Tula	PRESENT		28eb1a3f-1c15-4a95-931a-4af90ecb574d	53.54627	38.16087	21						2022-07-27T13:33:34	27	7	2022	4459883	4459883	HUMAN_OBSERVATION	iNaturalist	Observations	128132938		Елена Солдатова	2022-07-27T14:15:22	CC_BY_NC_4_0	Елена Солдатова	Елена Солдатова			2023-01-30T15:22:39.834Z	StillImage	COORDINATE_ROUNDED;CONTINENT_DERIVED_FROM_COORDINATES
3874195668	50c9509d-22c7-4a22-a47d-8c48425ef4a7	https://www.inaturalist.org/observations/125611429	Animalia	Arthropoda	Insecta	Coleoptera	Chrysomelidae	Chrysolina	Chrysolina fastuosa		SPECIES	Chrysolina fastuosa (Scopoli, 1763)	Chrysolina fastuosa		RU		Moscow City	PRESENT		28eb1a3f-1c15-4a95-931a-4af90ecb574d	55.665154	37.45865	15						2022-07-09T08:51:00	9	7	2022	4459883	4459883	HUMAN_OBSERVATION	iNaturalist	Observations	125611429		Pavel Safonov	2022-07-10T14:25:33	CC_BY_NC_4_0	Pavel Safonov	Pavel Safonov			2023-01-30T15:13:04.842Z	StillImage	COORDINATE_ROUNDED;CONTINENT_DERIVED_FROM_COORDINATES
3874165838	50c9509d-22c7-4a22-a47d-8c48425ef4a7	https://www.inaturalist.org/observations/126226797	Animalia	Arthropoda	Insecta	Coleoptera	Chrysomelidae	Chrysolina	Chrysolina fastuosa		SPECIES	Chrysolina fastuosa (Scopoli, 1763)	Chrysolina fastuosa		FR		Provence-Alpes-Côte d'Azur	PRESENT		28eb1a3f-1c15-4a95-931a-4af90ecb574d	44.216414	6.931913	244						2022-07-12T11:46:00	12	7	2022	4459883	4459883	HUMAN_OBSERVATION	iNaturalist	Observations	126226797		lohyck	2022-07-14T17:02:01	CC_BY_NC_4_0	lohyck	lohyck			2023-01-30T15:23:05.498Z	StillImage	COORDINATE_ROUNDED;CONTINENT_DERIVED_FROM_COORDINATES
3874109439	50c9509d-22c7-4a22-a47d-8c48425ef4a7	https://www.inaturalist.org/observations/127374766	Animalia	Arthropoda	Insecta	Coleoptera	Chrysomelidae	Chrysolina	Chrysolina fastuosa		SPECIES	Chrysolina fastuosa (Scopoli, 1763)	Chrysolina fastuosa		FI		Southern Finland	PRESENT		28eb1a3f-1c15-4a95-931a-4af90ecb574d	60.246018	24.841157	67						2022-07-22T18:50:16	22	7	2022	4459883	4459883	HUMAN_OBSERVATION	iNaturalist	Observations	127374766		Paula Raivio	2022-07-22T16:11:18	CC_BY_NC_4_0	Paula Raivio	Paula Raivio			2023-01-30T15:10:53.752Z	StillImage	COORDINATE_ROUNDED;CONTINENT_DERIVED_FROM_COORDINATES
3874100744	50c9509d-22c7-4a22-a47d-8c48425ef4a7	https://www.inaturalist.org/observations/127887233	Animalia	Arthropoda	Insecta	Coleoptera	Chrysomelidae	Chrysolina	Chrysolina fastuosa		SPECIES	Chrysolina fastuosa (Scopoli, 1763)	Chrysolina fastuosa		CZ		Prague	PRESENT		28eb1a3f-1c15-4a95-931a-4af90ecb574d	50.053333	14.595752							2022-07-21T19:40:28	21	7	2022	4459883	4459883	HUMAN_OBSERVATION	iNaturalist	Observations	127887233		Vladimír Fuka	2022-07-25T19:29:05	CC_BY_4_0	Vladimír Fuka	Vladimír Fuka			2023-01-30T15:01:46.402Z	StillImage	COORDINATE_ROUNDED;CONTINENT_DERIVED_FROM_COORDINATES
3874087871	50c9509d-22c7-4a22-a47d-8c48425ef4a7	https://www.inaturalist.org/observations/127418194	Animalia	Arthropoda	Insecta	Coleoptera	Chrysomelidae	Chrysolina	Chrysolina fastuosa		SPECIES	Chrysolina fastuosa (Scopoli, 1763)	Chrysolina fastuosa		FR		Île-de-France	PRESENT		28eb1a3f-1c15-4a95-931a-4af90ecb574d	48.473388	2.81775	61						2020-07-23T15:45:00	23	7	2020	4459883	4459883	HUMAN_OBSERVATION	iNaturalist	Observations	127418194		antoinekita	2022-07-22T21:40:29	CC_BY_NC_4_0	antoinekita	antoinekita			2023-01-30T15:11:24.622Z	StillImage	COORDINATE_ROUNDED;CONTINENT_DERIVED_FROM_COORDINATES
3874009788	50c9509d-22c7-4a22-a47d-8c48425ef4a7	https://www.inaturalist.org/observations/126504716	Animalia	Arthropoda	Insecta	Coleoptera	Chrysomelidae	Chrysolina	Chrysolina fastuosa		SPECIES	Chrysolina fastuosa (Scopoli, 1763)	Chrysolina fastuosa		UA		Kiev	PRESENT		28eb1a3f-1c15-4a95-931a-4af90ecb574d	50.579333	29.952577	9						2022-07-16T17:17:48	16	7	2022	4459883	4459883	HUMAN_OBSERVATION	iNaturalist	Observations	126504716		Евгений Рыбальченко	2022-07-18T10:31:23	CC_BY_4_0	Igor Balashov	Igor Balashov			2023-01-30T15:11:35.864Z	StillImage	COORDINATE_ROUNDED;CONTINENT_DERIVED_FROM_COORDINATES
3874007171	50c9509d-22c7-4a22-a47d-8c48425ef4a7	https://www.inaturalist.org/observations/127476815	Animalia	Arthropoda	Insecta	Coleoptera	Chrysomelidae	Chrysolina	Chrysolina fastuosa		SPECIES	Chrysolina fastuosa (Scopoli, 1763)	Chrysolina fastuosa		DK		Midtjylland	PRESENT		28eb1a3f-1c15-4a95-931a-4af90ecb574d	56.525225	10.708452	488						2018-07-11T07:36:00	11	7	2018	4459883	4459883	HUMAN_OBSERVATION	iNaturalist	Observations	127476815		Benny B. Larsen	2022-07-23T09:13:45	CC_BY_NC_4_0	Benny B. Larsen	Benny B. Larsen			2023-01-30T15:01:43.412Z	StillImage	COORDINATE_ROUNDED;CONTINENT_DERIVED_FROM_COORDINATES
3873980208	50c9509d-22c7-4a22-a47d-8c48425ef4a7	https://www.inaturalist.org/observations/126394529	Animalia	Arthropoda	Insecta	Coleoptera	Chrysomelidae	Chrysolina	Chrysolina fastuosa		SPECIES	Chrysolina fastuosa (Scopoli, 1763)	Chrysolina fastuosa		UA		Khmel'nyts'kyy	PRESENT		28eb1a3f-1c15-4a95-931a-4af90ecb574d	50.159387	27.432832							2022-07-12T11:19:00	12	7	2022	4459883	4459883	HUMAN_OBSERVATION	iNaturalist	Observations	126394529		Alexander Baransky	2022-07-15T21:12:00	CC_BY_NC_4_0	Alexander Baransky	Alexander Baransky			2023-01-30T15:22:56.995Z	StillImage	CONTINENT_DERIVED_FROM_COORDINATES
3873979341	50c9509d-22c7-4a22-a47d-8c48425ef4a7	https://www.inaturalist.org/observations/125594816	Animalia	Arthropoda	Insecta	Coleoptera	Chrysomelidae	Chrysolina	Chrysolina fastuosa		SPECIES	Chrysolina fastuosa (Scopoli, 1763)	Chrysolina fastuosa		RU		Volgograd	PRESENT		28eb1a3f-1c15-4a95-931a-4af90ecb574d	50.49182	45.702719	4						2022-06-25T11:31:00	25	6	2022	4459883	4459883	HUMAN_OBSERVATION	iNaturalist	Observations	125594816		К. Руслан и Ф. Виктория	2022-07-10T12:14:00	CC_BY_NC_4_0	К. Руслан и Ф. Виктория	К. Руслан и Ф. Виктория			2023-01-30T15:10:57.985Z	StillImage	COORDINATE_ROUNDED;CONTINENT_DERIVED_FROM_COORDINATES
3873932095	50c9509d-22c7-4a22-a47d-8c48425ef4a7	https://www.inaturalist.org/observations/126486690	Animalia	Arthropoda	Insecta	Coleoptera	Chrysomelidae	Chrysolina	Chrysolina fastuosa		SPECIES	Chrysolina fastuosa (Scopoli, 1763)	Chrysolina fastuosa		DE		Sachsen	PRESENT		28eb1a3f-1c15-4a95-931a-4af90ecb574d	50.62592	12.487166	8						2022-07-16T12:27:10	16	7	2022	4459883	4459883	HUMAN_OBSERVATION	iNaturalist	Observations	126486690		Peter Gabler	2022-07-16T15:10:06	CC0_1_0	Peter Gabler	Peter Gabler			2023-01-30T15:02:12.259Z	StillImage	COORDINATE_ROUNDED;CONTINENT_DERIVED_FROM_COORDINATES
3873921014	50c9509d-22c7-4a22-a47d-8c48425ef4a7	https://www.inaturalist.org/observations/126207722	Animalia	Arthropoda	Insecta	Coleoptera	Chrysomelidae	Chrysolina	Chrysolina fastuosa		SPECIES	Chrysolina fastuosa (Scopoli, 1763)	Chrysolina fastuosa		RU		Krasnodar	PRESENT		28eb1a3f-1c15-4a95-931a-4af90ecb574d	45.089716	38.49011	35						2022-06-25T15:13:00	25	6	2022	4459883	4459883	HUMAN_OBSERVATION	iNaturalist	Observations	126207722		Katé	2022-07-14T14:35:45	CC_BY_NC_4_0	Katé	Katé			2023-01-30T15:13:14.464Z	StillImage	COORDINATE_ROUNDED;CONTINENT_DERIVED_FROM_COORDINATES
3873886047	50c9509d-22c7-4a22-a47d-8c48425ef4a7	https://www.inaturalist.org/observations/125970160	Animalia	Arthropoda	Insecta	Coleoptera	Chrysomelidae	Chrysolina	Chrysolina fastuosa		SPECIES	Chrysolina fastuosa (Scopoli, 1763)	Chrysolina fastuosa		DE		Nordrhein-Westfalen	PRESENT		28eb1a3f-1c15-4a95-931a-4af90ecb574d	51.729742	6.501083							2022-07-10T12:17:42	10	7	2022	4459883	4459883	HUMAN_OBSERVATION	iNaturalist	Observations	125970160		lulituralist	2022-07-12T19:25:12	CC_BY_NC_4_0	lulituralist	lulituralist			2023-01-30T15:23:05.634Z	StillImage	COORDINATE_ROUNDED;CONTINENT_DERIVED_FROM_COORDINATES
3873862719	50c9509d-22c7-4a22-a47d-8c48425ef4a7	https://www.inaturalist.org/observations/128026745	Animalia	Arthropoda	Insecta	Coleoptera	Chrysomelidae	Chrysolina	Chrysolina fastuosa		SPECIES	Chrysolina fastuosa (Scopoli, 1763)	Chrysolina fastuosa		DE		Baden-Württemberg	PRESENT		28eb1a3f-1c15-4a95-931a-4af90ecb574d	47.738986	8.105122	36						2022-07-25T18:58:00	25	7	2022	4459883	4459883	HUMAN_OBSERVATION	iNaturalist	Observations	128026745		anaarenaria	2022-07-26T18:03:20	CC_BY_NC_4_0	anaarenaria	anaarenaria			2023-01-30T15:20:34.717Z	StillImage	COORDINATE_ROUNDED;CONTINENT_DERIVED_FROM_COORDINATES
3873809130	50c9509d-22c7-4a22-a47d-8c48425ef4a7	https://www.inaturalist.org/observations/126710073	Animalia	Arthropoda	Insecta	Coleoptera	Chrysomelidae	Chrysolina	Chrysolina fastuosa		SPECIES	Chrysolina fastuosa (Scopoli, 1763)	Chrysolina fastuosa		CZ		Plzeňský	PRESENT		28eb1a3f-1c15-4a95-931a-4af90ecb574d	49.751531	13.649502	75						2022-07-15T17:03:44	15	7	2022	4459883	4459883	HUMAN_OBSERVATION	iNaturalist	Observations	126710073		Věra Kafková	2022-07-17T20:55:40	CC_BY_NC_4_0	Věra Kafková	Věra Kafková			2023-01-30T15:02:03.447Z	StillImage	COORDINATE_ROUNDED;CONTINENT_DERIVED_FROM_COORDINATES
3873799153	50c9509d-22c7-4a22-a47d-8c48425ef4a7	https://www.inaturalist.org/observations/128022429	Animalia	Arthropoda	Insecta	Coleoptera	Chrysomelidae	Chrysolina	Chrysolina fastuosa		SPECIES	Chrysolina fastuosa (Scopoli, 1763)	Chrysolina fastuosa		RU		Adygey	PRESENT		28eb1a3f-1c15-4a95-931a-4af90ecb574d	44.202495	40.154615							2022-07-18T17:07:00	18	7	2022	4459883	4459883	HUMAN_OBSERVATION	iNaturalist	Observations	128022429		Krylenko VV	2022-07-26T17:37:57	CC_BY_NC_4_0	Krylenko VV	Krylenko VV			2023-01-30T15:10:59.548Z	StillImage	CONTINENT_DERIVED_FROM_COORDINATES
3873775656	50c9509d-22c7-4a22-a47d-8c48425ef4a7	https://www.inaturalist.org/observations/126792973	Animalia	Arthropoda	Insecta	Coleoptera	Chrysomelidae	Chrysolina	Chrysolina fastuosa		SPECIES	Chrysolina fastuosa (Scopoli, 1763)	Chrysolina fastuosa		DE		Sachsen	PRESENT		28eb1a3f-1c15-4a95-931a-4af90ecb574d	50.900612	14.019056	48						2022-07-18T13:06:58	18	7	2022	4459883	4459883	HUMAN_OBSERVATION	iNaturalist	Observations	126792973		jacobjoghurt	2022-07-18T11:07:13	CC_BY_NC_4_0	jacobjoghurt	jacobjoghurt			2023-01-30T15:20:29.008Z	StillImage	COORDINATE_ROUNDED;CONTINENT_DERIVED_FROM_COORDINATES
3873752394	50c9509d-22c7-4a22-a47d-8c48425ef4a7	https://www.inaturalist.org/observations/127009982	Animalia	Arthropoda	Insecta	Coleoptera	Chrysomelidae	Chrysolina	Chrysolina fastuosa		SPECIES	Chrysolina fastuosa (Scopoli, 1763)	Chrysolina fastuosa		AT		Steiermark	PRESENT		28eb1a3f-1c15-4a95-931a-4af90ecb574d	47.060988	15.475773	15						2022-07-19T20:58:00	19	7	2022	4459883	4459883	HUMAN_OBSERVATION	iNaturalist	Observations	127009982		Roman Burgsteiner	2022-07-19T21:11:07	CC_BY_NC_4_0	Roman Burgsteiner	Roman Burgsteiner			2023-01-30T15:01:22.696Z	StillImage	COORDINATE_ROUNDED;CONTINENT_DERIVED_FROM_COORDINATES
3873746774	50c9509d-22c7-4a22-a47d-8c48425ef4a7	https://www.inaturalist.org/observations/127079357	Animalia	Arthropoda	Insecta	Coleoptera	Chrysomelidae	Chrysolina	Chrysolina fastuosa		SPECIES	Chrysolina fastuosa (Scopoli, 1763)	Chrysolina fastuosa		FR		Rhône-Alpes	PRESENT		28eb1a3f-1c15-4a95-931a-4af90ecb574d	45.775805	4.638688	4						2022-07-20T10:01:07	20	7	2022	4459883	4459883	HUMAN_OBSERVATION	iNaturalist	Observations	127079357		Christine Pey	2022-07-20T12:09:37	CC_BY_NC_4_0	Christine Pey	Christine Pey			2023-01-30T15:01:41.986Z	StillImage	COORDINATE_ROUNDED;CONTINENT_DERIVED_FROM_COORDINATES
3873743920	50c9509d-22c7-4a22-a47d-8c48425ef4a7	https://www.inaturalist.org/observations/127397250	Animalia	Arthropoda	Insecta	Coleoptera	Chrysomelidae	Chrysolina	Chrysolina fastuosa		SPECIES	Chrysolina fastuosa (Scopoli, 1763)	Chrysolina fastuosa		CZ		Ústecký	PRESENT		28eb1a3f-1c15-4a95-931a-4af90ecb574d	50.854851	14.256196							2022-07-22T18:14:49	22	7	2022	4459883	4459883	HUMAN_OBSERVATION	iNaturalist	Observations	127397250		malinaj	2022-07-22T18:57:23	CC_BY_NC_4_0	malinaj	malinaj			2023-01-30T15:01:39.462Z	StillImage	COORDINATE_ROUNDED;CONTINENT_DERIVED_FROM_COORDINATES
3873736204	50c9509d-22c7-4a22-a47d-8c48425ef4a7	https://www.inaturalist.org/observations/127515832	Animalia	Arthropoda	Insecta	Coleoptera	Chrysomelidae	Chrysolina	Chrysolina fastuosa		SPECIES	Chrysolina fastuosa (Scopoli, 1763)	Chrysolina fastuosa		FI		Southern Finland	PRESENT		28eb1a3f-1c15-4a95-931a-4af90ecb574d	60.386489	24.754728	10						2022-07-23T18:19:13	23	7	2022	4459883	4459883	HUMAN_OBSERVATION	iNaturalist	Observations	127515832		luontoharrastaja	2022-07-23T15:19:55	CC_BY_NC_4_0	luontoharrastaja	luontoharrastaja			2023-01-30T15:20:32.512Z	StillImage	COORDINATE_ROUNDED;CONTINENT_DERIVED_FROM_COORDINATES
3873631072	50c9509d-22c7-4a22-a47d-8c48425ef4a7	https://www.inaturalist.org/observations/127196669	Animalia	Arthropoda	Insecta	Coleoptera	Chrysomelidae	Chrysolina	Chrysolina fastuosa		SPECIES	Chrysolina fastuosa (Scopoli, 1763)	Chrysolina fastuosa		LT		Vilniaus	PRESENT		28eb1a3f-1c15-4a95-931a-4af90ecb574d	55.037846	25.97494							2022-07-21T10:49:08	21	7	2022	4459883	4459883	HUMAN_OBSERVATION	iNaturalist	Observations	127196669		Milda Umbrasienė	2022-07-21T08:02:44	CC_BY_NC_4_0	Milda Umbrasienė	Milda Umbrasienė			2023-01-30T15:20:53.637Z	StillImage	CONTINENT_DERIVED_FROM_COORDINATES
3873603028	50c9509d-22c7-4a22-a47d-8c48425ef4a7	https://www.inaturalist.org/observations/126062986	Animalia	Arthropoda	Insecta	Coleoptera	Chrysomelidae	Chrysolina	Chrysolina fastuosa		SPECIES	Chrysolina fastuosa (Scopoli, 1763)	Chrysolina fastuosa		DE		Nordrhein-Westfalen	PRESENT		28eb1a3f-1c15-4a95-931a-4af90ecb574d	51.730452	6.516242	1236						2022-07-10T12:18:06	10	7	2022	4459883	4459883	HUMAN_OBSERVATION	iNaturalist	Observations	126062986		Lina Goldman	2022-07-13T13:54:34	CC_BY_NC_4_0	Lina Goldman	Lina Goldman			2023-01-30T15:21:05.916Z	StillImage	COORDINATE_ROUNDED;CONTINENT_DERIVED_FROM_COORDINATES
3873560444	50c9509d-22c7-4a22-a47d-8c48425ef4a7	https://www.inaturalist.org/observations/125450095	Animalia	Arthropoda	Insecta	Coleoptera	Chrysomelidae	Chrysolina	Chrysolina fastuosa		SPECIES	Chrysolina fastuosa (Scopoli, 1763)	Chrysolina fastuosa		RU		Altay	PRESENT		28eb1a3f-1c15-4a95-931a-4af90ecb574d	52.624839	84.434035	15						2022-07-08T12:07:00	8	7	2022	4459883	4459883	HUMAN_OBSERVATION	iNaturalist	Observations	125450095		nadejda_vjatkina	2022-07-09T14:35:09	CC_BY_NC_4_0	nadejda_vjatkina	nadejda_vjatkina			2023-01-30T15:22:09.311Z	StillImage	COORDINATE_ROUNDED;CONTINENT_DERIVED_FROM_COORDINATES
3873541604	50c9509d-22c7-4a22-a47d-8c48425ef4a7	https://www.inaturalist.org/observations/125484511	Animalia	Arthropoda	Insecta	Coleoptera	Chrysomelidae	Chrysolina	Chrysolina fastuosa		SPECIES	Chrysolina fastuosa (Scopoli, 1763)	Chrysolina fastuosa		RU		Altay	PRESENT		28eb1a3f-1c15-4a95-931a-4af90ecb574d	51.175716	82.992134							2022-07-09T10:32:06	9	7	2022	4459883	4459883	HUMAN_OBSERVATION	iNaturalist	Observations	125484511		Павел Голяков	2022-07-09T18:15:47	CC_BY_NC_4_0	Павел Голяков	Павел Голяков			2023-01-30T15:10:41.969Z	StillImage	COORDINATE_ROUNDED;CONTINENT_DERIVED_FROM_COORDINATES
3873538089	50c9509d-22c7-4a22-a47d-8c48425ef4a7	https://www.inaturalist.org/observations/126847286	Animalia	Arthropoda	Insecta	Coleoptera	Chrysomelidae	Chrysolina	Chrysolina fastuosa		SPECIES	Chrysolina fastuosa (Scopoli, 1763)	Chrysolina fastuosa		FI		Western Finland	PRESENT		28eb1a3f-1c15-4a95-931a-4af90ecb574d	60.745415	21.756152	488						2022-07-02T17:07:00	2	7	2022	4459883	4459883	HUMAN_OBSERVATION	iNaturalist	Observations	126847286		Tero Linjama	2022-07-18T18:35:04	CC_BY_NC_4_0	Tero Linjama	Tero Linjama			2023-01-30T15:22:52.263Z	StillImage	COORDINATE_ROUNDED;CONTINENT_DERIVED_FROM_COORDINATES
3873524412	50c9509d-22c7-4a22-a47d-8c48425ef4a7	https://www.inaturalist.org/observations/125422914	Animalia	Arthropoda	Insecta	Coleoptera	Chrysomelidae	Chrysolina	Chrysolina fastuosa		SPECIES	Chrysolina fastuosa (Scopoli, 1763)	Chrysolina fastuosa		RU		Perm'	PRESENT		28eb1a3f-1c15-4a95-931a-4af90ecb574d	57.436566	56.944867	8						2022-07-08T14:15:00	8	7	2022	4459883	4459883	HUMAN_OBSERVATION	iNaturalist	Observations	125422914		Masha	2022-07-09T10:18:49	CC_BY_NC_4_0	Masha	Masha			2023-01-30T15:01:52.249Z	StillImage	COORDINATE_ROUNDED;CONTINENT_DERIVED_FROM_COORDINATES
3873485183	50c9509d-22c7-4a22-a47d-8c48425ef4a7	https://www.inaturalist.org/observations/126466030	Animalia	Arthropoda	Insecta	Coleoptera	Chrysomelidae	Chrysolina	Chrysolina fastuosa		SPECIES	Chrysolina fastuosa (Scopoli, 1763)	Chrysolina fastuosa		HU		Budapest	PRESENT		28eb1a3f-1c15-4a95-931a-4af90ecb574d	47.574709	19.040733	878						2022-07-16T00:00:00	16	7	2022	4459883	4459883	HUMAN_OBSERVATION	iNaturalist	Observations	126466030		Székely Áron	2022-07-16T13:09:07	CC_BY_NC_4_0	Somogyi Anna Ágnes	Somogyi Anna Ágnes			2023-01-30T15:01:55.072Z	StillImage	COORDINATE_ROUNDED;CONTINENT_DERIVED_FROM_COORDINATES
3873483355	50c9509d-22c7-4a22-a47d-8c48425ef4a7	https://www.inaturalist.org/observations/127240348	Animalia	Arthropoda	Insecta	Coleoptera	Chrysomelidae	Chrysolina	Chrysolina fastuosa		SPECIES	Chrysolina fastuosa (Scopoli, 1763)	Chrysolina fastuosa		RU		Moscow City	PRESENT		28eb1a3f-1c15-4a95-931a-4af90ecb574d	55.870688	37.729804	15						2022-07-16T13:24:00	16	7	2022	4459883	4459883	HUMAN_OBSERVATION	iNaturalist	Observations	127240348		Соколков Юрий Павлович	2022-07-21T16:20:37	CC_BY_NC_4_0	Соколков Юрий Павлович	Соколков Юрий Павлович			2023-01-30T15:22:59.191Z	StillImage	COORDINATE_ROUNDED;CONTINENT_DERIVED_FROM_COORDINATES
3873445000	50c9509d-22c7-4a22-a47d-8c48425ef4a7	https://www.inaturalist.org/observations/127251456	Animalia	Arthropoda	Insecta	Coleoptera	Chrysomelidae	Chrysolina	Chrysolina fastuosa		SPECIES	Chrysolina fastuosa (Scopoli, 1763)	Chrysolina fastuosa		RU		Moscow City	PRESENT		28eb1a3f-1c15-4a95-931a-4af90ecb574d	55.870251	37.730207	31						2022-07-16T13:48:00	16	7	2022	4459883	4459883	HUMAN_OBSERVATION	iNaturalist	Observations	127251456		Соколков Юрий Павлович	2022-07-21T17:45:20	CC_BY_NC_4_0	Соколков Юрий Павлович	Соколков Юрий Павлович			2023-01-30T15:11:59.145Z	StillImage	COORDINATE_ROUNDED;CONTINENT_DERIVED_FROM_COORDINATES
3873379301	50c9509d-22c7-4a22-a47d-8c48425ef4a7	https://www.inaturalist.org/observations/126670000	Animalia	Arthropoda	Insecta	Coleoptera	Chrysomelidae	Chrysolina	Chrysolina fastuosa		SPECIES	Chrysolina fastuosa (Scopoli, 1763)	Chrysolina fastuosa		AT		Kärnten	PRESENT		28eb1a3f-1c15-4a95-931a-4af90ecb574d	46.856737	13.93409							2022-07-15T18:18:00	15	7	2022	4459883	4459883	HUMAN_OBSERVATION	iNaturalist	Observations	126670000		AWI i Pr.	2022-07-18T11:07:54	CC_BY_NC_4_0	tamarita	tamarita			2023-01-30T15:20:17.366Z	StillImage	COORDINATE_ROUNDED;CONTINENT_DERIVED_FROM_COORDINATES
3873361111	50c9509d-22c7-4a22-a47d-8c48425ef4a7	https://www.inaturalist.org/observations/126612918	Animalia	Arthropoda	Insecta	Coleoptera	Chrysomelidae	Chrysolina	Chrysolina fastuosa		SPECIES	Chrysolina fastuosa (Scopoli, 1763)	Chrysolina fastuosa		UA		Volyn	PRESENT		28eb1a3f-1c15-4a95-931a-4af90ecb574d	50.851209	24.292957							2022-07-16T17:45:00	16	7	2022	4459883	4459883	HUMAN_OBSERVATION	iNaturalist	Observations	126612918		Alexander Baransky	2022-07-17T09:13:06	CC_BY_NC_4_0	Alexander Baransky	Alexander Baransky			2023-01-30T15:23:15.363Z	StillImage	COORDINATE_ROUNDED;CONTINENT_DERIVED_FROM_COORDINATES
3873356235	50c9509d-22c7-4a22-a47d-8c48425ef4a7	https://www.inaturalist.org/observations/126680713	Animalia	Arthropoda	Insecta	Coleoptera	Chrysomelidae	Chrysolina	Chrysolina fastuosa		SPECIES	Chrysolina fastuosa (Scopoli, 1763)	Chrysolina fastuosa		GB		England	PRESENT		28eb1a3f-1c15-4a95-931a-4af90ecb574d	53.187202	-1.496095							2022-07-17T18:59:39	17	7	2022	4459883	4459883	HUMAN_OBSERVATION	iNaturalist	Observations	126680713		Emma Harpham	2022-07-17T18:01:56	CC_BY_NC_4_0	Emma Harpham	Emma Harpham			2023-01-30T15:02:27.164Z	StillImage	COORDINATE_ROUNDED;CONTINENT_DERIVED_FROM_COORDINATES
3873311125	50c9509d-22c7-4a22-a47d-8c48425ef4a7	https://www.inaturalist.org/observations/125180268	Animalia	Arthropoda	Insecta	Coleoptera	Chrysomelidae	Chrysolina	Chrysolina fastuosa		SPECIES	Chrysolina fastuosa (Scopoli, 1763)	Chrysolina fastuosa		US		Vermont	PRESENT		28eb1a3f-1c15-4a95-931a-4af90ecb574d	43.875028	-72.351488	8						2022-07-07T11:57:56	7	7	2022	4459883	4459883	HUMAN_OBSERVATION	iNaturalist	Observations	125180268		Kyle Jones	2022-07-07T16:05:25	CC_BY_NC_4_0	Kyle Jones	Kyle Jones			2023-01-30T15:20:54.347Z	StillImage	COORDINATE_ROUNDED;CONTINENT_DERIVED_FROM_COORDINATES
3873201147	50c9509d-22c7-4a22-a47d-8c48425ef4a7	https://www.inaturalist.org/observations/126059259	Animalia	Arthropoda	Insecta	Coleoptera	Chrysomelidae	Chrysolina	Chrysolina fastuosa		SPECIES	Chrysolina fastuosa (Scopoli, 1763)	Chrysolina fastuosa		LT		Marijampoles	PRESENT		28eb1a3f-1c15-4a95-931a-4af90ecb574d	54.901465	23.484964	15						2022-07-13T15:21:00	13	7	2022	4459883	4459883	HUMAN_OBSERVATION	iNaturalist	Observations	126059259		Vytautas	2022-07-13T13:22:30	CC_BY_NC_4_0	Vytautas	Vytautas			2023-01-30T15:21:12.035Z	StillImage	COORDINATE_ROUNDED;CONTINENT_DERIVED_FROM_COORDINATES
3873189961	50c9509d-22c7-4a22-a47d-8c48425ef4a7	https://www.inaturalist.org/observations/127639791	Animalia	Arthropoda	Insecta	Coleoptera	Chrysomelidae	Chrysolina	Chrysolina fastuosa		SPECIES	Chrysolina fastuosa (Scopoli, 1763)	Chrysolina fastuosa		BA		Republika Srpska	PRESENT		28eb1a3f-1c15-4a95-931a-4af90ecb574d	44.586128	17.885421	341						2022-07-17T18:53:08	17	7	2022	4459883	4459883	HUMAN_OBSERVATION	iNaturalist	Observations	127639791		Roman Burgsteiner	2022-07-24T10:28:38	CC_BY_NC_4_0	alexander_virgolini	alexander_virgolini			2023-01-30T15:20:37.031Z	StillImage	COORDINATE_ROUNDED;CONTINENT_DERIVED_FROM_COORDINATES
3873178938	50c9509d-22c7-4a22-a47d-8c48425ef4a7	https://www.inaturalist.org/observations/125803468	Animalia	Arthropoda	Insecta	Coleoptera	Chrysomelidae	Chrysolina	Chrysolina fastuosa		SPECIES	Chrysolina fastuosa (Scopoli, 1763)	Chrysolina fastuosa		IT		Lombardia	PRESENT		28eb1a3f-1c15-4a95-931a-4af90ecb574d	45.949442	8.688409	1508						2022-07-10T11:31:23	10	7	2022	4459883	4459883	HUMAN_OBSERVATION	iNaturalist	Observations	125803468		Paola Casale	2022-07-11T16:55:03	CC_BY_NC_4_0	Paola Casale	Paola Casale			2023-01-30T15:21:19.585Z	StillImage	COORDINATE_ROUNDED;CONTINENT_DERIVED_FROM_COORDINATES
3873174132	50c9509d-22c7-4a22-a47d-8c48425ef4a7	https://www.inaturalist.org/observations/125905554	Animalia	Arthropoda	Insecta	Coleoptera	Chrysomelidae	Chrysolina	Chrysolina fastuosa		SPECIES	Chrysolina fastuosa (Scopoli, 1763)	Chrysolina fastuosa		AT		Steiermark	PRESENT		28eb1a3f-1c15-4a95-931a-4af90ecb574d	47.529783	14.064376	8						2022-07-12T12:11:58	12	7	2022	4459883	4459883	HUMAN_OBSERVATION	iNaturalist	Observations	125905554		Roman Burgsteiner	2022-07-13T14:54:08	CC_BY_NC_4_0	Valerian A. E. Staudinger	Valerian A. E. Staudinger			2023-01-30T15:12:47.456Z	StillImage	COORDINATE_ROUNDED;CONTINENT_DERIVED_FROM_COORDINATES
3873170793	50c9509d-22c7-4a22-a47d-8c48425ef4a7	https://www.inaturalist.org/observations/127867506	Animalia	Arthropoda	Insecta	Coleoptera	Chrysomelidae	Chrysolina	Chrysolina fastuosa		SPECIES	Chrysolina fastuosa (Scopoli, 1763)	Chrysolina fastuosa		RU		Tula	PRESENT		28eb1a3f-1c15-4a95-931a-4af90ecb574d	53.814801	36.373765	8						2022-07-24T15:02:00	24	7	2022	4459883	4459883	HUMAN_OBSERVATION	iNaturalist	Observations	127867506		akven	2022-07-25T17:08:54	CC_BY_NC_4_0	akven	akven			2023-01-30T15:22:44.880Z	StillImage	COORDINATE_ROUNDED;CONTINENT_DERIVED_FROM_COORDINATES
3873167997	50c9509d-22c7-4a22-a47d-8c48425ef4a7	https://www.inaturalist.org/observations/126070770	Animalia	Arthropoda	Insecta	Coleoptera	Chrysomelidae	Chrysolina	Chrysolina fastuosa		SPECIES	Chrysolina fastuosa (Scopoli, 1763)	Chrysolina fastuosa		LV		Riga	PRESENT		28eb1a3f-1c15-4a95-931a-4af90ecb574d	57.017624	24.222637							2022-07-13T17:52:57	13	7	2022	4459883	4459883	HUMAN_OBSERVATION	iNaturalist	Observations	126070770		Jelena Kovalyova	2022-07-13T14:59:59	CC_BY_NC_4_0	Jelena Kovalyova	Jelena Kovalyova			2023-01-30T15:01:52.789Z	StillImage	COORDINATE_ROUNDED;CONTINENT_DERIVED_FROM_COORDINATES
3873165509	50c9509d-22c7-4a22-a47d-8c48425ef4a7	https://www.inaturalist.org/observations/127240617	Animalia	Arthropoda	Insecta	Coleoptera	Chrysomelidae	Chrysolina	Chrysolina fastuosa		SPECIES	Chrysolina fastuosa (Scopoli, 1763)	Chrysolina fastuosa		RU		Moscow City	PRESENT		28eb1a3f-1c15-4a95-931a-4af90ecb574d	55.870509	37.729765	15						2022-07-16T13:25:00	16	7	2022	4459883	4459883	HUMAN_OBSERVATION	iNaturalist	Observations	127240617		Соколков Юрий Павлович	2022-07-21T16:22:25	CC_BY_NC_4_0	Соколков Юрий Павлович	Соколков Юрий Павлович			2023-01-30T15:02:05.787Z	StillImage	COORDINATE_ROUNDED;CONTINENT_DERIVED_FROM_COORDINATES
3873164818	50c9509d-22c7-4a22-a47d-8c48425ef4a7	https://www.inaturalist.org/observations/125783463	Animalia	Arthropoda	Insecta	Coleoptera	Chrysomelidae	Chrysolina	Chrysolina fastuosa		SPECIES	Chrysolina fastuosa (Scopoli, 1763)	Chrysolina fastuosa		DK		Syddanmark	PRESENT		28eb1a3f-1c15-4a95-931a-4af90ecb574d	55.250358	9.517875	4						2022-07-11T16:02:37	11	7	2022	4459883	4459883	HUMAN_OBSERVATION	iNaturalist	Observations	125783463		mortensenk	2022-07-11T14:26:07	CC_BY_NC_4_0	mortensenk	mortensenk			2023-01-30T15:11:22.976Z	StillImage	COORDINATE_ROUNDED;CONTINENT_DERIVED_FROM_COORDINATES
3873163831	50c9509d-22c7-4a22-a47d-8c48425ef4a7	https://www.inaturalist.org/observations/126048521	Animalia	Arthropoda	Insecta	Coleoptera	Chrysomelidae	Chrysolina	Chrysolina fastuosa		SPECIES	Chrysolina fastuosa (Scopoli, 1763)	Chrysolina fastuosa		NL		Gelderland	PRESENT		28eb1a3f-1c15-4a95-931a-4af90ecb574d	51.874048	5.778535	10						2022-07-04T17:59:00	4	7	2022	4459883	4459883	HUMAN_OBSERVATION	iNaturalist	Observations	126048521		dgcurrywheel	2022-07-13T11:22:10	CC_BY_NC_4_0	dgcurrywheel	dgcurrywheel			2023-01-30T15:11:14.887Z	StillImage	COORDINATE_ROUNDED;CONTINENT_DERIVED_FROM_COORDINATES
3873156287	50c9509d-22c7-4a22-a47d-8c48425ef4a7	https://www.inaturalist.org/observations/126866626	Animalia	Arthropoda	Insecta	Coleoptera	Chrysomelidae	Chrysolina	Chrysolina fastuosa		SPECIES	Chrysolina fastuosa (Scopoli, 1763)	Chrysolina fastuosa		UA		Zhytomyr	PRESENT		28eb1a3f-1c15-4a95-931a-4af90ecb574d	50.214619	27.945522	31						2022-07-16T11:35:00	16	7	2022	4459883	4459883	HUMAN_OBSERVATION	iNaturalist	Observations	126866626		olexandr_ghryb	2022-07-18T20:51:27	CC_BY_NC_4_0	olexandr_ghryb	olexandr_ghryb			2023-01-30T15:12:06.256Z	StillImage	COORDINATE_ROUNDED;CONTINENT_DERIVED_FROM_COORDINATES
3873155873	50c9509d-22c7-4a22-a47d-8c48425ef4a7	https://www.inaturalist.org/observations/126486709	Animalia	Arthropoda	Insecta	Coleoptera	Chrysomelidae	Chrysolina	Chrysolina fastuosa		SPECIES	Chrysolina fastuosa (Scopoli, 1763)	Chrysolina fastuosa		DE		Sachsen	PRESENT		28eb1a3f-1c15-4a95-931a-4af90ecb574d	50.625873	12.487327	8						2022-07-16T12:28:23	16	7	2022	4459883	4459883	HUMAN_OBSERVATION	iNaturalist	Observations	126486709		Peter Gabler	2022-07-16T15:10:14	CC0_1_0	Peter Gabler	Peter Gabler			2023-01-30T15:10:59.911Z	StillImage	COORDINATE_ROUNDED;CONTINENT_DERIVED_FROM_COORDINATES
3873155173	50c9509d-22c7-4a22-a47d-8c48425ef4a7	https://www.inaturalist.org/observations/126094180	Animalia	Arthropoda	Insecta	Coleoptera	Chrysomelidae	Chrysolina	Chrysolina fastuosa		SPECIES	Chrysolina fastuosa (Scopoli, 1763)	Chrysolina fastuosa		DE		Baden-Württemberg	PRESENT		28eb1a3f-1c15-4a95-931a-4af90ecb574d	48.074086	9.177501	50						2022-07-13T17:49:23	13	7	2022	4459883	4459883	HUMAN_OBSERVATION	iNaturalist	Observations	126094180		adebar24	2022-07-13T17:59:12	CC_BY_NC_4_0	adebar24	adebar24			2023-01-30T15:22:11.615Z	StillImage	COORDINATE_ROUNDED;CONTINENT_DERIVED_FROM_COORDINATES
3873147874	50c9509d-22c7-4a22-a47d-8c48425ef4a7	https://www.inaturalist.org/observations/126071921	Animalia	Arthropoda	Insecta	Coleoptera	Chrysomelidae	Chrysolina	Chrysolina fastuosa		SPECIES	Chrysolina fastuosa (Scopoli, 1763)	Chrysolina fastuosa		PL		Lublin	PRESENT		28eb1a3f-1c15-4a95-931a-4af90ecb574d	50.612385	23.002285							2022-07-13T14:03:00	13	7	2022	4459883	4459883	HUMAN_OBSERVATION	iNaturalist	Observations	126071921		natan_halinowski	2022-07-13T15:33:53	CC_BY_NC_4_0	natan_halinowski	natan_halinowski			2023-01-30T15:11:25.262Z	StillImage	COORDINATE_ROUNDED;CONTINENT_DERIVED_FROM_COORDINATES
3873130343	50c9509d-22c7-4a22-a47d-8c48425ef4a7	https://www.inaturalist.org/observations/127651039	Animalia	Arthropoda	Insecta	Coleoptera	Chrysomelidae	Chrysolina	Chrysolina fastuosa		SPECIES	Chrysolina fastuosa (Scopoli, 1763)	Chrysolina fastuosa		DE		Nordrhein-Westfalen	PRESENT		28eb1a3f-1c15-4a95-931a-4af90ecb574d	50.858462	7.179505	26293						2022-07-23T16:26:58	23	7	2022	4459883	4459883	HUMAN_OBSERVATION	iNaturalist	Observations	127651039		amynubi	2022-07-24T10:10:25	CC_BY_NC_4_0	amynubi	amynubi			2023-01-30T15:01:42.040Z	StillImage	COORDINATE_ROUNDED;CONTINENT_DERIVED_FROM_COORDINATES
3873020110	50c9509d-22c7-4a22-a47d-8c48425ef4a7	https://www.inaturalist.org/observations/125346775	Animalia	Arthropoda	Insecta	Coleoptera	Chrysomelidae	Chrysolina	Chrysolina fastuosa		SPECIES	Chrysolina fastuosa (Scopoli, 1763)	Chrysolina fastuosa		PL		Pomeranian	PRESENT		28eb1a3f-1c15-4a95-931a-4af90ecb574d	54.359278	18.532244	110						2022-07-08T18:44:00	8	7	2022	4459883	4459883	HUMAN_OBSERVATION	iNaturalist	Observations	125346775		Bogdan Mazur	2022-07-08T19:35:39	CC_BY_NC_4_0	Bogdan Mazur	Bogdan Mazur			2023-01-30T15:02:08.523Z	StillImage	COORDINATE_ROUNDED;CONTINENT_DERIVED_FROM_COORDINATES
3872950769	50c9509d-22c7-4a22-a47d-8c48425ef4a7	https://www.inaturalist.org/observations/123601023	Animalia	Arthropoda	Insecta	Coleoptera	Chrysomelidae	Chrysolina	Chrysolina fastuosa		SPECIES	Chrysolina fastuosa (Scopoli, 1763)	Chrysolina fastuosa		CZ		Jihomoravský	PRESENT		28eb1a3f-1c15-4a95-931a-4af90ecb574d	48.920692	17.432122	16						2022-06-26T16:29:45	26	6	2022	4459883	4459883	HUMAN_OBSERVATION	iNaturalist	Observations	123601023		stimil	2022-06-26T21:37:48	CC_BY_NC_4_0	stimil	stimil			2023-01-30T15:01:42.099Z	StillImage	COORDINATE_ROUNDED;CONTINENT_DERIVED_FROM_COORDINATES
3872946757	50c9509d-22c7-4a22-a47d-8c48425ef4a7	https://www.inaturalist.org/observations/122997667	Animalia	Arthropoda	Insecta	Coleoptera	Chrysomelidae	Chrysolina	Chrysolina fastuosa		SPECIES	Chrysolina fastuosa (Scopoli, 1763)	Chrysolina fastuosa		HU		Pest	PRESENT		28eb1a3f-1c15-4a95-931a-4af90ecb574d	47.984821	18.797455	15						2022-06-22T14:50:00	22	6	2022	4459883	4459883	HUMAN_OBSERVATION	iNaturalist	Observations	122997667		palj81	2022-06-22T20:35:58	CC_BY_NC_4_0	palj81	palj81			2023-01-30T15:10:47.822Z	StillImage	COORDINATE_ROUNDED;CONTINENT_DERIVED_FROM_COORDINATES
3872942120	50c9509d-22c7-4a22-a47d-8c48425ef4a7	https://www.inaturalist.org/observations/126115401	Animalia	Arthropoda	Insecta	Coleoptera	Chrysomelidae	Chrysolina	Chrysolina fastuosa		SPECIES	Chrysolina fastuosa (Scopoli, 1763)	Chrysolina fastuosa		DE		Baden-Württemberg	PRESENT		28eb1a3f-1c15-4a95-931a-4af90ecb574d	48.922951	8.50743	50						2022-07-12T17:27:30	12	7	2022	4459883	4459883	HUMAN_OBSERVATION	iNaturalist	Observations	126115401		beetledavid	2022-07-13T20:42:03	CC_BY_NC_4_0	beetledavid	beetledavid			2023-01-30T15:01:25.961Z	StillImage	COORDINATE_ROUNDED;CONTINENT_DERIVED_FROM_COORDINATES
3872901494	50c9509d-22c7-4a22-a47d-8c48425ef4a7	https://www.inaturalist.org/observations/89438404	Animalia	Arthropoda	Insecta	Coleoptera	Chrysomelidae	Chrysolina	Chrysolina fastuosa		SPECIES	Chrysolina fastuosa (Scopoli, 1763)	Chrysolina fastuosa		CZ		Ústecký	PRESENT		28eb1a3f-1c15-4a95-931a-4af90ecb574d	50.874603	14.300141							2021-07-31T19:40:32	31	7	2021	4459883	4459883	HUMAN_OBSERVATION	iNaturalist	Observations	89438404		malinaj	2021-08-01T05:37:07	CC_BY_NC_4_0	malinaj	malinaj			2023-01-30T15:08:31.105Z	StillImage	COORDINATE_ROUNDED;CONTINENT_DERIVED_FROM_COORDINATES
3872890831	50c9509d-22c7-4a22-a47d-8c48425ef4a7	https://www.inaturalist.org/observations/125142014	Animalia	Arthropoda	Insecta	Coleoptera	Chrysomelidae	Chrysolina	Chrysolina fastuosa		SPECIES	Chrysolina fastuosa (Scopoli, 1763)	Chrysolina fastuosa		DE		Hessen	PRESENT		28eb1a3f-1c15-4a95-931a-4af90ecb574d	50.170889	8.542494	72						2022-07-06T17:29:00	6	7	2022	4459883	4459883	HUMAN_OBSERVATION	iNaturalist	Observations	125142014		Klaus Dühr	2022-07-07T09:36:08	CC_BY_NC_4_0	Klaus Dühr	Klaus Dühr			2023-01-30T15:10:56.830Z		COORDINATE_ROUNDED;CONTINENT_DERIVED_FROM_COORDINATES
3872879088	50c9509d-22c7-4a22-a47d-8c48425ef4a7	https://www.inaturalist.org/observations/125191073	Animalia	Arthropoda	Insecta	Coleoptera	Chrysomelidae	Chrysolina	Chrysolina fastuosa		SPECIES	Chrysolina fastuosa (Scopoli, 1763)	Chrysolina fastuosa		LT		Kauno	PRESENT		28eb1a3f-1c15-4a95-931a-4af90ecb574d	54.846718	23.670589							2022-07-07T19:04:27	7	7	2022	4459883	4459883	HUMAN_OBSERVATION	iNaturalist	Observations	125191073		Rytis	2022-07-07T17:32:24	CC_BY_NC_4_0	Rytis	Rytis			2023-01-30T15:22:32.118Z	StillImage	COORDINATE_ROUNDED;CONTINENT_DERIVED_FROM_COORDINATES
3872872252	50c9509d-22c7-4a22-a47d-8c48425ef4a7	https://www.inaturalist.org/observations/125778473	Animalia	Arthropoda	Insecta	Coleoptera	Chrysomelidae	Chrysolina	Chrysolina fastuosa		SPECIES	Chrysolina fastuosa (Scopoli, 1763)	Chrysolina fastuosa		AT		Steiermark	PRESENT		28eb1a3f-1c15-4a95-931a-4af90ecb574d	46.87011	15.84462							2022-07-11T12:54:00	11	7	2022	4459883	4459883	HUMAN_OBSERVATION	iNaturalist	Observations	125778473		Sepp Schmid	2022-07-11T13:45:48	CC_BY_NC_4_0	Sepp Schmid	Sepp Schmid			2023-01-30T15:11:53.329Z	StillImage	CONTINENT_DERIVED_FROM_COORDINATES
3860821309	50c9509d-22c7-4a22-a47d-8c48425ef4a7	https://www.inaturalist.org/observations/124934717	Animalia	Arthropoda	Insecta	Coleoptera	Chrysomelidae	Chrysolina	Chrysolina fastuosa		SPECIES	Chrysolina fastuosa (Scopoli, 1763)	Chrysolina fastuosa		DE		Hessen	PRESENT		28eb1a3f-1c15-4a95-931a-4af90ecb574d	51.008817	9.935292	8						2022-07-05T15:55:00	5	7	2022	4459883	4459883	HUMAN_OBSERVATION	iNaturalist	Observations	124934717		dirkpetersmann	2022-07-05T20:41:08	CC_BY_NC_4_0	dirkpetersmann	dirkpetersmann			2023-01-30T15:21:17.792Z	StillImage	COORDINATE_ROUNDED;CONTINENT_DERIVED_FROM_COORDINATES
3860755925	50c9509d-22c7-4a22-a47d-8c48425ef4a7	https://www.inaturalist.org/observations/121895335	Animalia	Arthropoda	Insecta	Coleoptera	Chrysomelidae	Chrysolina	Chrysolina fastuosa		SPECIES	Chrysolina fastuosa (Scopoli, 1763)	Chrysolina fastuosa		AT		Steiermark	PRESENT		28eb1a3f-1c15-4a95-931a-4af90ecb574d	47.280413	14.778484	8						2022-06-14T15:37:00	14	6	2022	4459883	4459883	HUMAN_OBSERVATION	iNaturalist	Observations	121895335		E. A.	2022-06-15T17:01:54	CC_BY_4_0	E. A.	E. A.			2023-01-30T15:10:50.732Z	StillImage	COORDINATE_ROUNDED;CONTINENT_DERIVED_FROM_COORDINATES
3860723287	50c9509d-22c7-4a22-a47d-8c48425ef4a7	https://www.inaturalist.org/observations/122518819	Animalia	Arthropoda	Insecta	Coleoptera	Chrysomelidae	Chrysolina	Chrysolina fastuosa		SPECIES	Chrysolina fastuosa (Scopoli, 1763)	Chrysolina fastuosa		RU		Kaliningrad	PRESENT		28eb1a3f-1c15-4a95-931a-4af90ecb574d	54.862198	21.627607							2022-06-19T12:14:17	19	6	2022	4459883	4459883	HUMAN_OBSERVATION	iNaturalist	Observations	122518819		AWI i Pr.	2022-06-19T18:52:46	CC0_1_0	raw_no	raw_no			2023-01-30T15:01:54.698Z	StillImage	COORDINATE_ROUNDED;CONTINENT_DERIVED_FROM_COORDINATES
3860718400	50c9509d-22c7-4a22-a47d-8c48425ef4a7	https://www.inaturalist.org/observations/121426378	Animalia	Arthropoda	Insecta	Coleoptera	Chrysomelidae	Chrysolina	Chrysolina fastuosa		SPECIES	Chrysolina fastuosa (Scopoli, 1763)	Chrysolina fastuosa		FI		Southern Finland	PRESENT		28eb1a3f-1c15-4a95-931a-4af90ecb574d	60.211138	24.840687	325						2022-06-12T13:12:00	12	6	2022	4459883	4459883	HUMAN_OBSERVATION	iNaturalist	Observations	121426378		Pekka Malinen	2022-06-12T16:09:23	CC_BY_NC_4_0	Samu Piha	Samu Piha			2023-01-30T15:20:16.850Z	StillImage	COORDINATE_ROUNDED;CONTINENT_DERIVED_FROM_COORDINATES
3860701249	50c9509d-22c7-4a22-a47d-8c48425ef4a7	https://www.inaturalist.org/observations/122460678	Animalia	Arthropoda	Insecta	Coleoptera	Chrysomelidae	Chrysolina	Chrysolina fastuosa		SPECIES	Chrysolina fastuosa (Scopoli, 1763)	Chrysolina fastuosa		AT		Kärnten	PRESENT		28eb1a3f-1c15-4a95-931a-4af90ecb574d	46.60067	13.90374							2022-06-18T18:55:22	18	6	2022	4459883	4459883	HUMAN_OBSERVATION	iNaturalist	Observations	122460678		schnilf	2022-06-19T12:00:27	CC_BY_NC_4_0	schnilf	schnilf			2023-01-30T15:12:04.540Z	StillImage	COORDINATE_ROUNDED;CONTINENT_DERIVED_FROM_COORDINATES
3860697945	50c9509d-22c7-4a22-a47d-8c48425ef4a7	https://www.inaturalist.org/observations/124404935	Animalia	Arthropoda	Insecta	Coleoptera	Chrysomelidae	Chrysolina	Chrysolina fastuosa		SPECIES	Chrysolina fastuosa (Scopoli, 1763)	Chrysolina fastuosa		CH		Aargau	PRESENT		28eb1a3f-1c15-4a95-931a-4af90ecb574d	47.445252	8.025734	8000						2022-07-02T15:43:00	2	7	2022	4459883	4459883	HUMAN_OBSERVATION	iNaturalist	Observations	124404935		ruebezahl	2022-07-02T16:07:14	CC0_1_0	ruebezahl	ruebezahl			2023-01-30T15:20:44.903Z	StillImage	COORDINATE_ROUNDED;CONTINENT_DERIVED_FROM_COORDINATES
3860694267	50c9509d-22c7-4a22-a47d-8c48425ef4a7	https://www.inaturalist.org/observations/120133660	Animalia	Arthropoda	Insecta	Coleoptera	Chrysomelidae	Chrysolina	Chrysolina fastuosa		SPECIES	Chrysolina fastuosa (Scopoli, 1763)	Chrysolina fastuosa		DE		Berlin	PRESENT		28eb1a3f-1c15-4a95-931a-4af90ecb574d	52.494847	13.257137	15						2022-06-03T10:34:00	3	6	2022	4459883	4459883	HUMAN_OBSERVATION	iNaturalist	Observations	120133660		Alexis	2022-06-04T10:36:08	CC_BY_4_0	Alexis	Alexis			2023-01-30T15:02:03.686Z	StillImage	COORDINATE_ROUNDED;CONTINENT_DERIVED_FROM_COORDINATES
3860690497	50c9509d-22c7-4a22-a47d-8c48425ef4a7	https://www.inaturalist.org/observations/125005012	Animalia	Arthropoda	Insecta	Coleoptera	Chrysomelidae	Chrysolina	Chrysolina fastuosa		SPECIES	Chrysolina fastuosa (Scopoli, 1763)	Chrysolina fastuosa		DE		Nordrhein-Westfalen	PRESENT		28eb1a3f-1c15-4a95-931a-4af90ecb574d	51.257042	7.454053	8						2022-07-06T13:08:36	6	7	2022	4459883	4459883	HUMAN_OBSERVATION	iNaturalist	Observations	125005012		eyekosaeder	2022-07-06T11:09:37	CC_BY_NC_4_0	eyekosaeder	eyekosaeder			2023-01-30T15:01:59.094Z	StillImage	COORDINATE_ROUNDED;CONTINENT_DERIVED_FROM_COORDINATES
3860682810	50c9509d-22c7-4a22-a47d-8c48425ef4a7	https://www.inaturalist.org/observations/124291400	Animalia	Arthropoda	Insecta	Coleoptera	Chrysomelidae	Chrysolina	Chrysolina fastuosa		SPECIES	Chrysolina fastuosa (Scopoli, 1763)	Chrysolina fastuosa		IT		Piemonte	PRESENT		28eb1a3f-1c15-4a95-931a-4af90ecb574d	44.95768	7.301001							2022-06-25T15:41:15	25	6	2022	4459883	4459883	HUMAN_OBSERVATION	iNaturalist	Observations	124291400		mich8	2022-07-01T20:06:58	CC_BY_NC_4_0	mich8	mich8			2023-01-30T15:22:31.778Z	StillImage	COORDINATE_ROUNDED;CONTINENT_DERIVED_FROM_COORDINATES
3860652394	50c9509d-22c7-4a22-a47d-8c48425ef4a7	https://www.inaturalist.org/observations/119046169	Animalia	Arthropoda	Insecta	Coleoptera	Chrysomelidae	Chrysolina	Chrysolina fastuosa		SPECIES	Chrysolina fastuosa (Scopoli, 1763)	Chrysolina fastuosa		DK		Syddanmark	PRESENT		28eb1a3f-1c15-4a95-931a-4af90ecb574d	55.487888	9.301512	4						2022-05-24T13:16:17	24	5	2022	4459883	4459883	HUMAN_OBSERVATION	iNaturalist	Observations	119046169		Gitte Langgaard Jensen	2022-05-28T12:02:06	CC_BY_NC_4_0	Gitte Langgaard Jensen	Gitte Langgaard Jensen			2023-01-30T15:10:33.405Z	StillImage	COORDINATE_ROUNDED;CONTINENT_DERIVED_FROM_COORDINATES
3860618324	50c9509d-22c7-4a22-a47d-8c48425ef4a7	https://www.inaturalist.org/observations/119036041	Animalia	Arthropoda	Insecta	Coleoptera	Chrysomelidae	Chrysolina	Chrysolina fastuosa		SPECIES	Chrysolina fastuosa (Scopoli, 1763)	Chrysolina fastuosa		RU		Moskva	PRESENT		28eb1a3f-1c15-4a95-931a-4af90ecb574d	56.126549	38.039711	55						2022-05-28T13:11:03	28	5	2022	4459883	4459883	HUMAN_OBSERVATION	iNaturalist	Observations	119036041		vera_kuznetsova	2022-05-28T10:11:24	CC_BY_NC_4_0	vera_kuznetsova	vera_kuznetsova			2023-01-30T15:20:06.145Z	StillImage	COORDINATE_ROUNDED;CONTINENT_DERIVED_FROM_COORDINATES
3860590201	50c9509d-22c7-4a22-a47d-8c48425ef4a7	https://www.inaturalist.org/observations/123490902	Animalia	Arthropoda	Insecta	Coleoptera	Chrysomelidae	Chrysolina	Chrysolina fastuosa		SPECIES	Chrysolina fastuosa (Scopoli, 1763)	Chrysolina fastuosa		DE		Rheinland-Pfalz	PRESENT		28eb1a3f-1c15-4a95-931a-4af90ecb574d	49.561762	7.992608	4						2022-06-26T09:57:08	26	6	2022	4459883	4459883	HUMAN_OBSERVATION	iNaturalist	Observations	123490902		Melanie Cori Sipourk	2022-06-27T10:05:53	CC_BY_NC_4_0	A. Johann	A. Johann			2023-01-30T15:11:44.595Z	StillImage	COORDINATE_ROUNDED;CONTINENT_DERIVED_FROM_COORDINATES
3860587295	50c9509d-22c7-4a22-a47d-8c48425ef4a7	https://www.inaturalist.org/observations/124921568	Animalia	Arthropoda	Insecta	Coleoptera	Chrysomelidae	Chrysolina	Chrysolina fastuosa		SPECIES	Chrysolina fastuosa (Scopoli, 1763)	Chrysolina fastuosa		AT		Steiermark	PRESENT		28eb1a3f-1c15-4a95-931a-4af90ecb574d	46.872095	15.865287							2022-07-05T16:14:00	5	7	2022	4459883	4459883	HUMAN_OBSERVATION	iNaturalist	Observations	124921568		Sepp Schmid	2022-07-05T19:02:56	CC_BY_NC_4_0	Sepp Schmid	Sepp Schmid			2023-01-30T15:23:13.299Z	StillImage	COORDINATE_ROUNDED;CONTINENT_DERIVED_FROM_COORDINATES
3860581743	50c9509d-22c7-4a22-a47d-8c48425ef4a7	https://www.inaturalist.org/observations/121809559	Animalia	Arthropoda	Insecta	Coleoptera	Chrysomelidae	Chrysolina	Chrysolina fastuosa		SPECIES	Chrysolina fastuosa (Scopoli, 1763)	Chrysolina fastuosa		RU		Voronezh	PRESENT		28eb1a3f-1c15-4a95-931a-4af90ecb574d	50.07889	40.16569	748						2022-06-09T00:00:00	9	6	2022	4459883	4459883	HUMAN_OBSERVATION	iNaturalist	Observations	121809559		svg52	2022-06-15T02:44:04	CC_BY_NC_4_0	Philipp Byzov	Philipp Byzov			2023-01-30T15:01:31.086Z	StillImage	COORDINATE_ROUNDED;CONTINENT_DERIVED_FROM_COORDINATES
3860543573	50c9509d-22c7-4a22-a47d-8c48425ef4a7	https://www.inaturalist.org/observations/120492061	Animalia	Arthropoda	Insecta	Coleoptera	Chrysomelidae	Chrysolina	Chrysolina fastuosa		SPECIES	Chrysolina fastuosa (Scopoli, 1763)	Chrysolina fastuosa		UA		Kiev	PRESENT		28eb1a3f-1c15-4a95-931a-4af90ecb574d	50.085734	29.922339	13						2022-06-06T14:15:57	6	6	2022	4459883	4459883	HUMAN_OBSERVATION	iNaturalist	Observations	120492061		Alona Kravchuk	2022-06-06T11:16:47	CC_BY_NC_4_0	Alona Kravchuk	Alona Kravchuk			2023-01-30T15:22:11.389Z	StillImage	COORDINATE_ROUNDED;CONTINENT_DERIVED_FROM_COORDINATES
3860538028	50c9509d-22c7-4a22-a47d-8c48425ef4a7	https://www.inaturalist.org/observations/121069210	Animalia	Arthropoda	Insecta	Coleoptera	Chrysomelidae	Chrysolina	Chrysolina fastuosa		SPECIES	Chrysolina fastuosa (Scopoli, 1763)	Chrysolina fastuosa		CH		Aargau	PRESENT		28eb1a3f-1c15-4a95-931a-4af90ecb574d	47.534048	8.009461	8000						2022-06-10T10:48:00	10	6	2022	4459883	4459883	HUMAN_OBSERVATION	iNaturalist	Observations	121069210		ruebezahl	2022-06-10T09:33:56	CC0_1_0	ruebezahl	ruebezahl			2023-01-30T15:12:20.311Z	StillImage	COORDINATE_ROUNDED;CONTINENT_DERIVED_FROM_COORDINATES
3860531676	50c9509d-22c7-4a22-a47d-8c48425ef4a7	https://www.inaturalist.org/observations/121717983	Animalia	Arthropoda	Insecta	Coleoptera	Chrysomelidae	Chrysolina	Chrysolina fastuosa		SPECIES	Chrysolina fastuosa (Scopoli, 1763)	Chrysolina fastuosa		CH		Aargau	PRESENT		28eb1a3f-1c15-4a95-931a-4af90ecb574d	47.445252	8.025734	8000						2022-06-04T17:26:00	4	6	2022	4459883	4459883	HUMAN_OBSERVATION	iNaturalist	Observations	121717983		ruebezahl	2022-06-14T11:33:18	CC0_1_0	ruebezahl	ruebezahl			2023-01-30T15:11:11.826Z	StillImage	COORDINATE_ROUNDED;CONTINENT_DERIVED_FROM_COORDINATES
3860517961	50c9509d-22c7-4a22-a47d-8c48425ef4a7	https://www.inaturalist.org/observations/122142600	Animalia	Arthropoda	Insecta	Coleoptera	Chrysomelidae	Chrysolina	Chrysolina fastuosa		SPECIES	Chrysolina fastuosa (Scopoli, 1763)	Chrysolina fastuosa		RU		Tatarstan	PRESENT		28eb1a3f-1c15-4a95-931a-4af90ecb574d	55.163748	51.473826	4						2022-06-12T13:38:00	12	6	2022	4459883	4459883	HUMAN_OBSERVATION	iNaturalist	Observations	122142600		Kutushev Radik	2022-06-17T10:45:33	CC_BY_NC_4_0	Kutushev Radik	Kutushev Radik			2023-01-30T15:11:43.502Z	StillImage	COORDINATE_ROUNDED;CONTINENT_DERIVED_FROM_COORDINATES
3860514058	50c9509d-22c7-4a22-a47d-8c48425ef4a7	https://www.inaturalist.org/observations/121067150	Animalia	Arthropoda	Insecta	Coleoptera	Chrysomelidae	Chrysolina	Chrysolina fastuosa		SPECIES	Chrysolina fastuosa (Scopoli, 1763)	Chrysolina fastuosa		DE		Niedersachsen	PRESENT		28eb1a3f-1c15-4a95-931a-4af90ecb574d	53.226244	8.269122	351						2007-07-20T14:07:00	20	7	2007	4459883	4459883	HUMAN_OBSERVATION	iNaturalist	Observations	121067150		Jörg Pageler	2022-06-10T09:00:24	CC_BY_NC_4_0	Jörg Pageler	Jörg Pageler			2023-01-30T15:01:46.556Z	StillImage	COORDINATE_ROUNDED;CONTINENT_DERIVED_FROM_COORDINATES
3860449041	50c9509d-22c7-4a22-a47d-8c48425ef4a7	https://www.inaturalist.org/observations/122160195	Animalia	Arthropoda	Insecta	Coleoptera	Chrysomelidae	Chrysolina	Chrysolina fastuosa		SPECIES	Chrysolina fastuosa (Scopoli, 1763)	Chrysolina fastuosa		AT		Steiermark	PRESENT		28eb1a3f-1c15-4a95-931a-4af90ecb574d	46.991022	15.963107	369						2022-06-17T12:28:00	17	6	2022	4459883	4459883	HUMAN_OBSERVATION	iNaturalist	Observations	122160195		vivaxylocopa	2022-06-17T13:56:26	CC_BY_NC_4_0	vivaxylocopa	vivaxylocopa			2023-01-30T15:01:45.974Z		COORDINATE_ROUNDED;CONTINENT_DERIVED_FROM_COORDINATES
3860432752	50c9509d-22c7-4a22-a47d-8c48425ef4a7	https://www.inaturalist.org/observations/121909943	Animalia	Arthropoda	Insecta	Coleoptera	Chrysomelidae	Chrysolina	Chrysolina fastuosa		SPECIES	Chrysolina fastuosa (Scopoli, 1763)	Chrysolina fastuosa		DE		Hessen	PRESENT		28eb1a3f-1c15-4a95-931a-4af90ecb574d	49.857504	8.638144	31						2022-06-15T18:58:00	15	6	2022	4459883	4459883	HUMAN_OBSERVATION	iNaturalist	Observations	121909943		blaupfeilda	2022-06-15T18:54:39	CC_BY_NC_4_0	blaupfeilda	blaupfeilda			2023-01-30T15:01:39.306Z	StillImage	COORDINATE_ROUNDED;CONTINENT_DERIVED_FROM_COORDINATES
3860415382	50c9509d-22c7-4a22-a47d-8c48425ef4a7	https://www.inaturalist.org/observations/119031417	Animalia	Arthropoda	Insecta	Coleoptera	Chrysomelidae	Chrysolina	Chrysolina fastuosa		SPECIES	Chrysolina fastuosa (Scopoli, 1763)	Chrysolina fastuosa		DK		Midtjylland	PRESENT		28eb1a3f-1c15-4a95-931a-4af90ecb574d	55.865498	9.564315	12						2022-05-28T11:12:36	28	5	2022	4459883	4459883	HUMAN_OBSERVATION	iNaturalist	Observations	119031417		hilding1	2022-05-28T09:13:01	CC_BY_NC_4_0	hilding1	hilding1			2023-01-30T15:01:42.461Z	StillImage	COORDINATE_ROUNDED;CONTINENT_DERIVED_FROM_COORDINATES
3860398350	50c9509d-22c7-4a22-a47d-8c48425ef4a7	https://www.inaturalist.org/observations/119090086	Animalia	Arthropoda	Insecta	Coleoptera	Chrysomelidae	Chrysolina	Chrysolina fastuosa		SPECIES	Chrysolina fastuosa (Scopoli, 1763)	Chrysolina fastuosa		RU		Moskva	PRESENT		28eb1a3f-1c15-4a95-931a-4af90ecb574d	55.745997	36.843963							2022-05-28T11:07:03	28	5	2022	4459883	4459883	HUMAN_OBSERVATION	iNaturalist	Observations	119090086		AWI i Pr.	2022-05-28T19:45:42	CC_BY_NC_4_0	Eugene Yakimova	Eugene Yakimova			2023-01-30T15:10:23.797Z	StillImage	COORDINATE_ROUNDED;CONTINENT_DERIVED_FROM_COORDINATES
3860398283	50c9509d-22c7-4a22-a47d-8c48425ef4a7	https://www.inaturalist.org/observations/120133654	Animalia	Arthropoda	Insecta	Coleoptera	Chrysomelidae	Chrysolina	Chrysolina fastuosa		SPECIES	Chrysolina fastuosa (Scopoli, 1763)	Chrysolina fastuosa		DE		Berlin	PRESENT		28eb1a3f-1c15-4a95-931a-4af90ecb574d	52.488461	13.246118	15						2022-06-03T10:05:00	3	6	2022	4459883	4459883	HUMAN_OBSERVATION	iNaturalist	Observations	120133654		Alexis	2022-06-04T10:36:06	CC_BY_4_0	Alexis	Alexis			2023-01-30T15:01:42.890Z	StillImage	COORDINATE_ROUNDED;CONTINENT_DERIVED_FROM_COORDINATES
3860396029	50c9509d-22c7-4a22-a47d-8c48425ef4a7	https://www.inaturalist.org/observations/120994416	Animalia	Arthropoda	Insecta	Coleoptera	Chrysomelidae	Chrysolina	Chrysolina fastuosa		SPECIES	Chrysolina fastuosa (Scopoli, 1763)	Chrysolina fastuosa		DK		Midtjylland	PRESENT		28eb1a3f-1c15-4a95-931a-4af90ecb574d	56.380382	8.352091	87						2022-06-08T17:17:35	8	6	2022	4459883	4459883	HUMAN_OBSERVATION	iNaturalist	Observations	120994416		pantanico	2022-06-09T19:08:58	CC_BY_NC_4_0	pantanico	pantanico			2023-01-30T15:01:12.341Z	StillImage	COORDINATE_ROUNDED;CONTINENT_DERIVED_FROM_COORDINATES
3860393855	50c9509d-22c7-4a22-a47d-8c48425ef4a7	https://www.inaturalist.org/observations/119565231	Animalia	Arthropoda	Insecta	Coleoptera	Chrysomelidae	Chrysolina	Chrysolina fastuosa		SPECIES	Chrysolina fastuosa (Scopoli, 1763)	Chrysolina fastuosa		UA		Kiev	PRESENT		28eb1a3f-1c15-4a95-931a-4af90ecb574d	50.344584	30.485684	8						2022-05-29T12:29:00	29	5	2022	4459883	4459883	HUMAN_OBSERVATION	iNaturalist	Observations	119565231		Denis Davydov	2022-05-31T10:17:35	CC_BY_NC_4_0	Denis Davydov	Denis Davydov			2023-01-30T15:01:07.406Z	StillImage	COORDINATE_ROUNDED;CONTINENT_DERIVED_FROM_COORDINATES
3860374258	50c9509d-22c7-4a22-a47d-8c48425ef4a7	https://www.inaturalist.org/observations/120154254	Animalia	Arthropoda	Insecta	Coleoptera	Chrysomelidae	Chrysolina	Chrysolina fastuosa		SPECIES	Chrysolina fastuosa (Scopoli, 1763)	Chrysolina fastuosa		MD		Glodeni	PRESENT		28eb1a3f-1c15-4a95-931a-4af90ecb574d	47.767656	27.844653							2022-06-04T16:11:47	4	6	2022	4459883	4459883	HUMAN_OBSERVATION	iNaturalist	Observations	120154254		Michael Geiser	2022-06-04T14:02:35	CC_BY_4_0	Alexandr Stanislavschi	Alexandr Stanislavschi			2023-01-30T15:11:49.386Z	StillImage	COORDINATE_ROUNDED;CONTINENT_DERIVED_FROM_COORDINATES
3860362654	50c9509d-22c7-4a22-a47d-8c48425ef4a7	https://www.inaturalist.org/observations/120521751	Animalia	Arthropoda	Insecta	Coleoptera	Chrysomelidae	Chrysolina	Chrysolina fastuosa		SPECIES	Chrysolina fastuosa (Scopoli, 1763)	Chrysolina fastuosa		HU		Budapest	PRESENT		28eb1a3f-1c15-4a95-931a-4af90ecb574d	47.570758	19.043664	6						2022-06-06T13:59:00	6	6	2022	4459883	4459883	HUMAN_OBSERVATION	iNaturalist	Observations	120521751		palj81	2022-06-07T09:33:34	CC_BY_NC_4_0	apromaco	apromaco			2023-01-30T15:12:22.640Z	StillImage	COORDINATE_ROUNDED;CONTINENT_DERIVED_FROM_COORDINATES
3860349426	50c9509d-22c7-4a22-a47d-8c48425ef4a7	https://www.inaturalist.org/observations/123806278	Animalia	Arthropoda	Insecta	Coleoptera	Chrysomelidae	Chrysolina	Chrysolina fastuosa		SPECIES	Chrysolina fastuosa (Scopoli, 1763)	Chrysolina fastuosa		RU		Kaliningrad	PRESENT		28eb1a3f-1c15-4a95-931a-4af90ecb574d	54.625781	21.01685	357						2022-06-20T04:42:00	20	6	2022	4459883	4459883	HUMAN_OBSERVATION	iNaturalist	Observations	123806278		AWI i Pr.	2022-06-28T19:14:10	CC_BY_NC_4_0	Маргарита Горлачева	Маргарита Горлачева			2023-01-30T15:12:43.003Z	StillImage	COORDINATE_ROUNDED;CONTINENT_DERIVED_FROM_COORDINATES
3860316383	50c9509d-22c7-4a22-a47d-8c48425ef4a7	https://www.inaturalist.org/observations/122633077	Animalia	Arthropoda	Insecta	Coleoptera	Chrysomelidae	Chrysolina	Chrysolina fastuosa		SPECIES	Chrysolina fastuosa (Scopoli, 1763)	Chrysolina fastuosa		DE		Hessen	PRESENT		28eb1a3f-1c15-4a95-931a-4af90ecb574d	50.22251	8.449732	61						2022-06-19T16:00:00	19	6	2022	4459883	4459883	HUMAN_OBSERVATION	iNaturalist	Observations	122633077		Klaus Dühr	2022-06-20T11:31:56	CC_BY_NC_4_0	Klaus Dühr	Klaus Dühr			2023-01-30T15:01:40.610Z		COORDINATE_ROUNDED;CONTINENT_DERIVED_FROM_COORDINATES
3860308621	50c9509d-22c7-4a22-a47d-8c48425ef4a7	https://www.inaturalist.org/observations/120558041	Animalia	Arthropoda	Insecta	Coleoptera	Chrysomelidae	Chrysolina	Chrysolina fastuosa		SPECIES	Chrysolina fastuosa (Scopoli, 1763)	Chrysolina fastuosa		UA		Zhytomyr	PRESENT		28eb1a3f-1c15-4a95-931a-4af90ecb574d	49.910659	28.590031	4860						2022-06-06T22:18:00	6	6	2022	4459883	4459883	HUMAN_OBSERVATION	iNaturalist	Observations	120558041		anastasiavituk	2022-06-06T19:19:43	CC_BY_NC_4_0	anastasiavituk	anastasiavituk			2023-01-30T15:01:54.949Z	StillImage	COORDINATE_ROUNDED;CONTINENT_DERIVED_FROM_COORDINATES
3860303918	50c9509d-22c7-4a22-a47d-8c48425ef4a7	https://www.inaturalist.org/observations/124334329	Animalia	Arthropoda	Insecta	Coleoptera	Chrysomelidae	Chrysolina	Chrysolina fastuosa		SPECIES	Chrysolina fastuosa (Scopoli, 1763)	Chrysolina fastuosa		BE		Wallonie	PRESENT		28eb1a3f-1c15-4a95-931a-4af90ecb574d	50.433265	4.867058							2022-07-01T15:22:00	1	7	2022	4459883	4459883	HUMAN_OBSERVATION	iNaturalist	Observations	124334329		Gilles San Martin	2022-07-02T02:33:02	CC0_1_0	Gilles San Martin	Gilles San Martin			2023-01-30T15:01:52.776Z	StillImage	COORDINATE_ROUNDED;CONTINENT_DERIVED_FROM_COORDINATES
3860286166	50c9509d-22c7-4a22-a47d-8c48425ef4a7	https://www.inaturalist.org/observations/120026636	Animalia	Arthropoda	Insecta	Coleoptera	Chrysomelidae	Chrysolina	Chrysolina fastuosa		SPECIES	Chrysolina fastuosa (Scopoli, 1763)	Chrysolina fastuosa		DE		Nordrhein-Westfalen	PRESENT		28eb1a3f-1c15-4a95-931a-4af90ecb574d	50.769465	7.187579	5350						2022-06-03T15:20:04	3	6	2022	4459883	4459883	HUMAN_OBSERVATION	iNaturalist	Observations	120026636		swsankt	2022-06-03T16:10:46	CC_BY_NC_4_0	swsankt	swsankt			2023-01-30T15:01:48.743Z	StillImage	COORDINATE_ROUNDED;CONTINENT_DERIVED_FROM_COORDINATES
3860269684	50c9509d-22c7-4a22-a47d-8c48425ef4a7	https://www.inaturalist.org/observations/120583978	Animalia	Arthropoda	Insecta	Coleoptera	Chrysomelidae	Chrysolina	Chrysolina fastuosa		SPECIES	Chrysolina fastuosa (Scopoli, 1763)	Chrysolina fastuosa		AT		Wien	PRESENT		28eb1a3f-1c15-4a95-931a-4af90ecb574d	48.22659	16.378385							2022-06-03T19:28:00	3	6	2022	4459883	4459883	HUMAN_OBSERVATION	iNaturalist	Observations	120583978		AWI i Pr.	2022-06-07T10:26:30	CC_BY_NC_4_0	Gertraud Seiser	Gertraud Seiser			2023-01-30T15:10:43.553Z	StillImage	COORDINATE_ROUNDED;CONTINENT_DERIVED_FROM_COORDINATES
3860219695	50c9509d-22c7-4a22-a47d-8c48425ef4a7	https://www.inaturalist.org/observations/120544222	Animalia	Arthropoda	Insecta	Coleoptera	Chrysomelidae	Chrysolina	Chrysolina fastuosa		SPECIES	Chrysolina fastuosa (Scopoli, 1763)	Chrysolina fastuosa		AT		Steiermark	PRESENT		28eb1a3f-1c15-4a95-931a-4af90ecb574d	47.190411	15.593584							2022-05-14T19:25:00	14	5	2022	4459883	4459883	HUMAN_OBSERVATION	iNaturalist	Observations	120544222		bettyglatzhofer	2022-06-06T17:44:48	CC_BY_NC_4_0	bettyglatzhofer	bettyglatzhofer			2023-01-30T15:02:05.048Z		COORDINATE_ROUNDED;CONTINENT_DERIVED_FROM_COORDINATES
3860167955	50c9509d-22c7-4a22-a47d-8c48425ef4a7	https://www.inaturalist.org/observations/119651605	Animalia	Arthropoda	Insecta	Coleoptera	Chrysomelidae	Chrysolina	Chrysolina fastuosa		SPECIES	Chrysolina fastuosa (Scopoli, 1763)	Chrysolina fastuosa		UA		Kiev City	PRESENT		28eb1a3f-1c15-4a95-931a-4af90ecb574d	50.382798	30.505305	5						2022-05-30T18:29:00	30	5	2022	4459883	4459883	HUMAN_OBSERVATION	iNaturalist	Observations	119651605		Andrii Churilov	2022-05-31T22:13:34	CC_BY_NC_4_0	Andrii Churilov	Andrii Churilov			2023-01-30T15:22:01.292Z	StillImage	COORDINATE_ROUNDED;CONTINENT_DERIVED_FROM_COORDINATES
3860159696	50c9509d-22c7-4a22-a47d-8c48425ef4a7	https://www.inaturalist.org/observations/120530401	Animalia	Arthropoda	Insecta	Coleoptera	Chrysomelidae	Chrysolina	Chrysolina fastuosa		SPECIES	Chrysolina fastuosa (Scopoli, 1763)	Chrysolina fastuosa		RU		Novosibirsk	PRESENT		28eb1a3f-1c15-4a95-931a-4af90ecb574d	54.811583	83.131172	10						2022-06-04T16:26:00	4	6	2022	4459883	4459883	HUMAN_OBSERVATION	iNaturalist	Observations	120530401		borisb	2022-06-06T19:48:02	CC_BY_NC_4_0	Мария Маренина	Мария Маренина			2023-01-30T15:01:37.892Z	StillImage	COORDINATE_ROUNDED;CONTINENT_DERIVED_FROM_COORDINATES
3860147450	50c9509d-22c7-4a22-a47d-8c48425ef4a7	https://www.inaturalist.org/observations/120166800	Animalia	Arthropoda	Insecta	Coleoptera	Chrysomelidae	Chrysolina	Chrysolina fastuosa		SPECIES	Chrysolina fastuosa (Scopoli, 1763)	Chrysolina fastuosa		CZ		Prague	PRESENT		28eb1a3f-1c15-4a95-931a-4af90ecb574d	50.040928	14.414853							2022-06-04T12:34:24	4	6	2022	4459883	4459883	HUMAN_OBSERVATION	iNaturalist	Observations	120166800		Marta	2022-06-04T15:22:18	CC_BY_NC_4_0	Marta	Marta			2023-01-30T15:11:06.983Z	StillImage	COORDINATE_ROUNDED;CONTINENT_DERIVED_FROM_COORDINATES
3860130723	50c9509d-22c7-4a22-a47d-8c48425ef4a7	https://www.inaturalist.org/observations/122930408	Animalia	Arthropoda	Insecta	Coleoptera	Chrysomelidae	Chrysolina	Chrysolina fastuosa		SPECIES	Chrysolina fastuosa (Scopoli, 1763)	Chrysolina fastuosa		DE		Hessen	PRESENT		28eb1a3f-1c15-4a95-931a-4af90ecb574d	51.010988	9.928735	4						2022-06-22T11:05:00	22	6	2022	4459883	4459883	HUMAN_OBSERVATION	iNaturalist	Observations	122930408		dirkpetersmann	2022-06-22T10:46:05	CC_BY_NC_4_0	dirkpetersmann	dirkpetersmann			2023-01-30T15:20:17.548Z	StillImage	COORDINATE_ROUNDED;CONTINENT_DERIVED_FROM_COORDINATES
3860113063	50c9509d-22c7-4a22-a47d-8c48425ef4a7	https://www.inaturalist.org/observations/123239277	Animalia	Arthropoda	Insecta	Coleoptera	Chrysomelidae	Chrysolina	Chrysolina fastuosa		SPECIES	Chrysolina fastuosa (Scopoli, 1763)	Chrysolina fastuosa		UA		Kiev City	PRESENT		28eb1a3f-1c15-4a95-931a-4af90ecb574d	50.465509	30.316675							2022-06-22T15:48:00	22	6	2022	4459883	4459883	HUMAN_OBSERVATION	iNaturalist	Observations	123239277		Alexander Baransky	2022-06-24T16:15:43	CC_BY_NC_4_0	Alexander Baransky	Alexander Baransky			2023-01-30T15:11:28.147Z	StillImage	COORDINATE_ROUNDED;CONTINENT_DERIVED_FROM_COORDINATES
3860110488	50c9509d-22c7-4a22-a47d-8c48425ef4a7	https://www.inaturalist.org/observations/125006050	Animalia	Arthropoda	Insecta	Coleoptera	Chrysomelidae	Chrysolina	Chrysolina fastuosa		SPECIES	Chrysolina fastuosa (Scopoli, 1763)	Chrysolina fastuosa		UA		Khmel'nyts'kyy	PRESENT		28eb1a3f-1c15-4a95-931a-4af90ecb574d	49.268417	27.092768	3380						2022-07-06T14:14:23	6	7	2022	4459883	4459883	HUMAN_OBSERVATION	iNaturalist	Observations	125006050		lizagrafova	2022-07-06T11:21:49	CC_BY_NC_4_0	lizagrafova	lizagrafova			2023-01-30T15:01:35.072Z	StillImage	COORDINATE_ROUNDED;CONTINENT_DERIVED_FROM_COORDINATES
3860078851	50c9509d-22c7-4a22-a47d-8c48425ef4a7	https://www.inaturalist.org/observations/124255639	Animalia	Arthropoda	Insecta	Coleoptera	Chrysomelidae	Chrysolina	Chrysolina fastuosa		SPECIES	Chrysolina fastuosa (Scopoli, 1763)	Chrysolina fastuosa		DE		Nordrhein-Westfalen	PRESENT		28eb1a3f-1c15-4a95-931a-4af90ecb574d	50.854722	6.1825							2022-06-30T16:46:52	30	6	2022	4459883	4459883	HUMAN_OBSERVATION	iNaturalist	Observations	124255639		Susanne Schneiderwind	2022-07-01T15:31:27	CC_BY_NC_4_0	Susanne Schneiderwind	Susanne Schneiderwind			2023-01-30T15:02:03.681Z	StillImage	COORDINATE_ROUNDED;CONTINENT_DERIVED_FROM_COORDINATES
3860068408	50c9509d-22c7-4a22-a47d-8c48425ef4a7	https://www.inaturalist.org/observations/124930898	Animalia	Arthropoda	Insecta	Coleoptera	Chrysomelidae	Chrysolina	Chrysolina fastuosa		SPECIES	Chrysolina fastuosa (Scopoli, 1763)	Chrysolina fastuosa		FR		Rhône-Alpes	PRESENT		28eb1a3f-1c15-4a95-931a-4af90ecb574d	45.392519	4.569587							2022-06-18T19:41:00	18	6	2022	4459883	4459883	HUMAN_OBSERVATION	iNaturalist	Observations	124930898		Alain Roujas	2022-07-06T07:21:59	CC_BY_NC_4_0	Pascal Dubois	Pascal Dubois			2023-01-30T15:20:41.993Z	StillImage	COORDINATE_ROUNDED;CONTINENT_DERIVED_FROM_COORDINATES
3860064788	50c9509d-22c7-4a22-a47d-8c48425ef4a7	https://www.inaturalist.org/observations/124095152	Animalia	Arthropoda	Insecta	Coleoptera	Chrysomelidae	Chrysolina	Chrysolina fastuosa		SPECIES	Chrysolina fastuosa (Scopoli, 1763)	Chrysolina fastuosa		FI		Southern Finland	PRESENT		28eb1a3f-1c15-4a95-931a-4af90ecb574d	60.613127	25.221058							2022-06-27T21:15:00	27	6	2022	4459883	4459883	HUMAN_OBSERVATION	iNaturalist	Observations	124095152		Jaakko Mattila	2022-07-02T15:01:47	CC_BY_NC_4_0	Olli Laasanen	Olli Laasanen			2023-01-30T15:01:57.002Z	StillImage	COORDINATE_ROUNDED;CONTINENT_DERIVED_FROM_COORDINATES
3860055453	50c9509d-22c7-4a22-a47d-8c48425ef4a7	https://www.inaturalist.org/observations/122707353	Animalia	Arthropoda	Insecta	Coleoptera	Chrysomelidae	Chrysolina	Chrysolina fastuosa		SPECIES	Chrysolina fastuosa (Scopoli, 1763)	Chrysolina fastuosa		RU		Tatarstan	PRESENT		28eb1a3f-1c15-4a95-931a-4af90ecb574d	55.79369	52.428622							2022-06-19T16:08:00	19	6	2022	4459883	4459883	HUMAN_OBSERVATION	iNaturalist	Observations	122707353		cometseeker	2022-06-20T20:43:00	CC_BY_NC_4_0	cometseeker	cometseeker			2023-01-30T15:21:53.322Z	StillImage	COORDINATE_ROUNDED;CONTINENT_DERIVED_FROM_COORDINATES
3860048496	50c9509d-22c7-4a22-a47d-8c48425ef4a7	https://www.inaturalist.org/observations/48760365	Animalia	Arthropoda	Insecta	Coleoptera	Chrysomelidae	Chrysolina	Chrysolina fastuosa		SPECIES	Chrysolina fastuosa (Scopoli, 1763)	Chrysolina fastuosa		RU		Kaliningrad	PRESENT		28eb1a3f-1c15-4a95-931a-4af90ecb574d	54.381102	21.018462	15						2020-06-04T00:00:00	4	6	2020	4459883	4459883	HUMAN_OBSERVATION	iNaturalist	Observations	48760365		Pavel Baranovskiy	2020-06-07T10:36:42	CC0_1_0	Pavel Baranovskiy	Pavel Baranovskiy			2023-01-30T15:17:42.897Z	StillImage	COORDINATE_ROUNDED;CONTINENT_DERIVED_FROM_COORDINATES
3860038369	50c9509d-22c7-4a22-a47d-8c48425ef4a7	https://www.inaturalist.org/observations/124932962	Animalia	Arthropoda	Insecta	Coleoptera	Chrysomelidae	Chrysolina	Chrysolina fastuosa		SPECIES	Chrysolina fastuosa (Scopoli, 1763)	Chrysolina fastuosa		RU		Sverdlovsk	PRESENT		28eb1a3f-1c15-4a95-931a-4af90ecb574d	56.848035	60.708836							2022-07-03T13:49:02	3	7	2022	4459883	4459883	HUMAN_OBSERVATION	iNaturalist	Observations	124932962		Татьяна Абазова	2022-07-05T20:57:55	CC_BY_NC_4_0	Татьяна Абазова	Татьяна Абазова			2023-01-30T15:23:13.347Z	StillImage	COORDINATE_ROUNDED;CONTINENT_DERIVED_FROM_COORDINATES
3860033050	50c9509d-22c7-4a22-a47d-8c48425ef4a7	https://www.inaturalist.org/observations/120928323	Animalia	Arthropoda	Insecta	Coleoptera	Chrysomelidae	Chrysolina	Chrysolina fastuosa		SPECIES	Chrysolina fastuosa (Scopoli, 1763)	Chrysolina fastuosa		LT		Vilniaus	PRESENT		28eb1a3f-1c15-4a95-931a-4af90ecb574d	54.701905	25.320276	8						2022-06-09T11:04:18	9	6	2022	4459883	4459883	HUMAN_OBSERVATION	iNaturalist	Observations	120928323		Artūras	2022-06-09T08:05:16	CC_BY_NC_4_0	Artūras	Artūras			2023-01-30T15:11:12.535Z	StillImage	COORDINATE_ROUNDED;CONTINENT_DERIVED_FROM_COORDINATES
3860021671	50c9509d-22c7-4a22-a47d-8c48425ef4a7	https://www.inaturalist.org/observations/83805028	Animalia	Arthropoda	Insecta	Coleoptera	Chrysomelidae	Chrysolina	Chrysolina fastuosa		SPECIES	Chrysolina fastuosa (Scopoli, 1763)	Chrysolina fastuosa		RU		Moskva	PRESENT		28eb1a3f-1c15-4a95-931a-4af90ecb574d	55.335755	38.623982							2021-06-20T19:27:00	20	6	2021	4459883	4459883	HUMAN_OBSERVATION	iNaturalist	Observations	83805028		s173	2021-06-20T16:35:26	CC_BY_4_0	s173	s173			2023-01-30T15:09:23.329Z	StillImage	CONTINENT_DERIVED_FROM_COORDINATES
3860005925	50c9509d-22c7-4a22-a47d-8c48425ef4a7	https://www.inaturalist.org/observations/123096107	Animalia	Arthropoda	Insecta	Coleoptera	Chrysomelidae	Chrysolina	Chrysolina fastuosa		SPECIES	Chrysolina fastuosa (Scopoli, 1763)	Chrysolina fastuosa		DE		Nordrhein-Westfalen	PRESENT		28eb1a3f-1c15-4a95-931a-4af90ecb574d	50.714038	7.118175	3						2022-06-23T17:30:16	23	6	2022	4459883	4459883	HUMAN_OBSERVATION	iNaturalist	Observations	123096107		Karsten Mody	2022-06-23T15:41:54	CC_BY_NC_4_0	Karsten Mody	Karsten Mody			2023-01-30T15:11:18.531Z	StillImage	COORDINATE_ROUNDED;CONTINENT_DERIVED_FROM_COORDINATES
3859990257	50c9509d-22c7-4a22-a47d-8c48425ef4a7	https://www.inaturalist.org/observations/120051821	Animalia	Arthropoda	Insecta	Coleoptera	Chrysomelidae	Chrysolina	Chrysolina fastuosa		SPECIES	Chrysolina fastuosa (Scopoli, 1763)	Chrysolina fastuosa		DE		Nordrhein-Westfalen	PRESENT		28eb1a3f-1c15-4a95-931a-4af90ecb574d	50.790188	7.159921	2007						2022-06-03T15:25:44	3	6	2022	4459883	4459883	HUMAN_OBSERVATION	iNaturalist	Observations	120051821		helje	2022-06-03T19:13:42	CC_BY_NC_4_0	helje	helje			2023-01-30T15:13:01.903Z	StillImage	COORDINATE_ROUNDED;CONTINENT_DERIVED_FROM_COORDINATES
3859982452	50c9509d-22c7-4a22-a47d-8c48425ef4a7	https://www.inaturalist.org/observations/123811372	Animalia	Arthropoda	Insecta	Coleoptera	Chrysomelidae	Chrysolina	Chrysolina fastuosa		SPECIES	Chrysolina fastuosa (Scopoli, 1763)	Chrysolina fastuosa		DE		Berlin	PRESENT		28eb1a3f-1c15-4a95-931a-4af90ecb574d	52.4503	13.22416							2022-06-27T15:33:00	27	6	2022	4459883	4459883	HUMAN_OBSERVATION	iNaturalist	Observations	123811372		Steven Schulting	2022-06-28T10:30:07	CC_BY_NC_4_0	Steven Schulting	Steven Schulting			2023-01-30T15:11:47.604Z	StillImage	CONTINENT_DERIVED_FROM_COORDINATES
3859957615	50c9509d-22c7-4a22-a47d-8c48425ef4a7	https://www.inaturalist.org/observations/123999643	Animalia	Arthropoda	Insecta	Coleoptera	Chrysomelidae	Chrysolina	Chrysolina fastuosa		SPECIES	Chrysolina fastuosa (Scopoli, 1763)	Chrysolina fastuosa		DE		Baden-Württemberg	PRESENT		28eb1a3f-1c15-4a95-931a-4af90ecb574d	47.758392	9.761245	12						2022-06-23T17:12:47	23	6	2022	4459883	4459883	HUMAN_OBSERVATION	iNaturalist	Observations	123999643		foxxfiery	2022-06-29T18:23:38	CC_BY_NC_4_0	foxxfiery	foxxfiery			2023-01-30T15:01:50.701Z	StillImage	COORDINATE_ROUNDED;CONTINENT_DERIVED_FROM_COORDINATES
3859891288	50c9509d-22c7-4a22-a47d-8c48425ef4a7	https://www.inaturalist.org/observations/118916450	Animalia	Arthropoda	Insecta	Coleoptera	Chrysomelidae	Chrysolina	Chrysolina fastuosa		SPECIES	Chrysolina fastuosa (Scopoli, 1763)	Chrysolina fastuosa		RU		Moscow City	PRESENT		28eb1a3f-1c15-4a95-931a-4af90ecb574d	55.686514	37.779908	15						2022-05-25T14:11:00	25	5	2022	4459883	4459883	HUMAN_OBSERVATION	iNaturalist	Observations	118916450		dmitriy_avdonin1	2022-05-27T13:57:21	CC_BY_NC_4_0	dmitriy_avdonin1	dmitriy_avdonin1			2023-01-30T15:01:41.718Z	StillImage	COORDINATE_ROUNDED;CONTINENT_DERIVED_FROM_COORDINATES
3859886753	50c9509d-22c7-4a22-a47d-8c48425ef4a7	https://www.inaturalist.org/observations/88332021	Animalia	Arthropoda	Insecta	Coleoptera	Chrysomelidae	Chrysolina	Chrysolina fastuosa		SPECIES	Chrysolina fastuosa (Scopoli, 1763)	Chrysolina fastuosa		RU		Altay	PRESENT		28eb1a3f-1c15-4a95-931a-4af90ecb574d	54.03468	85.001155	3						2021-07-07T16:20:35	7	7	2021	4459883	4459883	HUMAN_OBSERVATION	iNaturalist	Observations	88332021		Олег Кудров	2021-07-24T01:09:00	CC_BY_4_0	Олег Кудров	Олег Кудров			2023-01-30T14:59:45.434Z	StillImage	COORDINATE_ROUNDED;CONTINENT_DERIVED_FROM_COORDINATES
3859865291	50c9509d-22c7-4a22-a47d-8c48425ef4a7	https://www.inaturalist.org/observations/124888933	Animalia	Arthropoda	Insecta	Coleoptera	Chrysomelidae	Chrysolina	Chrysolina fastuosa		SPECIES	Chrysolina fastuosa (Scopoli, 1763)	Chrysolina fastuosa		PL		Masovian	PRESENT		28eb1a3f-1c15-4a95-931a-4af90ecb574d	52.323103	21.048382	26068						2022-07-02T13:20:00	2	7	2022	4459883	4459883	HUMAN_OBSERVATION	iNaturalist	Observations	124888933		sylvester_k	2022-07-05T15:02:49	CC_BY_NC_4_0	sylvester_k	sylvester_k			2023-01-30T15:11:30.138Z	StillImage	COORDINATE_ROUNDED;CONTINENT_DERIVED_FROM_COORDINATES
3859838866	50c9509d-22c7-4a22-a47d-8c48425ef4a7	https://www.inaturalist.org/observations/124386422	Animalia	Arthropoda	Insecta	Coleoptera	Chrysomelidae	Chrysolina	Chrysolina fastuosa		SPECIES	Chrysolina fastuosa (Scopoli, 1763)	Chrysolina fastuosa		FR		Rhône-Alpes	PRESENT		28eb1a3f-1c15-4a95-931a-4af90ecb574d	45.407148	4.448578	2						2022-06-15T19:38:00	15	6	2022	4459883	4459883	HUMAN_OBSERVATION	iNaturalist	Observations	124386422		Quentin Gaillard	2022-07-02T14:07:57	CC_BY_NC_4_0	Quentin Gaillard	Quentin Gaillard			2023-01-30T15:01:47.232Z	StillImage	COORDINATE_ROUNDED;CONTINENT_DERIVED_FROM_COORDINATES
3859779382	50c9509d-22c7-4a22-a47d-8c48425ef4a7	https://www.inaturalist.org/observations/121386471	Animalia	Arthropoda	Insecta	Coleoptera	Chrysomelidae	Chrysolina	Chrysolina fastuosa		SPECIES	Chrysolina fastuosa (Scopoli, 1763)	Chrysolina fastuosa		DK		Syddanmark	PRESENT		28eb1a3f-1c15-4a95-931a-4af90ecb574d	55.424343	9.405074							2022-06-12T12:22:52	12	6	2022	4459883	4459883	HUMAN_OBSERVATION	iNaturalist	Observations	121386471		Aleks Lund.	2022-06-12T10:23:51	CC_BY_NC_4_0	Aleks Lund.	Aleks Lund.			2023-01-30T15:01:27.620Z	StillImage	COORDINATE_ROUNDED;CONTINENT_DERIVED_FROM_COORDINATES
3859763570	50c9509d-22c7-4a22-a47d-8c48425ef4a7	https://www.inaturalist.org/observations/125076356	Animalia	Arthropoda	Insecta	Coleoptera	Chrysomelidae	Chrysolina	Chrysolina fastuosa		SPECIES	Chrysolina fastuosa (Scopoli, 1763)	Chrysolina fastuosa		DE		Sachsen	PRESENT		28eb1a3f-1c15-4a95-931a-4af90ecb574d	50.849701	12.890945	3						2022-07-06T15:17:34	6	7	2022	4459883	4459883	HUMAN_OBSERVATION	iNaturalist	Observations	125076356		Niklas	2022-07-06T20:37:28	CC_BY_NC_4_0	Niklas	Niklas			2023-01-30T15:12:56.094Z	StillImage	COORDINATE_ROUNDED;CONTINENT_DERIVED_FROM_COORDINATES
3859757762	50c9509d-22c7-4a22-a47d-8c48425ef4a7	https://www.inaturalist.org/observations/91268957	Animalia	Arthropoda	Insecta	Coleoptera	Chrysomelidae	Chrysolina	Chrysolina fastuosa		SPECIES	Chrysolina fastuosa (Scopoli, 1763)	Chrysolina fastuosa		AT		Oberösterreich	PRESENT		28eb1a3f-1c15-4a95-931a-4af90ecb574d	48.43942	14.685427							2021-08-15T10:45:53	15	8	2021	4459883	4459883	HUMAN_OBSERVATION	iNaturalist	Observations	91268957		Georg Haberfellner	2021-08-15T15:29:13	CC_BY_4_0	Georg Haberfellner	Georg Haberfellner			2023-01-30T14:59:48.473Z	StillImage	COORDINATE_ROUNDED;CONTINENT_DERIVED_FROM_COORDINATES
3859738701	50c9509d-22c7-4a22-a47d-8c48425ef4a7	https://www.inaturalist.org/observations/122933093	Animalia	Arthropoda	Insecta	Coleoptera	Chrysomelidae	Chrysolina	Chrysolina fastuosa		SPECIES	Chrysolina fastuosa (Scopoli, 1763)	Chrysolina fastuosa		DK		Midtjylland	PRESENT		28eb1a3f-1c15-4a95-931a-4af90ecb574d	56.028167	9.916987	18						2022-06-22T13:25:38	22	6	2022	4459883	4459883	HUMAN_OBSERVATION	iNaturalist	Observations	122933093		Otto Bylén Claesson	2022-06-22T13:02:59	CC_BY_NC_4_0	Jan Ryttergaard	Jan Ryttergaard			2023-01-30T15:20:57.769Z	StillImage	COORDINATE_ROUNDED;CONTINENT_DERIVED_FROM_COORDINATES
3859735722	50c9509d-22c7-4a22-a47d-8c48425ef4a7	https://www.inaturalist.org/observations/87532241	Animalia	Arthropoda	Insecta	Coleoptera	Chrysomelidae	Chrysolina	Chrysolina fastuosa		SPECIES	Chrysolina fastuosa (Scopoli, 1763)	Chrysolina fastuosa		RU		Altay	PRESENT		28eb1a3f-1c15-4a95-931a-4af90ecb574d	54.034688	85.001149	5						2021-06-27T16:50:22	27	6	2021	4459883	4459883	HUMAN_OBSERVATION	iNaturalist	Observations	87532241		Олег Кудров	2021-07-18T11:04:34	CC_BY_4_0	Олег Кудров	Олег Кудров			2023-01-30T15:17:42.314Z	StillImage	COORDINATE_ROUNDED;CONTINENT_DERIVED_FROM_COORDINATES
3859734755	50c9509d-22c7-4a22-a47d-8c48425ef4a7	https://www.inaturalist.org/observations/87531908	Animalia	Arthropoda	Insecta	Coleoptera	Chrysomelidae	Chrysolina	Chrysolina fastuosa		SPECIES	Chrysolina fastuosa (Scopoli, 1763)	Chrysolina fastuosa		RU		Altay	PRESENT		28eb1a3f-1c15-4a95-931a-4af90ecb574d	54.034684	85.001167	3						2021-07-18T16:40:00	18	7	2021	4459883	4459883	HUMAN_OBSERVATION	iNaturalist	Observations	87531908		Олег Кудров	2021-07-18T11:00:39	CC_BY_4_0	Олег Кудров	Олег Кудров			2023-01-30T14:59:58.001Z	StillImage	COORDINATE_ROUNDED;CONTINENT_DERIVED_FROM_COORDINATES
3859730556	50c9509d-22c7-4a22-a47d-8c48425ef4a7	https://www.inaturalist.org/observations/123969395	Animalia	Arthropoda	Insecta	Coleoptera	Chrysomelidae	Chrysolina	Chrysolina fastuosa		SPECIES	Chrysolina fastuosa (Scopoli, 1763)	Chrysolina fastuosa		AT		Steiermark	PRESENT		28eb1a3f-1c15-4a95-931a-4af90ecb574d	46.879145	15.860662							2022-06-29T14:13:00	29	6	2022	4459883	4459883	HUMAN_OBSERVATION	iNaturalist	Observations	123969395		Sepp Schmid	2022-06-29T14:31:21	CC_BY_NC_4_0	Sepp Schmid	Sepp Schmid			2023-01-30T15:01:51.354Z	StillImage	COORDINATE_ROUNDED;CONTINENT_DERIVED_FROM_COORDINATES
3859722905	50c9509d-22c7-4a22-a47d-8c48425ef4a7	https://www.inaturalist.org/observations/124386404	Animalia	Arthropoda	Insecta	Coleoptera	Chrysomelidae	Chrysolina	Chrysolina fastuosa		SPECIES	Chrysolina fastuosa (Scopoli, 1763)	Chrysolina fastuosa		FR		Rhône-Alpes	PRESENT		28eb1a3f-1c15-4a95-931a-4af90ecb574d	45.407156	4.449803	2						2022-06-15T18:59:00	15	6	2022	4459883	4459883	HUMAN_OBSERVATION	iNaturalist	Observations	124386404		Quentin Gaillard	2022-07-02T14:07:54	CC_BY_NC_4_0	Quentin Gaillard	Quentin Gaillard			2023-01-30T15:01:50.283Z	StillImage	COORDINATE_ROUNDED;CONTINENT_DERIVED_FROM_COORDINATES
3859714450	50c9509d-22c7-4a22-a47d-8c48425ef4a7	https://www.inaturalist.org/observations/119131214	Animalia	Arthropoda	Insecta	Coleoptera	Chrysomelidae	Chrysolina	Chrysolina fastuosa		SPECIES	Chrysolina fastuosa (Scopoli, 1763)	Chrysolina fastuosa		AT		Steiermark	PRESENT		28eb1a3f-1c15-4a95-931a-4af90ecb574d	47.049765	15.490203	11						2022-05-19T17:07:00	19	5	2022	4459883	4459883	HUMAN_OBSERVATION	iNaturalist	Observations	119131214		gernotkunz	2022-05-28T21:10:34	CC_BY_NC_4_0	gernotkunz	gernotkunz			2023-01-30T15:01:35.066Z		COORDINATE_ROUNDED;CONTINENT_DERIVED_FROM_COORDINATES
3859663795	50c9509d-22c7-4a22-a47d-8c48425ef4a7	https://www.inaturalist.org/observations/124096980	Animalia	Arthropoda	Insecta	Coleoptera	Chrysomelidae	Chrysolina	Chrysolina fastuosa		SPECIES	Chrysolina fastuosa (Scopoli, 1763)	Chrysolina fastuosa		UA		Ivano-Frankivs'k	PRESENT		28eb1a3f-1c15-4a95-931a-4af90ecb574d	49.135489	24.497684	43						2022-06-30T14:49:21	30	6	2022	4459883	4459883	HUMAN_OBSERVATION	iNaturalist	Observations	124096980		Евгений Рыбальченко	2022-07-01T10:32:38	CC_BY_NC_4_0	marthaprokopiv	marthaprokopiv			2023-01-30T15:11:26.903Z	StillImage	CONTINENT_DERIVED_FROM_COORDINATES
3859662471	50c9509d-22c7-4a22-a47d-8c48425ef4a7	https://www.inaturalist.org/observations/120377074	Animalia	Arthropoda	Insecta	Coleoptera	Chrysomelidae	Chrysolina	Chrysolina fastuosa		SPECIES	Chrysolina fastuosa (Scopoli, 1763)	Chrysolina fastuosa		RU		Tula	PRESENT		28eb1a3f-1c15-4a95-931a-4af90ecb574d	54.23786	37.581835	4						2022-06-05T18:23:00	5	6	2022	4459883	4459883	HUMAN_OBSERVATION	iNaturalist	Observations	120377074		Мирослав Харьков	2022-06-05T18:23:14	CC_BY_NC_4_0	Мирослав Харьков	Мирослав Харьков			2023-01-30T15:01:40.196Z	StillImage	COORDINATE_ROUNDED;CONTINENT_DERIVED_FROM_COORDINATES
3859658614	50c9509d-22c7-4a22-a47d-8c48425ef4a7	https://www.inaturalist.org/observations/124097019	Animalia	Arthropoda	Insecta	Coleoptera	Chrysomelidae	Chrysolina	Chrysolina fastuosa		SPECIES	Chrysolina fastuosa (Scopoli, 1763)	Chrysolina fastuosa		UA		Ivano-Frankivs'k	PRESENT		28eb1a3f-1c15-4a95-931a-4af90ecb574d	49.135547	24.497634	43						2022-06-30T14:54:12	30	6	2022	4459883	4459883	HUMAN_OBSERVATION	iNaturalist	Observations	124097019		marthaprokopiv	2022-06-30T12:39:24	CC_BY_NC_4_0	marthaprokopiv	marthaprokopiv			2023-01-30T15:02:13.278Z	StillImage	CONTINENT_DERIVED_FROM_COORDINATES
3859652851	50c9509d-22c7-4a22-a47d-8c48425ef4a7	https://www.inaturalist.org/observations/121997904	Animalia	Arthropoda	Insecta	Coleoptera	Chrysomelidae	Chrysolina	Chrysolina fastuosa		SPECIES	Chrysolina fastuosa (Scopoli, 1763)	Chrysolina fastuosa		DE		Baden-Württemberg	PRESENT		28eb1a3f-1c15-4a95-931a-4af90ecb574d	47.992861	7.931417							2022-06-12T15:20:00	12	6	2022	4459883	4459883	HUMAN_OBSERVATION	iNaturalist	Observations	121997904		Korbinian von Königslöw	2022-06-16T10:47:56	CC_BY_NC_4_0	Korbinian von Königslöw	Korbinian von Königslöw			2023-01-30T15:11:29.428Z	StillImage	COORDINATE_ROUNDED;CONTINENT_DERIVED_FROM_COORDINATES
3859605765	50c9509d-22c7-4a22-a47d-8c48425ef4a7	https://www.inaturalist.org/observations/122989517	Animalia	Arthropoda	Insecta	Coleoptera	Chrysomelidae	Chrysolina	Chrysolina fastuosa		SPECIES	Chrysolina fastuosa (Scopoli, 1763)	Chrysolina fastuosa		RU		Nizhegorod	PRESENT		28eb1a3f-1c15-4a95-931a-4af90ecb574d	57.192686	45.413624	26						2022-06-22T13:46:00	22	6	2022	4459883	4459883	HUMAN_OBSERVATION	iNaturalist	Observations	122989517		Serych	2022-06-22T19:28:20	CC_BY_NC_4_0	Serych	Serych			2023-01-30T15:01:56.375Z	StillImage	COORDINATE_ROUNDED;CONTINENT_DERIVED_FROM_COORDINATES
3859594820	50c9509d-22c7-4a22-a47d-8c48425ef4a7	https://www.inaturalist.org/observations/119560559	Animalia	Arthropoda	Insecta	Coleoptera	Chrysomelidae	Chrysolina	Chrysolina fastuosa		SPECIES	Chrysolina fastuosa (Scopoli, 1763)	Chrysolina fastuosa		IT		Piemonte	PRESENT		28eb1a3f-1c15-4a95-931a-4af90ecb574d	45.836449	8.371464	10						2022-05-31T10:58:33	31	5	2022	4459883	4459883	HUMAN_OBSERVATION	iNaturalist	Observations	119560559		piterpan	2022-05-31T09:02:39	CC_BY_NC_4_0	piterpan	piterpan			2023-01-30T15:21:43.796Z	StillImage	COORDINATE_ROUNDED;CONTINENT_DERIVED_FROM_COORDINATES
3859580175	50c9509d-22c7-4a22-a47d-8c48425ef4a7	https://www.inaturalist.org/observations/123414578	Animalia	Arthropoda	Insecta	Coleoptera	Chrysomelidae	Chrysolina	Chrysolina fastuosa		SPECIES	Chrysolina fastuosa (Scopoli, 1763)	Chrysolina fastuosa		UA		Cherkasy	PRESENT		28eb1a3f-1c15-4a95-931a-4af90ecb574d	49.162937	31.873595	1401						2022-06-25T15:58:00	25	6	2022	4459883	4459883	HUMAN_OBSERVATION	iNaturalist	Observations	123414578		Софія Руденко	2022-06-25T19:51:17	CC_BY_NC_4_0	Софія Руденко	Софія Руденко			2023-01-30T15:21:14.335Z	StillImage	COORDINATE_ROUNDED;CONTINENT_DERIVED_FROM_COORDINATES
3859564721	50c9509d-22c7-4a22-a47d-8c48425ef4a7	https://www.inaturalist.org/observations/124096590	Animalia	Arthropoda	Insecta	Coleoptera	Chrysomelidae	Chrysolina	Chrysolina fastuosa		SPECIES	Chrysolina fastuosa (Scopoli, 1763)	Chrysolina fastuosa		UA		Ivano-Frankivs'k	PRESENT		28eb1a3f-1c15-4a95-931a-4af90ecb574d	49.135504	24.49771	43						2022-06-30T14:54:28	30	6	2022	4459883	4459883	HUMAN_OBSERVATION	iNaturalist	Observations	124096590		AWI i Pr.	2022-06-30T13:47:41	CC_BY_NC_4_0	marthaprokopiv	marthaprokopiv			2023-01-30T15:13:30.633Z	StillImage	CONTINENT_DERIVED_FROM_COORDINATES
3859563681	50c9509d-22c7-4a22-a47d-8c48425ef4a7	https://www.inaturalist.org/observations/121707963	Animalia	Arthropoda	Insecta	Coleoptera	Chrysomelidae	Chrysolina	Chrysolina fastuosa		SPECIES	Chrysolina fastuosa (Scopoli, 1763)	Chrysolina fastuosa		UA		Dnipropetrovs'k	PRESENT		28eb1a3f-1c15-4a95-931a-4af90ecb574d	48.433123	35.041303	9						2022-06-14T11:44:50	14	6	2022	4459883	4459883	HUMAN_OBSERVATION	iNaturalist	Observations	121707963		svg52	2022-06-14T08:59:52	CC_BY_NC_4_0	София Мыцак	София Мыцак			2023-01-30T15:01:14.761Z	StillImage	COORDINATE_ROUNDED;CONTINENT_DERIVED_FROM_COORDINATES
3859540355	50c9509d-22c7-4a22-a47d-8c48425ef4a7	https://www.inaturalist.org/observations/120209744	Animalia	Arthropoda	Insecta	Coleoptera	Chrysomelidae	Chrysolina	Chrysolina fastuosa		SPECIES	Chrysolina fastuosa (Scopoli, 1763)	Chrysolina fastuosa		LT		Vilniaus	PRESENT		28eb1a3f-1c15-4a95-931a-4af90ecb574d	54.756508	25.344895	31						2022-06-04T13:57:00	4	6	2022	4459883	4459883	HUMAN_OBSERVATION	iNaturalist	Observations	120209744		myxograzina	2022-06-04T19:28:14	CC_BY_NC_4_0	myxograzina	myxograzina			2023-01-30T15:22:41.111Z	StillImage	COORDINATE_ROUNDED;CONTINENT_DERIVED_FROM_COORDINATES
3859534455	50c9509d-22c7-4a22-a47d-8c48425ef4a7	https://www.inaturalist.org/observations/121460860	Animalia	Arthropoda	Insecta	Coleoptera	Chrysomelidae	Chrysolina	Chrysolina fastuosa		SPECIES	Chrysolina fastuosa (Scopoli, 1763)	Chrysolina fastuosa		SE		Stockholm	PRESENT		28eb1a3f-1c15-4a95-931a-4af90ecb574d	59.387909	17.992184							2022-06-12T17:49:51	12	6	2022	4459883	4459883	HUMAN_OBSERVATION	iNaturalist	Observations	121460860		hexolith	2022-06-12T18:54:02	CC_BY_NC_4_0	hexolith	hexolith			2023-01-30T15:01:56.341Z	StillImage	COORDINATE_ROUNDED;CONTINENT_DERIVED_FROM_COORDINATES
3859510905	50c9509d-22c7-4a22-a47d-8c48425ef4a7	https://www.inaturalist.org/observations/120799327	Animalia	Arthropoda	Insecta	Coleoptera	Chrysomelidae	Chrysolina	Chrysolina fastuosa		SPECIES	Chrysolina fastuosa (Scopoli, 1763)	Chrysolina fastuosa		RU		Altay	PRESENT		28eb1a3f-1c15-4a95-931a-4af90ecb574d	52.284764	86.175071	4						2022-06-05T10:40:00	5	6	2022	4459883	4459883	HUMAN_OBSERVATION	iNaturalist	Observations	120799327		Александра	2022-06-08T11:53:38	CC_BY_NC_4_0	Александра	Александра			2023-01-30T15:11:06.567Z	StillImage	COORDINATE_ROUNDED;CONTINENT_DERIVED_FROM_COORDINATES
3859507640	50c9509d-22c7-4a22-a47d-8c48425ef4a7	https://www.inaturalist.org/observations/120563513	Animalia	Arthropoda	Insecta	Coleoptera	Chrysomelidae	Chrysolina	Chrysolina fastuosa		SPECIES	Chrysolina fastuosa (Scopoli, 1763)	Chrysolina fastuosa		FR		Alsace	PRESENT		28eb1a3f-1c15-4a95-931a-4af90ecb574d	47.801682	7.42369							2022-06-04T18:28:19	4	6	2022	4459883	4459883	HUMAN_OBSERVATION	iNaturalist	Observations	120563513		Victor Redon	2022-06-06T19:58:21	CC_BY_NC_4_0	Victor Redon	Victor Redon			2023-01-30T15:22:51.788Z	StillImage	COORDINATE_ROUNDED;CONTINENT_DERIVED_FROM_COORDINATES
3859504552	50c9509d-22c7-4a22-a47d-8c48425ef4a7	https://www.inaturalist.org/observations/119265112	Animalia	Arthropoda	Insecta	Coleoptera	Chrysomelidae	Chrysolina	Chrysolina fastuosa		SPECIES	Chrysolina fastuosa (Scopoli, 1763)	Chrysolina fastuosa		UA		Kiev	PRESENT		28eb1a3f-1c15-4a95-931a-4af90ecb574d	49.956985	30.154906	536						2022-05-29T16:44:52	29	5	2022	4459883	4459883	HUMAN_OBSERVATION	iNaturalist	Observations	119265112		Sasha Ugnivenko	2022-05-29T16:37:52	CC_BY_NC_4_0	Sasha Ugnivenko	Sasha Ugnivenko			2023-01-30T15:01:31.822Z	StillImage	COORDINATE_ROUNDED;CONTINENT_DERIVED_FROM_COORDINATES
3859492085	50c9509d-22c7-4a22-a47d-8c48425ef4a7	https://www.inaturalist.org/observations/123245118	Animalia	Arthropoda	Insecta	Coleoptera	Chrysomelidae	Chrysolina	Chrysolina fastuosa		SPECIES	Chrysolina fastuosa (Scopoli, 1763)	Chrysolina fastuosa		CH		Aargau	PRESENT		28eb1a3f-1c15-4a95-931a-4af90ecb574d	47.445252	8.025734	8000						2022-06-07T18:09:00	7	6	2022	4459883	4459883	HUMAN_OBSERVATION	iNaturalist	Observations	123245118		ruebezahl	2022-06-24T17:00:05	CC0_1_0	ruebezahl	ruebezahl			2023-01-30T15:20:27.884Z	StillImage	COORDINATE_ROUNDED;CONTINENT_DERIVED_FROM_COORDINATES
3859473528	50c9509d-22c7-4a22-a47d-8c48425ef4a7	https://www.inaturalist.org/observations/119182742	Animalia	Arthropoda	Insecta	Coleoptera	Chrysomelidae	Chrysolina	Chrysolina fastuosa		SPECIES	Chrysolina fastuosa (Scopoli, 1763)	Chrysolina fastuosa		LT		Kauno	PRESENT		28eb1a3f-1c15-4a95-931a-4af90ecb574d	55.397558	23.253368							2022-05-28T11:54:52	28	5	2022	4459883	4459883	HUMAN_OBSERVATION	iNaturalist	Observations	119182742		Rytis	2022-05-29T03:47:55	CC_BY_NC_4_0	Rytis	Rytis			2023-01-30T15:11:28.962Z	StillImage	COORDINATE_ROUNDED;CONTINENT_DERIVED_FROM_COORDINATES
3859469904	50c9509d-22c7-4a22-a47d-8c48425ef4a7	https://www.inaturalist.org/observations/122019328	Animalia	Arthropoda	Insecta	Coleoptera	Chrysomelidae	Chrysolina	Chrysolina fastuosa		SPECIES	Chrysolina fastuosa (Scopoli, 1763)	Chrysolina fastuosa		BY		Minsk	PRESENT		28eb1a3f-1c15-4a95-931a-4af90ecb574d	54.623474	27.199373	8						2022-06-16T17:19:02	16	6	2022	4459883	4459883	HUMAN_OBSERVATION	iNaturalist	Observations	122019328		polesiahouse	2022-06-16T14:19:13	CC_BY_NC_4_0	polesiahouse	polesiahouse			2023-01-30T15:22:39.663Z	StillImage	COORDINATE_ROUNDED;CONTINENT_DERIVED_FROM_COORDINATES
3859455281	50c9509d-22c7-4a22-a47d-8c48425ef4a7	https://www.inaturalist.org/observations/120138029	Animalia	Arthropoda	Insecta	Coleoptera	Chrysomelidae	Chrysolina	Chrysolina fastuosa		SPECIES	Chrysolina fastuosa (Scopoli, 1763)	Chrysolina fastuosa		AT		Niederösterreich	PRESENT		28eb1a3f-1c15-4a95-931a-4af90ecb574d	47.66501	16.138582							2022-06-03T16:13:00	3	6	2022	4459883	4459883	HUMAN_OBSERVATION	iNaturalist	Observations	120138029		Michael Knapp	2022-06-04T11:30:51	CC_BY_4_0	Michael Knapp	Michael Knapp			2023-01-30T15:01:52.699Z	StillImage	COORDINATE_ROUNDED;CONTINENT_DERIVED_FROM_COORDINATES
3859444066	50c9509d-22c7-4a22-a47d-8c48425ef4a7	https://www.inaturalist.org/observations/119796498	Animalia	Arthropoda	Insecta	Coleoptera	Chrysomelidae	Chrysolina	Chrysolina fastuosa		SPECIES	Chrysolina fastuosa (Scopoli, 1763)	Chrysolina fastuosa		RU		Moskva	PRESENT		28eb1a3f-1c15-4a95-931a-4af90ecb574d	55.841629	37.29344	45						2022-06-01T15:22:00	1	6	2022	4459883	4459883	HUMAN_OBSERVATION	iNaturalist	Observations	119796498		Иван Матершев	2022-06-01T22:22:04	CC_BY_NC_4_0	Иван Матершев	Иван Матершев			2023-01-30T15:20:20.977Z	StillImage	COORDINATE_ROUNDED;CONTINENT_DERIVED_FROM_COORDINATES
3859430362	50c9509d-22c7-4a22-a47d-8c48425ef4a7	https://www.inaturalist.org/observations/120138028	Animalia	Arthropoda	Insecta	Coleoptera	Chrysomelidae	Chrysolina	Chrysolina fastuosa		SPECIES	Chrysolina fastuosa (Scopoli, 1763)	Chrysolina fastuosa		AT		Niederösterreich	PRESENT		28eb1a3f-1c15-4a95-931a-4af90ecb574d	47.66501	16.138582							2022-06-03T16:13:00	3	6	2022	4459883	4459883	HUMAN_OBSERVATION	iNaturalist	Observations	120138028		Michael Knapp	2022-06-04T11:30:51	CC_BY_4_0	Michael Knapp	Michael Knapp			2023-01-30T15:01:42.899Z	StillImage	COORDINATE_ROUNDED;CONTINENT_DERIVED_FROM_COORDINATES
3859411520	50c9509d-22c7-4a22-a47d-8c48425ef4a7	https://www.inaturalist.org/observations/119209727	Animalia	Arthropoda	Insecta	Coleoptera	Chrysomelidae	Chrysolina	Chrysolina fastuosa		SPECIES	Chrysolina fastuosa (Scopoli, 1763)	Chrysolina fastuosa		RU		Khanty-Mansiy	PRESENT		28eb1a3f-1c15-4a95-931a-4af90ecb574d	60.981618	69.001742	61						2022-05-29T11:34:00	29	5	2022	4459883	4459883	HUMAN_OBSERVATION	iNaturalist	Observations	119209727		Tatiana Strus	2022-05-29T09:54:35	CC_BY_4_0	Tatiana Strus	Tatiana Strus			2023-01-30T15:01:28.363Z	StillImage	COORDINATE_ROUNDED;CONTINENT_DERIVED_FROM_COORDINATES
3859397974	50c9509d-22c7-4a22-a47d-8c48425ef4a7	https://www.inaturalist.org/observations/119759686	Animalia	Arthropoda	Insecta	Coleoptera	Chrysomelidae	Chrysolina	Chrysolina fastuosa		SPECIES	Chrysolina fastuosa (Scopoli, 1763)	Chrysolina fastuosa		DE		Hessen	PRESENT		28eb1a3f-1c15-4a95-931a-4af90ecb574d	49.840301	8.572002	12						2022-06-01T12:30:36	1	6	2022	4459883	4459883	HUMAN_OBSERVATION	iNaturalist	Observations	119759686		p34c3m4k3r	2022-06-01T17:26:49	CC_BY_NC_4_0	p34c3m4k3r	p34c3m4k3r			2023-01-30T15:11:43.654Z	StillImage	COORDINATE_ROUNDED;CONTINENT_DERIVED_FROM_COORDINATES
3859397667	50c9509d-22c7-4a22-a47d-8c48425ef4a7	https://www.inaturalist.org/observations/119397336	Animalia	Arthropoda	Insecta	Coleoptera	Chrysomelidae	Chrysolina	Chrysolina fastuosa		SPECIES	Chrysolina fastuosa (Scopoli, 1763)	Chrysolina fastuosa		RU		Vladimir	PRESENT		28eb1a3f-1c15-4a95-931a-4af90ecb574d	56.197059	40.540346							2022-05-28T15:00:13	28	5	2022	4459883	4459883	HUMAN_OBSERVATION	iNaturalist	Observations	119397336		Ульяна Лалак	2022-05-30T10:34:29	CC_BY_4_0	Ульяна Лалак	Ульяна Лалак			2023-01-30T15:22:52.247Z	StillImage	COORDINATE_ROUNDED;CONTINENT_DERIVED_FROM_COORDINATES
3859373724	50c9509d-22c7-4a22-a47d-8c48425ef4a7	https://www.inaturalist.org/observations/88269227	Animalia	Arthropoda	Insecta	Coleoptera	Chrysomelidae	Chrysolina	Chrysolina fastuosa		SPECIES	Chrysolina fastuosa (Scopoli, 1763)	Chrysolina fastuosa		RU		Altay	PRESENT		28eb1a3f-1c15-4a95-931a-4af90ecb574d	54.03467	85.001124	2						2021-07-07T16:02:01	7	7	2021	4459883	4459883	HUMAN_OBSERVATION	iNaturalist	Observations	88269227		Олег Кудров	2021-07-23T16:00:34	CC_BY_4_0	Олег Кудров	Олег Кудров			2023-01-30T15:18:45.849Z	StillImage	COORDINATE_ROUNDED;CONTINENT_DERIVED_FROM_COORDINATES
3859369740	50c9509d-22c7-4a22-a47d-8c48425ef4a7	https://www.inaturalist.org/observations/87531672	Animalia	Arthropoda	Insecta	Coleoptera	Chrysomelidae	Chrysolina	Chrysolina fastuosa		SPECIES	Chrysolina fastuosa (Scopoli, 1763)	Chrysolina fastuosa		RU		Altay	PRESENT		28eb1a3f-1c15-4a95-931a-4af90ecb574d	54.034683	85.001162	2						2021-06-27T16:46:38	27	6	2021	4459883	4459883	HUMAN_OBSERVATION	iNaturalist	Observations	87531672		Олег Кудров	2021-07-18T10:57:24	CC_BY_4_0	Олег Кудров	Олег Кудров			2023-01-30T15:09:23.849Z	StillImage	COORDINATE_ROUNDED;CONTINENT_DERIVED_FROM_COORDINATES
3859369739	50c9509d-22c7-4a22-a47d-8c48425ef4a7	https://www.inaturalist.org/observations/87529729	Animalia	Arthropoda	Insecta	Coleoptera	Chrysomelidae	Chrysolina	Chrysolina fastuosa		SPECIES	Chrysolina fastuosa (Scopoli, 1763)	Chrysolina fastuosa		RU		Altay	PRESENT		28eb1a3f-1c15-4a95-931a-4af90ecb574d	54.034678	85.001152	3						2021-06-27T16:25:00	27	6	2021	4459883	4459883	HUMAN_OBSERVATION	iNaturalist	Observations	87529729		Олег Кудров	2021-07-18T10:30:43	CC_BY_4_0	Олег Кудров	Олег Кудров			2023-01-30T15:09:06.814Z	StillImage	COORDINATE_ROUNDED;CONTINENT_DERIVED_FROM_COORDINATES
3859363754	50c9509d-22c7-4a22-a47d-8c48425ef4a7	https://www.inaturalist.org/observations/88100846	Animalia	Arthropoda	Insecta	Coleoptera	Chrysomelidae	Chrysolina	Chrysolina fastuosa		SPECIES	Chrysolina fastuosa (Scopoli, 1763)	Chrysolina fastuosa		RU		Altay	PRESENT		28eb1a3f-1c15-4a95-931a-4af90ecb574d	54.03484	85.001163	5						2021-06-29T16:46:00	29	6	2021	4459883	4459883	HUMAN_OBSERVATION	iNaturalist	Observations	88100846		Олег Кудров	2021-07-22T09:28:55	CC_BY_4_0	Олег Кудров	Олег Кудров			2023-01-30T15:08:34.871Z	StillImage	COORDINATE_ROUNDED;CONTINENT_DERIVED_FROM_COORDINATES
3859341772	50c9509d-22c7-4a22-a47d-8c48425ef4a7	https://www.inaturalist.org/observations/87515675	Animalia	Arthropoda	Insecta	Coleoptera	Chrysomelidae	Chrysolina	Chrysolina fastuosa		SPECIES	Chrysolina fastuosa (Scopoli, 1763)	Chrysolina fastuosa		RU		Moskva	PRESENT		28eb1a3f-1c15-4a95-931a-4af90ecb574d	56.024507	38.431668	4						2021-07-18T10:10:40	18	7	2021	4459883	4459883	HUMAN_OBSERVATION	iNaturalist	Observations	87515675		Fedor Demin	2021-07-18T07:13:10	CC_BY_NC_4_0	Fedor Demin	Fedor Demin			2023-01-30T15:09:38.248Z	StillImage	COORDINATE_ROUNDED;CONTINENT_DERIVED_FROM_COORDINATES
3859321228	50c9509d-22c7-4a22-a47d-8c48425ef4a7	https://www.inaturalist.org/observations/123491285	Animalia	Arthropoda	Insecta	Coleoptera	Chrysomelidae	Chrysolina	Chrysolina fastuosa		SPECIES	Chrysolina fastuosa (Scopoli, 1763)	Chrysolina fastuosa		FI		Southern Finland	PRESENT		28eb1a3f-1c15-4a95-931a-4af90ecb574d	60.212461	24.84847	39						2022-06-25T21:38:00	25	6	2022	4459883	4459883	HUMAN_OBSERVATION	iNaturalist	Observations	123491285		Pekka Malinen	2022-06-26T08:22:51	CC_BY_NC_4_0	Antti Salovaara	Antti Salovaara			2023-01-30T15:10:46.018Z	StillImage	COORDINATE_ROUNDED;CONTINENT_DERIVED_FROM_COORDINATES
3859302883	50c9509d-22c7-4a22-a47d-8c48425ef4a7	https://www.inaturalist.org/observations/124356507	Animalia	Arthropoda	Insecta	Coleoptera	Chrysomelidae	Chrysolina	Chrysolina fastuosa		SPECIES	Chrysolina fastuosa (Scopoli, 1763)	Chrysolina fastuosa		DE		Baden-Württemberg	PRESENT		28eb1a3f-1c15-4a95-931a-4af90ecb574d	47.711256	10.040824							2022-07-01T00:00:00	1	7	2022	4459883	4459883	HUMAN_OBSERVATION	iNaturalist	Observations	124356507		Anne	2022-07-02T08:01:44	CC_BY_NC_4_0	Anne	Anne			2023-01-30T15:02:08.301Z		CONTINENT_DERIVED_FROM_COORDINATES
3859285400	50c9509d-22c7-4a22-a47d-8c48425ef4a7	https://www.inaturalist.org/observations/28311345	Animalia	Arthropoda	Insecta	Coleoptera	Chrysomelidae	Chrysolina	Chrysolina fastuosa		SPECIES	Chrysolina fastuosa (Scopoli, 1763)	Chrysolina fastuosa		FR		Bourgogne	PRESENT		28eb1a3f-1c15-4a95-931a-4af90ecb574d	47.975567	3.70806	122						2019-07-06T10:50:00	6	7	2019	4459883	4459883	HUMAN_OBSERVATION	iNaturalist	Observations	28311345		borisb	2019-07-06T19:09:08	CC_BY_NC_4_0	Mishanook	Mishanook			2023-01-30T15:04:18.488Z	StillImage	COORDINATE_ROUNDED;CONTINENT_DERIVED_FROM_COORDINATES
3859258415	50c9509d-22c7-4a22-a47d-8c48425ef4a7	https://www.inaturalist.org/observations/31406140	Animalia	Arthropoda	Insecta	Coleoptera	Chrysomelidae	Chrysolina	Chrysolina fastuosa		SPECIES	Chrysolina fastuosa (Scopoli, 1763)	Chrysolina fastuosa		FR		Bourgogne	PRESENT		28eb1a3f-1c15-4a95-931a-4af90ecb574d	47.975429	3.707535	122						2019-08-24T13:10:00	24	8	2019	4459883	4459883	HUMAN_OBSERVATION	iNaturalist	Observations	31406140		Mishanook	2019-08-24T15:40:26	CC_BY_NC_4_0	Mishanook	Mishanook			2023-01-30T15:16:26.231Z	StillImage	COORDINATE_ROUNDED;CONTINENT_DERIVED_FROM_COORDINATES
3859249959	50c9509d-22c7-4a22-a47d-8c48425ef4a7	https://www.inaturalist.org/observations/120963143	Animalia	Arthropoda	Insecta	Coleoptera	Chrysomelidae	Chrysolina	Chrysolina fastuosa		SPECIES	Chrysolina fastuosa (Scopoli, 1763)	Chrysolina fastuosa		AT		Steiermark	PRESENT		28eb1a3f-1c15-4a95-931a-4af90ecb574d	47.278494	14.76486	4						2022-06-08T16:23:00	8	6	2022	4459883	4459883	HUMAN_OBSERVATION	iNaturalist	Observations	120963143		E. A.	2022-06-09T15:09:37	CC_BY_4_0	E. A.	E. A.			2023-01-30T15:11:44.594Z	StillImage	COORDINATE_ROUNDED;CONTINENT_DERIVED_FROM_COORDINATES
3859245102	50c9509d-22c7-4a22-a47d-8c48425ef4a7	https://www.inaturalist.org/observations/122148413	Animalia	Arthropoda	Insecta	Coleoptera	Chrysomelidae	Chrysolina	Chrysolina fastuosa		SPECIES	Chrysolina fastuosa (Scopoli, 1763)	Chrysolina fastuosa		UA		Sumy	PRESENT		28eb1a3f-1c15-4a95-931a-4af90ecb574d	50.781976	33.431985	31						2022-06-11T14:57:00	11	6	2022	4459883	4459883	HUMAN_OBSERVATION	iNaturalist	Observations	122148413		oleksiyp	2022-06-17T11:58:54	CC_BY_NC_4_0	oleksiyp	oleksiyp			2023-01-30T15:22:31.065Z	StillImage	COORDINATE_ROUNDED;CONTINENT_DERIVED_FROM_COORDINATES
3859230758	50c9509d-22c7-4a22-a47d-8c48425ef4a7	https://www.inaturalist.org/observations/88100985	Animalia	Arthropoda	Insecta	Coleoptera	Chrysomelidae	Chrysolina	Chrysolina fastuosa		SPECIES	Chrysolina fastuosa (Scopoli, 1763)	Chrysolina fastuosa		RU		Altay	PRESENT		28eb1a3f-1c15-4a95-931a-4af90ecb574d	54.034758	85.001326	4						2020-11-14T10:25:23	14	11	2020	4459883	4459883	HUMAN_OBSERVATION	iNaturalist	Observations	88100985		Олег Кудров	2021-07-22T09:31:59	CC_BY_4_0	Олег Кудров	Олег Кудров			2023-01-30T15:10:09.434Z	StillImage	COORDINATE_ROUNDED;CONTINENT_DERIVED_FROM_COORDINATES
3859230510	50c9509d-22c7-4a22-a47d-8c48425ef4a7	https://www.inaturalist.org/observations/54163613	Animalia	Arthropoda	Insecta	Coleoptera	Chrysomelidae	Chrysolina	Chrysolina fastuosa		SPECIES	Chrysolina fastuosa (Scopoli, 1763)	Chrysolina fastuosa		RU		Tula	PRESENT		28eb1a3f-1c15-4a95-931a-4af90ecb574d	54.202123	37.702978							2020-07-24T12:23:18	24	7	2020	4459883	4459883	HUMAN_OBSERVATION	iNaturalist	Observations	54163613		Маргарита Дворянкина	2020-07-24T15:07:53	CC_BY_NC_4_0	Маргарита Дворянкина	Маргарита Дворянкина			2023-01-30T15:07:02.345Z	StillImage	CONTINENT_DERIVED_FROM_COORDINATES
3859222514	50c9509d-22c7-4a22-a47d-8c48425ef4a7	https://www.inaturalist.org/observations/121463235	Animalia	Arthropoda	Insecta	Coleoptera	Chrysomelidae	Chrysolina	Chrysolina fastuosa		SPECIES	Chrysolina fastuosa (Scopoli, 1763)	Chrysolina fastuosa		SE		Stockholm	PRESENT		28eb1a3f-1c15-4a95-931a-4af90ecb574d	59.388031	17.992172							2022-06-12T18:13:21	12	6	2022	4459883	4459883	HUMAN_OBSERVATION	iNaturalist	Observations	121463235		hexolith	2022-06-12T19:07:15	CC_BY_NC_4_0	hexolith	hexolith			2023-01-30T15:20:39.720Z	StillImage	COORDINATE_ROUNDED;CONTINENT_DERIVED_FROM_COORDINATES
3859201277	50c9509d-22c7-4a22-a47d-8c48425ef4a7	https://www.inaturalist.org/observations/118936657	Animalia	Arthropoda	Insecta	Coleoptera	Chrysomelidae	Chrysolina	Chrysolina fastuosa		SPECIES	Chrysolina fastuosa (Scopoli, 1763)	Chrysolina fastuosa		RU		Khanty-Mansiy	PRESENT		28eb1a3f-1c15-4a95-931a-4af90ecb574d	60.964044	68.770473	15						2022-05-27T11:28:00	27	5	2022	4459883	4459883	HUMAN_OBSERVATION	iNaturalist	Observations	118936657		Tatiana Strus	2022-05-27T16:32:56	CC_BY_4_0	Tatiana Strus	Tatiana Strus			2023-01-30T15:01:06.064Z	StillImage	COORDINATE_ROUNDED;CONTINENT_DERIVED_FROM_COORDINATES
3859197738	50c9509d-22c7-4a22-a47d-8c48425ef4a7	https://www.inaturalist.org/observations/87668150	Animalia	Arthropoda	Insecta	Coleoptera	Chrysomelidae	Chrysolina	Chrysolina fastuosa		SPECIES	Chrysolina fastuosa (Scopoli, 1763)	Chrysolina fastuosa		RU		Altay	PRESENT		28eb1a3f-1c15-4a95-931a-4af90ecb574d	54.034682	85.001152	3						2021-06-28T10:43:25	28	6	2021	4459883	4459883	HUMAN_OBSERVATION	iNaturalist	Observations	87668150		Олег Кудров	2021-07-19T03:38:27	CC_BY_4_0	Олег Кудров	Олег Кудров			2023-01-30T15:10:14.275Z	StillImage	COORDINATE_ROUNDED;CONTINENT_DERIVED_FROM_COORDINATES
3859169240	50c9509d-22c7-4a22-a47d-8c48425ef4a7	https://www.inaturalist.org/observations/124754558	Animalia	Arthropoda	Insecta	Coleoptera	Chrysomelidae	Chrysolina	Chrysolina fastuosa		SPECIES	Chrysolina fastuosa (Scopoli, 1763)	Chrysolina fastuosa		AT		Oberösterreich	PRESENT		28eb1a3f-1c15-4a95-931a-4af90ecb574d	48.236518	14.482517							2022-06-30T20:01:00	30	6	2022	4459883	4459883	HUMAN_OBSERVATION	iNaturalist	Observations	124754558		Georg Haberfellner	2022-07-04T17:38:06	CC_BY_4_0	Georg Haberfellner	Georg Haberfellner			2023-01-30T15:13:39.079Z	StillImage	COORDINATE_ROUNDED;CONTINENT_DERIVED_FROM_COORDINATES
3859154706	50c9509d-22c7-4a22-a47d-8c48425ef4a7	https://www.inaturalist.org/observations/83608620	Animalia	Arthropoda	Insecta	Coleoptera	Chrysomelidae	Chrysolina	Chrysolina fastuosa		SPECIES	Chrysolina fastuosa (Scopoli, 1763)	Chrysolina fastuosa		RU		Moscow City	PRESENT		28eb1a3f-1c15-4a95-931a-4af90ecb574d	55.847021	37.689139	15						2021-06-01T11:26:00	1	6	2021	4459883	4459883	HUMAN_OBSERVATION	iNaturalist	Observations	83608620		AWI i Pr.	2021-06-19T12:24:18	CC_BY_NC_4_0	Соколков Юрий Павлович	Соколков Юрий Павлович			2023-01-30T14:59:57.242Z	StillImage	COORDINATE_ROUNDED;CONTINENT_DERIVED_FROM_COORDINATES
3859144736	50c9509d-22c7-4a22-a47d-8c48425ef4a7	https://www.inaturalist.org/observations/119416077	Animalia	Arthropoda	Insecta	Coleoptera	Chrysomelidae	Chrysolina	Chrysolina fastuosa		SPECIES	Chrysolina fastuosa (Scopoli, 1763)	Chrysolina fastuosa		DK		Midtjylland	PRESENT		28eb1a3f-1c15-4a95-931a-4af90ecb574d	56.232388	9.4586	5						2022-05-30T15:27:36	30	5	2022	4459883	4459883	HUMAN_OBSERVATION	iNaturalist	Observations	119416077		abumadsen	2022-05-30T13:45:08	CC0_1_0	abumadsen	abumadsen			2023-01-30T15:19:55.610Z	StillImage	COORDINATE_ROUNDED;CONTINENT_DERIVED_FROM_COORDINATES
3859123696	50c9509d-22c7-4a22-a47d-8c48425ef4a7	https://www.inaturalist.org/observations/83761239	Animalia	Arthropoda	Insecta	Coleoptera	Chrysomelidae	Chrysolina	Chrysolina fastuosa		SPECIES	Chrysolina fastuosa (Scopoli, 1763)	Chrysolina fastuosa		DE		Bayern	PRESENT		28eb1a3f-1c15-4a95-931a-4af90ecb574d	48.582176	11.44536							2021-06-19T10:53:00	19	6	2021	4459883	4459883	HUMAN_OBSERVATION	iNaturalist	Observations	83761239		Rob Westerduijn	2021-06-20T10:21:14	CC_BY_4_0	Tim Leilich	Tim Leilich			2023-01-30T14:59:41.733Z	StillImage	COORDINATE_ROUNDED;CONTINENT_DERIVED_FROM_COORDINATES
3859116075	50c9509d-22c7-4a22-a47d-8c48425ef4a7	https://www.inaturalist.org/observations/115573732	Animalia	Arthropoda	Insecta	Coleoptera	Chrysomelidae	Chrysolina	Chrysolina fastuosa		SPECIES	Chrysolina fastuosa (Scopoli, 1763)	Chrysolina fastuosa		AT		Steiermark	PRESENT		28eb1a3f-1c15-4a95-931a-4af90ecb574d	46.713216	15.328597	242						2022-04-30T19:02:00	30	4	2022	4459883	4459883	HUMAN_OBSERVATION	iNaturalist	Observations	115573732		Michael Geiser	2022-05-08T22:21:49	CC_BY_NC_4_0	juliamep	juliamep			2023-01-30T15:11:35.406Z	StillImage	COORDINATE_ROUNDED;CONTINENT_DERIVED_FROM_COORDINATES
3859112893	50c9509d-22c7-4a22-a47d-8c48425ef4a7	https://www.inaturalist.org/observations/124308107	Animalia	Arthropoda	Insecta	Coleoptera	Chrysomelidae	Chrysolina	Chrysolina fastuosa		SPECIES	Chrysolina fastuosa (Scopoli, 1763)	Chrysolina fastuosa		AT		Steiermark	PRESENT		28eb1a3f-1c15-4a95-931a-4af90ecb574d	47.423328	13.945863	4						2022-07-01T23:39:00	1	7	2022	4459883	4459883	HUMAN_OBSERVATION	iNaturalist	Observations	124308107		Roman Burgsteiner	2022-07-01T22:23:38	CC_BY_NC_4_0	Roman Burgsteiner	Roman Burgsteiner			2023-01-30T15:22:28.575Z	StillImage	COORDINATE_ROUNDED;CONTINENT_DERIVED_FROM_COORDINATES
3859097514	50c9509d-22c7-4a22-a47d-8c48425ef4a7	https://www.inaturalist.org/observations/123958129	Animalia	Arthropoda	Insecta	Coleoptera	Chrysomelidae	Chrysolina	Chrysolina fastuosa		SPECIES	Chrysolina fastuosa (Scopoli, 1763)	Chrysolina fastuosa		CZ		Prague	PRESENT		28eb1a3f-1c15-4a95-931a-4af90ecb574d	50.148138	14.575317							2022-06-29T14:39:00	29	6	2022	4459883	4459883	HUMAN_OBSERVATION	iNaturalist	Observations	123958129		copanek	2022-06-29T12:39:16	CC_BY_NC_4_0	copanek	copanek			2023-01-30T15:12:43.861Z	StillImage	COORDINATE_ROUNDED;CONTINENT_DERIVED_FROM_COORDINATES
3859093853	50c9509d-22c7-4a22-a47d-8c48425ef4a7	https://www.inaturalist.org/observations/124274874	Animalia	Arthropoda	Insecta	Coleoptera	Chrysomelidae	Chrysolina	Chrysolina fastuosa		SPECIES	Chrysolina fastuosa (Scopoli, 1763)	Chrysolina fastuosa		FR		Limousin	PRESENT		28eb1a3f-1c15-4a95-931a-4af90ecb574d	45.607998	0.825064	3381						2022-05-15T11:24:00	15	5	2022	4459883	4459883	HUMAN_OBSERVATION	iNaturalist	Observations	124274874		cockerspaniel	2022-07-01T18:04:18	CC_BY_NC_4_0	cockerspaniel	cockerspaniel			2023-01-30T15:01:58.516Z	StillImage	CONTINENT_DERIVED_FROM_COORDINATES
3859087686	50c9509d-22c7-4a22-a47d-8c48425ef4a7	https://www.inaturalist.org/observations/81716334	Animalia	Arthropoda	Insecta	Coleoptera	Chrysomelidae	Chrysolina	Chrysolina fastuosa		SPECIES	Chrysolina fastuosa (Scopoli, 1763)	Chrysolina fastuosa		RU		Moskva	PRESENT		28eb1a3f-1c15-4a95-931a-4af90ecb574d	55.043755	37.740063	4						2021-06-05T18:41:15	5	6	2021	4459883	4459883	HUMAN_OBSERVATION	iNaturalist	Observations	81716334		lazarevsky	2021-06-05T15:41:27	CC_BY_NC_4_0	lazarevsky	lazarevsky			2023-01-30T14:59:46.137Z	StillImage	COORDINATE_ROUNDED;CONTINENT_DERIVED_FROM_COORDINATES
3859072585	50c9509d-22c7-4a22-a47d-8c48425ef4a7	https://www.inaturalist.org/observations/64668589	Animalia	Arthropoda	Insecta	Coleoptera	Chrysomelidae	Chrysolina	Chrysolina fastuosa		SPECIES	Chrysolina fastuosa (Scopoli, 1763)	Chrysolina fastuosa		RU		Altay	PRESENT		28eb1a3f-1c15-4a95-931a-4af90ecb574d	54.034674	85.001107	3						2020-06-06T09:14:19	6	6	2020	4459883	4459883	HUMAN_OBSERVATION	iNaturalist	Observations	64668589		Олег Кудров	2020-11-11T14:13:43	CC_BY_4_0	Олег Кудров	Олег Кудров			2023-01-30T15:16:43.232Z	StillImage	COORDINATE_ROUNDED;CONTINENT_DERIVED_FROM_COORDINATES
3859059651	50c9509d-22c7-4a22-a47d-8c48425ef4a7	https://www.inaturalist.org/observations/80073383	Animalia	Arthropoda	Insecta	Coleoptera	Chrysomelidae	Chrysolina	Chrysolina fastuosa		SPECIES	Chrysolina fastuosa (Scopoli, 1763)	Chrysolina fastuosa		RU		Moscow City	PRESENT		28eb1a3f-1c15-4a95-931a-4af90ecb574d	55.784646	37.779979	11						2021-05-22T12:55:33	22	5	2021	4459883	4459883	HUMAN_OBSERVATION	iNaturalist	Observations	80073383		Maria Emelina	2021-05-24T07:04:04	CC_BY_NC_4_0	Maria Emelina	Maria Emelina			2023-01-30T15:17:51.593Z	StillImage	COORDINATE_ROUNDED;CONTINENT_DERIVED_FROM_COORDINATES
3859020342	50c9509d-22c7-4a22-a47d-8c48425ef4a7	https://www.inaturalist.org/observations/16316565	Animalia	Arthropoda	Insecta	Coleoptera	Chrysomelidae	Chrysolina	Chrysolina fastuosa		SPECIES	Chrysolina fastuosa (Scopoli, 1763)	Chrysolina fastuosa		FR		Bourgogne	PRESENT		28eb1a3f-1c15-4a95-931a-4af90ecb574d	47.992007	3.71852	61						2018-09-08T13:07:00	8	9	2018	4459883	4459883	HUMAN_OBSERVATION	iNaturalist	Observations	16316565		Mishanook	2018-09-08T14:05:52	CC_BY_NC_4_0	Mishanook	Mishanook			2023-01-30T15:14:55.680Z	StillImage	COORDINATE_ROUNDED;CONTINENT_DERIVED_FROM_COORDINATES
3858985734	50c9509d-22c7-4a22-a47d-8c48425ef4a7	https://www.inaturalist.org/observations/83550274	Animalia	Arthropoda	Insecta	Coleoptera	Chrysomelidae	Chrysolina	Chrysolina fastuosa		SPECIES	Chrysolina fastuosa (Scopoli, 1763)	Chrysolina fastuosa		RU		Tver'	PRESENT		28eb1a3f-1c15-4a95-931a-4af90ecb574d	56.886157	35.824999	282						2021-06-18T19:33:00	18	6	2021	4459883	4459883	HUMAN_OBSERVATION	iNaturalist	Observations	83550274		pvlsmrnv	2021-06-18T20:24:57	CC_BY_NC_4_0	pvlsmrnv	pvlsmrnv			2023-01-30T14:59:53.161Z	StillImage	COORDINATE_ROUNDED;CONTINENT_DERIVED_FROM_COORDINATES
3858979489	50c9509d-22c7-4a22-a47d-8c48425ef4a7	https://www.inaturalist.org/observations/123814997	Animalia	Arthropoda	Insecta	Coleoptera	Chrysomelidae	Chrysolina	Chrysolina fastuosa		SPECIES	Chrysolina fastuosa (Scopoli, 1763)	Chrysolina fastuosa		RU		Penza	PRESENT		28eb1a3f-1c15-4a95-931a-4af90ecb574d	53.378701	45.075048							2022-06-26T14:08:57	26	6	2022	4459883	4459883	HUMAN_OBSERVATION	iNaturalist	Observations	123814997		Александр Косоротов	2022-06-28T11:26:33	CC_BY_NC_4_0	Александр Косоротов	Александр Косоротов			2023-01-30T15:01:58.340Z	StillImage	COORDINATE_ROUNDED;CONTINENT_DERIVED_FROM_COORDINATES
3858964163	50c9509d-22c7-4a22-a47d-8c48425ef4a7	https://www.inaturalist.org/observations/122351335	Animalia	Arthropoda	Insecta	Coleoptera	Chrysomelidae	Chrysolina	Chrysolina fastuosa		SPECIES	Chrysolina fastuosa (Scopoli, 1763)	Chrysolina fastuosa		DE		Niedersachsen	PRESENT		28eb1a3f-1c15-4a95-931a-4af90ecb574d	53.124448	9.765223	20						2022-06-18T00:00:00	18	6	2022	4459883	4459883	HUMAN_OBSERVATION	iNaturalist	Observations	122351335		Christian Kahle	2022-06-19T06:13:33	CC0_1_0	Christian Kahle	Christian Kahle			2023-01-30T15:11:16.955Z	StillImage	COORDINATE_ROUNDED;CONTINENT_DERIVED_FROM_COORDINATES
3858961224	50c9509d-22c7-4a22-a47d-8c48425ef4a7	https://www.inaturalist.org/observations/121229016	Animalia	Arthropoda	Insecta	Coleoptera	Chrysomelidae	Chrysolina	Chrysolina fastuosa		SPECIES	Chrysolina fastuosa (Scopoli, 1763)	Chrysolina fastuosa		PT		Porto	PRESENT		28eb1a3f-1c15-4a95-931a-4af90ecb574d	41.083547	-8.542067	32						2022-06-11T14:17:00	11	6	2022	4459883	4459883	HUMAN_OBSERVATION	iNaturalist	Observations	121229016		imrsmf	2022-06-11T13:17:14	CC_BY_NC_4_0	imrsmf	imrsmf			2023-01-30T15:20:43.431Z	StillImage	COORDINATE_ROUNDED;CONTINENT_DERIVED_FROM_COORDINATES
3858897312	50c9509d-22c7-4a22-a47d-8c48425ef4a7	https://www.inaturalist.org/observations/124857555	Animalia	Arthropoda	Insecta	Coleoptera	Chrysomelidae	Chrysolina	Chrysolina fastuosa		SPECIES	Chrysolina fastuosa (Scopoli, 1763)	Chrysolina fastuosa		RU		Volgograd	PRESENT		28eb1a3f-1c15-4a95-931a-4af90ecb574d	50.491585	45.703189	8						2022-06-23T15:07:00	23	6	2022	4459883	4459883	HUMAN_OBSERVATION	iNaturalist	Observations	124857555		К. Руслан и Ф. Виктория	2022-07-05T08:58:06	CC_BY_NC_4_0	К. Руслан и Ф. Виктория	К. Руслан и Ф. Виктория			2023-01-30T15:10:58.045Z	StillImage	COORDINATE_ROUNDED;CONTINENT_DERIVED_FROM_COORDINATES
3858887390	50c9509d-22c7-4a22-a47d-8c48425ef4a7	https://www.inaturalist.org/observations/125009903	Animalia	Arthropoda	Insecta	Coleoptera	Chrysomelidae	Chrysolina	Chrysolina fastuosa		SPECIES	Chrysolina fastuosa (Scopoli, 1763)	Chrysolina fastuosa		BE		Wallonie	PRESENT		28eb1a3f-1c15-4a95-931a-4af90ecb574d	50.211047	5.29383	11						2022-07-06T14:10:30	6	7	2022	4459883	4459883	HUMAN_OBSERVATION	iNaturalist	Observations	125009903		migallel	2022-07-06T12:11:25	CC0_1_0	migallel	migallel			2023-01-30T15:10:28.441Z	StillImage	COORDINATE_ROUNDED;CONTINENT_DERIVED_FROM_COORDINATES
3858887203	50c9509d-22c7-4a22-a47d-8c48425ef4a7	https://www.inaturalist.org/observations/124752720	Animalia	Arthropoda	Insecta	Coleoptera	Chrysomelidae	Chrysolina	Chrysolina fastuosa		SPECIES	Chrysolina fastuosa (Scopoli, 1763)	Chrysolina fastuosa		DE		Bayern	PRESENT		28eb1a3f-1c15-4a95-931a-4af90ecb574d	48.349983	10.699163	6						2022-07-04T18:20:55	4	7	2022	4459883	4459883	HUMAN_OBSERVATION	iNaturalist	Observations	124752720		rupicapra	2022-07-04T17:25:34	CC_BY_NC_4_0	rupicapra	rupicapra			2023-01-30T15:01:45.868Z	StillImage	COORDINATE_ROUNDED;CONTINENT_DERIVED_FROM_COORDINATES
3858870413	50c9509d-22c7-4a22-a47d-8c48425ef4a7	https://www.inaturalist.org/observations/119056166	Animalia	Arthropoda	Insecta	Coleoptera	Chrysomelidae	Chrysolina	Chrysolina fastuosa		SPECIES	Chrysolina fastuosa (Scopoli, 1763)	Chrysolina fastuosa		UA		Sumy	PRESENT		28eb1a3f-1c15-4a95-931a-4af90ecb574d	52.190005	34.053136	4						2022-05-28T16:32:47	28	5	2022	4459883	4459883	HUMAN_OBSERVATION	iNaturalist	Observations	119056166		Евгений Рыбальченко	2022-05-28T16:42:57	CC_BY_NC_4_0	Nikita Galushchenko	Nikita Galushchenko			2023-01-30T15:11:26.904Z	StillImage	COORDINATE_ROUNDED;CONTINENT_DERIVED_FROM_COORDINATES
3858864554	50c9509d-22c7-4a22-a47d-8c48425ef4a7	https://www.inaturalist.org/observations/123838043	Animalia	Arthropoda	Insecta	Coleoptera	Chrysomelidae	Chrysolina	Chrysolina fastuosa		SPECIES	Chrysolina fastuosa (Scopoli, 1763)	Chrysolina fastuosa		DE		Baden-Württemberg	PRESENT		28eb1a3f-1c15-4a95-931a-4af90ecb574d	47.749605	9.121811	15						2022-06-27T15:03:00	27	6	2022	4459883	4459883	HUMAN_OBSERVATION	iNaturalist	Observations	123838043		Ina Siebert	2022-06-28T15:01:18	CC_BY_NC_4_0	Ina Siebert	Ina Siebert			2023-01-30T15:13:45.355Z	StillImage	COORDINATE_ROUNDED;CONTINENT_DERIVED_FROM_COORDINATES
3858829725	50c9509d-22c7-4a22-a47d-8c48425ef4a7	https://www.inaturalist.org/observations/121776941	Animalia	Arthropoda	Insecta	Coleoptera	Chrysomelidae	Chrysolina	Chrysolina fastuosa		SPECIES	Chrysolina fastuosa (Scopoli, 1763)	Chrysolina fastuosa		LU		Diekirch	PRESENT		28eb1a3f-1c15-4a95-931a-4af90ecb574d	49.95761	6.186959	21						2022-06-13T14:58:00	13	6	2022	4459883	4459883	HUMAN_OBSERVATION	iNaturalist	Observations	121776941		wolff christiane	2022-06-14T19:39:54	CC_BY_NC_4_0	wolff christiane	wolff christiane			2023-01-30T15:10:47.023Z	StillImage	COORDINATE_ROUNDED;CONTINENT_DERIVED_FROM_COORDINATES
3858811365	50c9509d-22c7-4a22-a47d-8c48425ef4a7	https://www.inaturalist.org/observations/123802309	Animalia	Arthropoda	Insecta	Coleoptera	Chrysomelidae	Chrysolina	Chrysolina fastuosa		SPECIES	Chrysolina fastuosa (Scopoli, 1763)	Chrysolina fastuosa		PL		Lower Silesian	PRESENT		28eb1a3f-1c15-4a95-931a-4af90ecb574d	51.153305	16.875738							2022-05-15T11:05:00	15	5	2022	4459883	4459883	HUMAN_OBSERVATION	iNaturalist	Observations	123802309		AWI i Pr.	2022-06-28T07:41:58	CC_BY_NC_4_0	aga-ma	aga-ma			2023-01-30T15:01:42.823Z	StillImage	CONTINENT_DERIVED_FROM_COORDINATES
3858791145	50c9509d-22c7-4a22-a47d-8c48425ef4a7	https://www.inaturalist.org/observations/122304967	Animalia	Arthropoda	Insecta	Coleoptera	Chrysomelidae	Chrysolina	Chrysolina fastuosa		SPECIES	Chrysolina fastuosa (Scopoli, 1763)	Chrysolina fastuosa		RU		Khanty-Mansiy	PRESENT		28eb1a3f-1c15-4a95-931a-4af90ecb574d	60.981344	69.036117	15						2022-06-11T12:30:00	11	6	2022	4459883	4459883	HUMAN_OBSERVATION	iNaturalist	Observations	122304967		borisb	2022-06-18T16:54:02	CC_BY_4_0	Александр Корепанов	Александр Корепанов			2023-01-30T15:21:38.598Z	StillImage	COORDINATE_ROUNDED;CONTINENT_DERIVED_FROM_COORDINATES
3858789191	50c9509d-22c7-4a22-a47d-8c48425ef4a7	https://www.inaturalist.org/observations/119989698	Animalia	Arthropoda	Insecta	Coleoptera	Chrysomelidae	Chrysolina	Chrysolina fastuosa		SPECIES	Chrysolina fastuosa (Scopoli, 1763)	Chrysolina fastuosa		DE		Hessen	PRESENT		28eb1a3f-1c15-4a95-931a-4af90ecb574d	51.011641	9.926087	2						2022-06-03T10:59:00	3	6	2022	4459883	4459883	HUMAN_OBSERVATION	iNaturalist	Observations	119989698		dirkpetersmann	2022-06-03T09:46:50	CC_BY_NC_4_0	dirkpetersmann	dirkpetersmann			2023-01-30T15:22:22.493Z	StillImage	COORDINATE_ROUNDED;CONTINENT_DERIVED_FROM_COORDINATES
3858769302	50c9509d-22c7-4a22-a47d-8c48425ef4a7	https://www.inaturalist.org/observations/124855341	Animalia	Arthropoda	Insecta	Coleoptera	Chrysomelidae	Chrysolina	Chrysolina fastuosa		SPECIES	Chrysolina fastuosa (Scopoli, 1763)	Chrysolina fastuosa		UA		Khmel'nyts'kyy	PRESENT		28eb1a3f-1c15-4a95-931a-4af90ecb574d	50.287997	26.868432	14						2022-07-05T10:57:27	5	7	2022	4459883	4459883	HUMAN_OBSERVATION	iNaturalist	Observations	124855341		Hitchenko Vadym	2022-07-05T08:24:02	CC_BY_NC_4_0	Hitchenko Vadym	Hitchenko Vadym			2023-01-30T15:22:32.847Z	StillImage	COORDINATE_ROUNDED;CONTINENT_DERIVED_FROM_COORDINATES
3858754096	50c9509d-22c7-4a22-a47d-8c48425ef4a7	https://www.inaturalist.org/observations/124362549	Animalia	Arthropoda	Insecta	Coleoptera	Chrysomelidae	Chrysolina	Chrysolina fastuosa		SPECIES	Chrysolina fastuosa (Scopoli, 1763)	Chrysolina fastuosa		CH		Ticino	PRESENT		28eb1a3f-1c15-4a95-931a-4af90ecb574d	46.42859	8.968389	3						2022-07-02T11:36:38	2	7	2022	4459883	4459883	HUMAN_OBSERVATION	iNaturalist	Observations	124362549		moniwyder	2022-07-02T09:37:27	CC_BY_NC_4_0	moniwyder	moniwyder			2023-01-30T15:02:06.789Z	StillImage	COORDINATE_ROUNDED;CONTINENT_DERIVED_FROM_COORDINATES
3858728373	50c9509d-22c7-4a22-a47d-8c48425ef4a7	https://www.inaturalist.org/observations/120162035	Animalia	Arthropoda	Insecta	Coleoptera	Chrysomelidae	Chrysolina	Chrysolina fastuosa		SPECIES	Chrysolina fastuosa (Scopoli, 1763)	Chrysolina fastuosa		RU		Kaliningrad	PRESENT		28eb1a3f-1c15-4a95-931a-4af90ecb574d	54.488936	21.209486	260						2022-06-04T14:49:56	4	6	2022	4459883	4459883	HUMAN_OBSERVATION	iNaturalist	Observations	120162035		AWI i Pr.	2022-06-05T19:36:25	CC0_1_0	raw_no	raw_no			2023-01-30T15:22:08.299Z	StillImage	COORDINATE_ROUNDED;CONTINENT_DERIVED_FROM_COORDINATES
3858713138	50c9509d-22c7-4a22-a47d-8c48425ef4a7	https://www.inaturalist.org/observations/121058359	Animalia	Arthropoda	Insecta	Coleoptera	Chrysomelidae	Chrysolina	Chrysolina fastuosa		SPECIES	Chrysolina fastuosa (Scopoli, 1763)	Chrysolina fastuosa		RU		Penza	PRESENT		28eb1a3f-1c15-4a95-931a-4af90ecb574d	53.228493	45.013259							2022-06-10T08:41:56	10	6	2022	4459883	4459883	HUMAN_OBSERVATION	iNaturalist	Observations	121058359		Александр Косоротов	2022-06-10T06:12:24	CC_BY_NC_4_0	Александр Косоротов	Александр Косоротов			2023-01-30T15:10:43.441Z	StillImage	COORDINATE_ROUNDED;CONTINENT_DERIVED_FROM_COORDINATES
3858705639	50c9509d-22c7-4a22-a47d-8c48425ef4a7	https://www.inaturalist.org/observations/120480135	Animalia	Arthropoda	Insecta	Coleoptera	Chrysomelidae	Chrysolina	Chrysolina fastuosa		SPECIES	Chrysolina fastuosa (Scopoli, 1763)	Chrysolina fastuosa		UA		Kiev City	PRESENT		28eb1a3f-1c15-4a95-931a-4af90ecb574d	50.422903	30.496456	5						2022-06-03T18:15:00	3	6	2022	4459883	4459883	HUMAN_OBSERVATION	iNaturalist	Observations	120480135		Aleksandr_Levon	2022-06-06T08:16:39	CC_BY_NC_4_0	Aleksandr_Levon	Aleksandr_Levon			2023-01-30T15:01:52.936Z	StillImage	COORDINATE_ROUNDED;CONTINENT_DERIVED_FROM_COORDINATES
3858695402	50c9509d-22c7-4a22-a47d-8c48425ef4a7	https://www.inaturalist.org/observations/122521554	Animalia	Arthropoda	Insecta	Coleoptera	Chrysomelidae	Chrysolina	Chrysolina fastuosa		SPECIES	Chrysolina fastuosa (Scopoli, 1763)	Chrysolina fastuosa		UA		Poltava	PRESENT		28eb1a3f-1c15-4a95-931a-4af90ecb574d	50.329328	32.424809	200						2022-06-19T10:50:00	19	6	2022	4459883	4459883	HUMAN_OBSERVATION	iNaturalist	Observations	122521554		Protsenko Yurii	2022-06-19T18:28:21	CC_BY_NC_4_0	Protsenko Yurii	Protsenko Yurii			2023-01-30T15:20:03.486Z	StillImage	COORDINATE_ROUNDED;CONTINENT_DERIVED_FROM_COORDINATES
3858686163	50c9509d-22c7-4a22-a47d-8c48425ef4a7	https://www.inaturalist.org/observations/122208509	Animalia	Arthropoda	Insecta	Coleoptera	Chrysomelidae	Chrysolina	Chrysolina fastuosa		SPECIES	Chrysolina fastuosa (Scopoli, 1763)	Chrysolina fastuosa		DE		Hessen	PRESENT		28eb1a3f-1c15-4a95-931a-4af90ecb574d	49.836489	8.574496	9						2022-06-17T17:39:02	17	6	2022	4459883	4459883	HUMAN_OBSERVATION	iNaturalist	Observations	122208509		knoro	2022-06-17T20:33:49	CC_BY_NC_4_0	knoro	knoro			2023-01-30T15:20:36.475Z	StillImage	COORDINATE_ROUNDED;CONTINENT_DERIVED_FROM_COORDINATES
3858679819	50c9509d-22c7-4a22-a47d-8c48425ef4a7	https://www.inaturalist.org/observations/124242507	Animalia	Arthropoda	Insecta	Coleoptera	Chrysomelidae	Chrysolina	Chrysolina fastuosa		SPECIES	Chrysolina fastuosa (Scopoli, 1763)	Chrysolina fastuosa		DE		Nordrhein-Westfalen	PRESENT		28eb1a3f-1c15-4a95-931a-4af90ecb574d	51.200967	6.822782	268						2022-07-01T14:49:30	1	7	2022	4459883	4459883	HUMAN_OBSERVATION	iNaturalist	Observations	124242507		trufniets	2022-07-01T13:43:18	CC_BY_4_0	trufniets	trufniets			2023-01-30T15:22:26.444Z	StillImage	COORDINATE_ROUNDED;CONTINENT_DERIVED_FROM_COORDINATES
3858648446	50c9509d-22c7-4a22-a47d-8c48425ef4a7	https://www.inaturalist.org/observations/120187304	Animalia	Arthropoda	Insecta	Coleoptera	Chrysomelidae	Chrysolina	Chrysolina fastuosa		SPECIES	Chrysolina fastuosa (Scopoli, 1763)	Chrysolina fastuosa		RU		Moskva	PRESENT		28eb1a3f-1c15-4a95-931a-4af90ecb574d	54.803044	37.729839	1						2022-06-04T17:59:00	4	6	2022	4459883	4459883	HUMAN_OBSERVATION	iNaturalist	Observations	120187304		Наталья Еромасова	2022-06-04T17:21:28	CC_BY_NC_4_0	Наталья Еромасова	Наталья Еромасова			2023-01-30T15:10:38.786Z	StillImage	COORDINATE_ROUNDED;CONTINENT_DERIVED_FROM_COORDINATES
3858646071	50c9509d-22c7-4a22-a47d-8c48425ef4a7	https://www.inaturalist.org/observations/123229441	Animalia	Arthropoda	Insecta	Coleoptera	Chrysomelidae	Chrysolina	Chrysolina fastuosa		SPECIES	Chrysolina fastuosa (Scopoli, 1763)	Chrysolina fastuosa		FI		Southern Finland	PRESENT		28eb1a3f-1c15-4a95-931a-4af90ecb574d	60.52975	24.200437	8						2022-06-24T17:54:54	24	6	2022	4459883	4459883	HUMAN_OBSERVATION	iNaturalist	Observations	123229441		saldomar	2022-06-24T14:56:14	CC_BY_NC_4_0	saldomar	saldomar			2023-01-30T15:10:26.926Z	StillImage	COORDINATE_ROUNDED;CONTINENT_DERIVED_FROM_COORDINATES
3858628661	50c9509d-22c7-4a22-a47d-8c48425ef4a7	https://www.inaturalist.org/observations/122713479	Animalia	Arthropoda	Insecta	Coleoptera	Chrysomelidae	Chrysolina	Chrysolina fastuosa		SPECIES	Chrysolina fastuosa (Scopoli, 1763)	Chrysolina fastuosa		HU		Budapest	PRESENT		28eb1a3f-1c15-4a95-931a-4af90ecb574d	47.517814	18.934154	174						2018-10-29T11:01:09	29	10	2018	4459883	4459883	HUMAN_OBSERVATION	iNaturalist	Observations	122713479		David Horváth	2022-06-20T21:24:12	CC_BY_NC_4_0	David Horváth	David Horváth			2023-01-30T15:12:07.769Z	StillImage	COORDINATE_ROUNDED;CONTINENT_DERIVED_FROM_COORDINATES
3858601536	50c9509d-22c7-4a22-a47d-8c48425ef4a7	https://www.inaturalist.org/observations/119190366	Animalia	Arthropoda	Insecta	Coleoptera	Chrysomelidae	Chrysolina	Chrysolina fastuosa		SPECIES	Chrysolina fastuosa (Scopoli, 1763)	Chrysolina fastuosa		DK		Syddanmark	PRESENT		28eb1a3f-1c15-4a95-931a-4af90ecb574d	54.892398	9.824766	61						2022-05-28T10:56:00	28	5	2022	4459883	4459883	HUMAN_OBSERVATION	iNaturalist	Observations	119190366		Maria	2022-05-29T05:28:04	CC_BY_NC_4_0	Maria	Maria			2023-01-30T15:01:24.381Z	StillImage	COORDINATE_ROUNDED;CONTINENT_DERIVED_FROM_COORDINATES
3858601478	50c9509d-22c7-4a22-a47d-8c48425ef4a7	https://www.inaturalist.org/observations/119124288	Animalia	Arthropoda	Insecta	Coleoptera	Chrysomelidae	Chrysolina	Chrysolina fastuosa		SPECIES	Chrysolina fastuosa (Scopoli, 1763)	Chrysolina fastuosa		AT		Steiermark	PRESENT		28eb1a3f-1c15-4a95-931a-4af90ecb574d	47.049698	15.490125	9						2022-05-19T16:42:00	19	5	2022	4459883	4459883	HUMAN_OBSERVATION	iNaturalist	Observations	119124288		gernotkunz	2022-05-28T20:27:37	CC_BY_NC_4_0	gernotkunz	gernotkunz			2023-01-30T15:01:23.692Z		COORDINATE_ROUNDED;CONTINENT_DERIVED_FROM_COORDINATES
3858559551	50c9509d-22c7-4a22-a47d-8c48425ef4a7	https://www.inaturalist.org/observations/121570222	Animalia	Arthropoda	Insecta	Coleoptera	Chrysomelidae	Chrysolina	Chrysolina fastuosa		SPECIES	Chrysolina fastuosa (Scopoli, 1763)	Chrysolina fastuosa		UA		Khmel'nyts'kyy	PRESENT		28eb1a3f-1c15-4a95-931a-4af90ecb574d	49.260152	27.093995	1368						2022-06-12T17:51:50	12	6	2022	4459883	4459883	HUMAN_OBSERVATION	iNaturalist	Observations	121570222		lizagrafova	2022-06-13T11:46:32	CC_BY_NC_4_0	lizagrafova	lizagrafova			2023-01-30T15:13:33.697Z	StillImage	COORDINATE_ROUNDED;CONTINENT_DERIVED_FROM_COORDINATES
3858545954	50c9509d-22c7-4a22-a47d-8c48425ef4a7	https://www.inaturalist.org/observations/120790175	Animalia	Arthropoda	Insecta	Coleoptera	Chrysomelidae	Chrysolina	Chrysolina fastuosa		SPECIES	Chrysolina fastuosa (Scopoli, 1763)	Chrysolina fastuosa		CZ		Jihomoravský	PRESENT		28eb1a3f-1c15-4a95-931a-4af90ecb574d	48.871012	16.65473	6						2022-06-08T11:41:38	8	6	2022	4459883	4459883	HUMAN_OBSERVATION	iNaturalist	Observations	120790175		omeleta	2022-06-08T09:42:26	CC_BY_NC_4_0	omeleta	omeleta			2023-01-30T15:20:08.492Z	StillImage	COORDINATE_ROUNDED;CONTINENT_DERIVED_FROM_COORDINATES
3858542336	50c9509d-22c7-4a22-a47d-8c48425ef4a7	https://www.inaturalist.org/observations/120159929	Animalia	Arthropoda	Insecta	Coleoptera	Chrysomelidae	Chrysolina	Chrysolina fastuosa		SPECIES	Chrysolina fastuosa (Scopoli, 1763)	Chrysolina fastuosa		DE		Niedersachsen	PRESENT		28eb1a3f-1c15-4a95-931a-4af90ecb574d	52.154997	9.404724	9						2022-06-04T16:34:16	4	6	2022	4459883	4459883	HUMAN_OBSERVATION	iNaturalist	Observations	120159929		paddeladdi	2022-06-04T14:35:16	CC_BY_NC_4_0	paddeladdi	paddeladdi			2023-01-30T15:01:21.228Z	StillImage	COORDINATE_ROUNDED;CONTINENT_DERIVED_FROM_COORDINATES
3858516210	50c9509d-22c7-4a22-a47d-8c48425ef4a7	https://www.inaturalist.org/observations/119989921	Animalia	Arthropoda	Insecta	Coleoptera	Chrysomelidae	Chrysolina	Chrysolina fastuosa		SPECIES	Chrysolina fastuosa (Scopoli, 1763)	Chrysolina fastuosa		DE		Baden-Württemberg	PRESENT		28eb1a3f-1c15-4a95-931a-4af90ecb574d	47.694975	10.041968	10858						2022-06-03T00:00:00	3	6	2022	4459883	4459883	HUMAN_OBSERVATION	iNaturalist	Observations	119989921		Anne	2022-06-03T09:52:13	CC_BY_NC_4_0	Anne	Anne			2023-01-30T15:22:10.268Z		CONTINENT_DERIVED_FROM_COORDINATES
3858504950	50c9509d-22c7-4a22-a47d-8c48425ef4a7	https://www.inaturalist.org/observations/120818383	Animalia	Arthropoda	Insecta	Coleoptera	Chrysomelidae	Chrysolina	Chrysolina fastuosa		SPECIES	Chrysolina fastuosa (Scopoli, 1763)	Chrysolina fastuosa		RU		Novosibirsk	PRESENT		28eb1a3f-1c15-4a95-931a-4af90ecb574d	54.82687	83.115903							2022-06-08T17:45:42	8	6	2022	4459883	4459883	HUMAN_OBSERVATION	iNaturalist	Observations	120818383		Pavel Borodin	2022-06-08T14:54:01	CC_BY_4_0	Pavel Borodin	Pavel Borodin			2023-01-30T15:20:03.343Z	StillImage	COORDINATE_ROUNDED;CONTINENT_DERIVED_FROM_COORDINATES
3858496058	50c9509d-22c7-4a22-a47d-8c48425ef4a7	https://www.inaturalist.org/observations/122130052	Animalia	Arthropoda	Insecta	Coleoptera	Chrysomelidae	Chrysolina	Chrysolina fastuosa		SPECIES	Chrysolina fastuosa (Scopoli, 1763)	Chrysolina fastuosa		HU		Hajdú-Bihar	PRESENT		28eb1a3f-1c15-4a95-931a-4af90ecb574d	47.551874	21.642864	178						2022-06-17T09:24:31	17	6	2022	4459883	4459883	HUMAN_OBSERVATION	iNaturalist	Observations	122130052		iaszabo	2022-06-17T07:28:34	CC_BY_4_0	iaszabo	iaszabo			2023-01-30T15:20:20.018Z	StillImage	COORDINATE_ROUNDED;CONTINENT_DERIVED_FROM_COORDINATES
3858489592	50c9509d-22c7-4a22-a47d-8c48425ef4a7	https://www.inaturalist.org/observations/119287472	Animalia	Arthropoda	Insecta	Coleoptera	Chrysomelidae	Chrysolina	Chrysolina fastuosa		SPECIES	Chrysolina fastuosa (Scopoli, 1763)	Chrysolina fastuosa		RU		Chelyabinsk	PRESENT		28eb1a3f-1c15-4a95-931a-4af90ecb574d	54.862806	58.423862	15						2022-05-29T10:33:00	29	5	2022	4459883	4459883	HUMAN_OBSERVATION	iNaturalist	Observations	119287472		elena_garipova	2022-05-29T18:35:45	CC_BY_NC_4_0	elena_garipova	elena_garipova			2023-01-30T15:20:10.167Z	StillImage	COORDINATE_ROUNDED;CONTINENT_DERIVED_FROM_COORDINATES
3858471273	50c9509d-22c7-4a22-a47d-8c48425ef4a7	https://www.inaturalist.org/observations/121288254	Animalia	Arthropoda	Insecta	Coleoptera	Chrysomelidae	Chrysolina	Chrysolina fastuosa		SPECIES	Chrysolina fastuosa (Scopoli, 1763)	Chrysolina fastuosa		CZ		Jihočeský	PRESENT		28eb1a3f-1c15-4a95-931a-4af90ecb574d	48.923972	14.893462							2022-06-10T14:44:02	10	6	2022	4459883	4459883	HUMAN_OBSERVATION	iNaturalist	Observations	121288254		ajka	2022-06-11T19:31:15	CC_BY_NC_4_0	ajka	ajka			2023-01-30T15:20:15.440Z	StillImage	COORDINATE_ROUNDED;CONTINENT_DERIVED_FROM_COORDINATES
3858438871	50c9509d-22c7-4a22-a47d-8c48425ef4a7	https://www.inaturalist.org/observations/120786494	Animalia	Arthropoda	Insecta	Coleoptera	Chrysomelidae	Chrysolina	Chrysolina fastuosa		SPECIES	Chrysolina fastuosa (Scopoli, 1763)	Chrysolina fastuosa		DK		Syddanmark	PRESENT		28eb1a3f-1c15-4a95-931a-4af90ecb574d	55.348076	10.297807	10						2022-06-08T10:40:57	8	6	2022	4459883	4459883	HUMAN_OBSERVATION	iNaturalist	Observations	120786494		leif_larsen	2022-06-08T08:41:12	CC_BY_NC_4_0	leif_larsen	leif_larsen			2023-01-30T15:01:24.804Z	StillImage	COORDINATE_ROUNDED;CONTINENT_DERIVED_FROM_COORDINATES
3858434229	50c9509d-22c7-4a22-a47d-8c48425ef4a7	https://www.inaturalist.org/observations/119990401	Animalia	Arthropoda	Insecta	Coleoptera	Chrysomelidae	Chrysolina	Chrysolina fastuosa		SPECIES	Chrysolina fastuosa (Scopoli, 1763)	Chrysolina fastuosa		LT		Kauno	PRESENT		28eb1a3f-1c15-4a95-931a-4af90ecb574d	54.912188	23.892887	12						2022-05-31T00:00:00	31	5	2022	4459883	4459883	HUMAN_OBSERVATION	iNaturalist	Observations	119990401		myxograzina	2022-06-03T09:57:56	CC_BY_NC_4_0	myxograzina	myxograzina			2023-01-30T15:10:26.658Z	StillImage	COORDINATE_ROUNDED;CONTINENT_DERIVED_FROM_COORDINATES
3858419560	50c9509d-22c7-4a22-a47d-8c48425ef4a7	https://www.inaturalist.org/observations/120373004	Animalia	Arthropoda	Insecta	Coleoptera	Chrysomelidae	Chrysolina	Chrysolina fastuosa		SPECIES	Chrysolina fastuosa (Scopoli, 1763)	Chrysolina fastuosa		FI		Southern Finland	PRESENT		28eb1a3f-1c15-4a95-931a-4af90ecb574d	60.230269	25.126118	21						2022-06-05T20:17:31	5	6	2022	4459883	4459883	HUMAN_OBSERVATION	iNaturalist	Observations	120373004		Juha Tuomola	2022-06-05T17:58:59	CC_BY_NC_4_0	Juha Tuomola	Juha Tuomola			2023-01-30T15:11:12.869Z	StillImage	COORDINATE_ROUNDED;CONTINENT_DERIVED_FROM_COORDINATES
3858381176	50c9509d-22c7-4a22-a47d-8c48425ef4a7	https://www.inaturalist.org/observations/121204669	Animalia	Arthropoda	Insecta	Coleoptera	Chrysomelidae	Chrysolina	Chrysolina fastuosa		SPECIES	Chrysolina fastuosa (Scopoli, 1763)	Chrysolina fastuosa		UA		Volyn	PRESENT		28eb1a3f-1c15-4a95-931a-4af90ecb574d	51.569431	24.824295							2020-09-11T13:12:00	11	9	2020	4459883	4459883	HUMAN_OBSERVATION	iNaturalist	Observations	121204669		Alexander Baransky	2022-06-11T08:44:55	CC_BY_NC_4_0	Alexander Baransky	Alexander Baransky			2023-01-30T15:10:39.564Z	StillImage	COORDINATE_ROUNDED;CONTINENT_DERIVED_FROM_COORDINATES
3858363240	50c9509d-22c7-4a22-a47d-8c48425ef4a7	https://www.inaturalist.org/observations/120040323	Animalia	Arthropoda	Insecta	Coleoptera	Chrysomelidae	Chrysolina	Chrysolina fastuosa		SPECIES	Chrysolina fastuosa (Scopoli, 1763)	Chrysolina fastuosa		CZ		Jihomoravský	PRESENT		28eb1a3f-1c15-4a95-931a-4af90ecb574d	49.334052	16.734036	5						2022-06-03T19:47:20	3	6	2022	4459883	4459883	HUMAN_OBSERVATION	iNaturalist	Observations	120040323		Eva Požárová	2022-06-03T17:48:24	CC_BY_NC_4_0	Eva Požárová	Eva Požárová			2023-01-30T15:22:45.497Z	StillImage	COORDINATE_ROUNDED;CONTINENT_DERIVED_FROM_COORDINATES
3858339306	50c9509d-22c7-4a22-a47d-8c48425ef4a7	https://www.inaturalist.org/observations/118963838	Animalia	Arthropoda	Insecta	Coleoptera	Chrysomelidae	Chrysolina	Chrysolina fastuosa		SPECIES	Chrysolina fastuosa (Scopoli, 1763)	Chrysolina fastuosa		NL		Limburg	PRESENT		28eb1a3f-1c15-4a95-931a-4af90ecb574d	50.857033	5.792082	13						2022-05-21T15:04:00	21	5	2022	4459883	4459883	HUMAN_OBSERVATION	iNaturalist	Observations	118963838		dgcurrywheel	2022-05-27T20:08:24	CC_BY_NC_4_0	dgcurrywheel	dgcurrywheel			2023-01-30T15:10:34.557Z	StillImage	COORDINATE_ROUNDED;CONTINENT_DERIVED_FROM_COORDINATES
3858303574	50c9509d-22c7-4a22-a47d-8c48425ef4a7	https://www.inaturalist.org/observations/66739668	Animalia	Arthropoda	Insecta	Coleoptera	Chrysomelidae	Chrysolina	Chrysolina fastuosa		SPECIES	Chrysolina fastuosa (Scopoli, 1763)	Chrysolina fastuosa		DK		Nordjylland	PRESENT		28eb1a3f-1c15-4a95-931a-4af90ecb574d	56.876484	9.613803	15						2011-05-21T14:21:00	21	5	2011	4459883	4459883	HUMAN_OBSERVATION	iNaturalist	Observations	66739668		borisb	2020-12-18T20:08:49	CC_BY_NC_4_0	pluvialis	pluvialis			2023-01-30T14:58:50.598Z	StillImage	COORDINATE_ROUNDED;CONTINENT_DERIVED_FROM_COORDINATES
3858294774	50c9509d-22c7-4a22-a47d-8c48425ef4a7	https://www.inaturalist.org/observations/87672664	Animalia	Arthropoda	Insecta	Coleoptera	Chrysomelidae	Chrysolina	Chrysolina fastuosa		SPECIES	Chrysolina fastuosa (Scopoli, 1763)	Chrysolina fastuosa		RU		Altay	PRESENT		28eb1a3f-1c15-4a95-931a-4af90ecb574d	54.03457	85.001298	2						2021-06-28T12:06:36	28	6	2021	4459883	4459883	HUMAN_OBSERVATION	iNaturalist	Observations	87672664		Олег Кудров	2021-07-19T04:36:56	CC_BY_4_0	Олег Кудров	Олег Кудров			2023-01-30T15:20:56.125Z	StillImage	COORDINATE_ROUNDED;CONTINENT_DERIVED_FROM_COORDINATES
3858262673	50c9509d-22c7-4a22-a47d-8c48425ef4a7	https://www.inaturalist.org/observations/82140956	Animalia	Arthropoda	Insecta	Coleoptera	Chrysomelidae	Chrysolina	Chrysolina fastuosa		SPECIES	Chrysolina fastuosa (Scopoli, 1763)	Chrysolina fastuosa		RU		Altay	PRESENT		28eb1a3f-1c15-4a95-931a-4af90ecb574d	53.202697	83.692401	2						2021-06-08T14:53:31	8	6	2021	4459883	4459883	HUMAN_OBSERVATION	iNaturalist	Observations	82140956		borisb	2021-06-08T11:06:22	CC_BY_4_0	Олег Кудров	Олег Кудров			2023-01-30T14:59:46.037Z	StillImage	COORDINATE_ROUNDED;CONTINENT_DERIVED_FROM_COORDINATES
3858255074	50c9509d-22c7-4a22-a47d-8c48425ef4a7	https://www.inaturalist.org/observations/115930865	Animalia	Arthropoda	Insecta	Coleoptera	Chrysomelidae	Chrysolina	Chrysolina fastuosa		SPECIES	Chrysolina fastuosa (Scopoli, 1763)	Chrysolina fastuosa		DE		Hessen	PRESENT		28eb1a3f-1c15-4a95-931a-4af90ecb574d	50.582003	8.658968	15						2022-05-07T16:51:00	7	5	2022	4459883	4459883	HUMAN_OBSERVATION	iNaturalist	Observations	115930865		Michael Geiser	2022-05-07T22:11:35	CC_BY_NC_4_0	Max	Max			2023-01-30T15:10:57.172Z	StillImage	COORDINATE_ROUNDED;CONTINENT_DERIVED_FROM_COORDINATES
3858234156	50c9509d-22c7-4a22-a47d-8c48425ef4a7	https://www.inaturalist.org/observations/116967906	Animalia	Arthropoda	Insecta	Coleoptera	Chrysomelidae	Chrysolina	Chrysolina fastuosa		SPECIES	Chrysolina fastuosa (Scopoli, 1763)	Chrysolina fastuosa		RU		Moskva	PRESENT		28eb1a3f-1c15-4a95-931a-4af90ecb574d	56.253704	37.42818	221						2022-05-14T15:02:22	14	5	2022	4459883	4459883	HUMAN_OBSERVATION	iNaturalist	Observations	116967906		Olga Kochetkova	2022-05-14T13:45:07	CC_BY_NC_4_0	Olga Kochetkova	Olga Kochetkova			2023-01-30T15:10:37.192Z	StillImage	COORDINATE_ROUNDED;CONTINENT_DERIVED_FROM_COORDINATES
3858222759	50c9509d-22c7-4a22-a47d-8c48425ef4a7	https://www.inaturalist.org/observations/88776804	Animalia	Arthropoda	Insecta	Coleoptera	Chrysomelidae	Chrysolina	Chrysolina fastuosa		SPECIES	Chrysolina fastuosa (Scopoli, 1763)	Chrysolina fastuosa		RU		Altay	PRESENT		28eb1a3f-1c15-4a95-931a-4af90ecb574d	54.034795	85.001037	5						2021-07-11T16:35:17	11	7	2021	4459883	4459883	HUMAN_OBSERVATION	iNaturalist	Observations	88776804		Олег Кудров	2021-07-27T03:11:11	CC_BY_4_0	Олег Кудров	Олег Кудров			2023-01-30T15:00:20.056Z	StillImage	COORDINATE_ROUNDED;CONTINENT_DERIVED_FROM_COORDINATES
3858219709	50c9509d-22c7-4a22-a47d-8c48425ef4a7	https://www.inaturalist.org/observations/88100913	Animalia	Arthropoda	Insecta	Coleoptera	Chrysomelidae	Chrysolina	Chrysolina fastuosa		SPECIES	Chrysolina fastuosa (Scopoli, 1763)	Chrysolina fastuosa		RU		Altay	PRESENT		28eb1a3f-1c15-4a95-931a-4af90ecb574d	54.034893	85.00124	5						2021-06-30T10:58:47	30	6	2021	4459883	4459883	HUMAN_OBSERVATION	iNaturalist	Observations	88100913		Олег Кудров	2021-07-22T09:30:13	CC_BY_4_0	Олег Кудров	Олег Кудров			2023-01-30T15:08:36.743Z	StillImage	COORDINATE_ROUNDED;CONTINENT_DERIVED_FROM_COORDINATES
3858216411	50c9509d-22c7-4a22-a47d-8c48425ef4a7	https://www.inaturalist.org/observations/31406072	Animalia	Arthropoda	Insecta	Coleoptera	Chrysomelidae	Chrysolina	Chrysolina fastuosa		SPECIES	Chrysolina fastuosa (Scopoli, 1763)	Chrysolina fastuosa		FR		Bourgogne	PRESENT		28eb1a3f-1c15-4a95-931a-4af90ecb574d	47.975022	3.707194	122						2019-08-24T00:00:00	24	8	2019	4459883	4459883	HUMAN_OBSERVATION	iNaturalist	Observations	31406072		Mishanook	2019-08-24T15:39:18	CC_BY_NC_4_0	Mishanook	Mishanook			2023-01-30T14:56:30.440Z	StillImage	COORDINATE_ROUNDED;CONTINENT_DERIVED_FROM_COORDINATES
3858215091	50c9509d-22c7-4a22-a47d-8c48425ef4a7	https://www.inaturalist.org/observations/116147048	Animalia	Arthropoda	Insecta	Coleoptera	Chrysomelidae	Chrysolina	Chrysolina fastuosa		SPECIES	Chrysolina fastuosa (Scopoli, 1763)	Chrysolina fastuosa		RU		Kursk	PRESENT		28eb1a3f-1c15-4a95-931a-4af90ecb574d	51.581675	36.16101							2022-05-05T14:39:00	5	5	2022	4459883	4459883	HUMAN_OBSERVATION	iNaturalist	Observations	116147048		Michael Geiser	2022-05-08T21:41:11	CC_BY_NC_4_0	Ryzhkov Oleg	Ryzhkov Oleg			2023-01-30T15:20:34.990Z	StillImage	CONTINENT_DERIVED_FROM_COORDINATES
3858214761	50c9509d-22c7-4a22-a47d-8c48425ef4a7	https://www.inaturalist.org/observations/88801598	Animalia	Arthropoda	Insecta	Coleoptera	Chrysomelidae	Chrysolina	Chrysolina fastuosa		SPECIES	Chrysolina fastuosa (Scopoli, 1763)	Chrysolina fastuosa		RU		Altay	PRESENT		28eb1a3f-1c15-4a95-931a-4af90ecb574d	54.034909	85.00116	4						2021-07-12T15:12:41	12	7	2021	4459883	4459883	HUMAN_OBSERVATION	iNaturalist	Observations	88801598		Олег Кудров	2021-07-27T10:48:05	CC_BY_4_0	Олег Кудров	Олег Кудров			2023-01-30T15:21:21.398Z	StillImage	COORDINATE_ROUNDED;CONTINENT_DERIVED_FROM_COORDINATES
3858208672	50c9509d-22c7-4a22-a47d-8c48425ef4a7	https://www.inaturalist.org/observations/83242288	Animalia	Arthropoda	Insecta	Coleoptera	Chrysomelidae	Chrysolina	Chrysolina fastuosa		SPECIES	Chrysolina fastuosa (Scopoli, 1763)	Chrysolina fastuosa		RU		Moskva	PRESENT		28eb1a3f-1c15-4a95-931a-4af90ecb574d	55.741821	38.046394							2021-06-16T12:16:20	16	6	2021	4459883	4459883	HUMAN_OBSERVATION	iNaturalist	Observations	83242288		Gorkina Natalya	2021-06-16T10:22:32	CC_BY_NC_4_0	Gorkina Natalya	Gorkina Natalya			2023-01-30T14:59:52.309Z	StillImage	COORDINATE_ROUNDED;CONTINENT_DERIVED_FROM_COORDINATES
3858180701	50c9509d-22c7-4a22-a47d-8c48425ef4a7	https://www.inaturalist.org/observations/83652921	Animalia	Arthropoda	Insecta	Coleoptera	Chrysomelidae	Chrysolina	Chrysolina fastuosa		SPECIES	Chrysolina fastuosa (Scopoli, 1763)	Chrysolina fastuosa		RU		Moskva	PRESENT		28eb1a3f-1c15-4a95-931a-4af90ecb574d	54.963398	37.808807	16						2021-06-19T19:13:04	19	6	2021	4459883	4459883	HUMAN_OBSERVATION	iNaturalist	Observations	83652921		marishkako	2021-06-19T16:13:20	CC_BY_NC_4_0	marishkako	marishkako			2023-01-30T15:18:01.158Z	StillImage	COORDINATE_ROUNDED;CONTINENT_DERIVED_FROM_COORDINATES
3802814416	50c9509d-22c7-4a22-a47d-8c48425ef4a7	https://www.inaturalist.org/observations/118544270	Animalia	Arthropoda	Insecta	Coleoptera	Chrysomelidae	Chrysolina	Chrysolina fastuosa		SPECIES	Chrysolina fastuosa (Scopoli, 1763)	Chrysolina fastuosa		UA		Kiev City	PRESENT		28eb1a3f-1c15-4a95-931a-4af90ecb574d	50.456642	30.484002	100						2022-05-24T19:33:33	24	5	2022	4459883	4459883	HUMAN_OBSERVATION	iNaturalist	Observations	118544270		Sergei Mosyakin	2022-05-24T18:02:18	CC_BY_NC_4_0	Sergei Mosyakin	Sergei Mosyakin			2023-01-30T15:20:51.280Z	StillImage	COORDINATE_ROUNDED;CONTINENT_DERIVED_FROM_COORDINATES
3802716020	50c9509d-22c7-4a22-a47d-8c48425ef4a7	https://www.inaturalist.org/observations/118180935	Animalia	Arthropoda	Insecta	Coleoptera	Chrysomelidae	Chrysolina	Chrysolina fastuosa		SPECIES	Chrysolina fastuosa (Scopoli, 1763)	Chrysolina fastuosa		IT		Lombardia	PRESENT		28eb1a3f-1c15-4a95-931a-4af90ecb574d	45.781808	9.142791	7						2022-05-22T15:36:53	22	5	2022	4459883	4459883	HUMAN_OBSERVATION	iNaturalist	Observations	118180935		Michael Geiser	2022-05-22T14:25:56	CC_BY_NC_4_0	riserva_montorfano	riserva_montorfano			2023-01-30T15:22:35.949Z	StillImage	COORDINATE_ROUNDED;CONTINENT_DERIVED_FROM_COORDINATES
3802685504	50c9509d-22c7-4a22-a47d-8c48425ef4a7	https://www.inaturalist.org/observations/117899766	Animalia	Arthropoda	Insecta	Coleoptera	Chrysomelidae	Chrysolina	Chrysolina fastuosa		SPECIES	Chrysolina fastuosa (Scopoli, 1763)	Chrysolina fastuosa		UA		Zhytomyr	PRESENT		28eb1a3f-1c15-4a95-931a-4af90ecb574d	50.102824	27.713998	8						2022-05-20T16:42:00	20	5	2022	4459883	4459883	HUMAN_OBSERVATION	iNaturalist	Observations	117899766		olexandr_ghryb	2022-05-20T18:43:28	CC_BY_NC_4_0	olexandr_ghryb	olexandr_ghryb			2023-01-30T15:19:59.286Z	StillImage	COORDINATE_ROUNDED;CONTINENT_DERIVED_FROM_COORDINATES
3802587853	50c9509d-22c7-4a22-a47d-8c48425ef4a7	https://www.inaturalist.org/observations/118019737	Animalia	Arthropoda	Insecta	Coleoptera	Chrysomelidae	Chrysolina	Chrysolina fastuosa		SPECIES	Chrysolina fastuosa (Scopoli, 1763)	Chrysolina fastuosa		AT		Steiermark	PRESENT		28eb1a3f-1c15-4a95-931a-4af90ecb574d	46.773417	15.94979							2022-05-21T12:43:00	21	5	2022	4459883	4459883	HUMAN_OBSERVATION	iNaturalist	Observations	118019737		Sepp Schmid	2022-05-21T15:29:54	CC_BY_NC_4_0	Sepp Schmid	Sepp Schmid			2023-01-30T15:01:30.960Z	StillImage	COORDINATE_ROUNDED;CONTINENT_DERIVED_FROM_COORDINATES
3802585923	50c9509d-22c7-4a22-a47d-8c48425ef4a7	https://www.inaturalist.org/observations/118625003	Animalia	Arthropoda	Insecta	Coleoptera	Chrysomelidae	Chrysolina	Chrysolina fastuosa		SPECIES	Chrysolina fastuosa (Scopoli, 1763)	Chrysolina fastuosa		UA		Kiev City	PRESENT		28eb1a3f-1c15-4a95-931a-4af90ecb574d	50.417028	30.562168	3						2022-05-24T15:53:53	24	5	2022	4459883	4459883	HUMAN_OBSERVATION	iNaturalist	Observations	118625003		Aleksandr_Levon	2022-05-25T09:11:21	CC_BY_NC_4_0	Aleksandr_Levon	Aleksandr_Levon			2023-01-30T15:10:44.485Z	StillImage	COORDINATE_ROUNDED;CONTINENT_DERIVED_FROM_COORDINATES
3802524489	50c9509d-22c7-4a22-a47d-8c48425ef4a7	https://www.inaturalist.org/observations/118505719	Animalia	Arthropoda	Insecta	Coleoptera	Chrysomelidae	Chrysolina	Chrysolina fastuosa		SPECIES	Chrysolina fastuosa (Scopoli, 1763)	Chrysolina fastuosa		PL		Masovian	PRESENT		28eb1a3f-1c15-4a95-931a-4af90ecb574d	52.320983	20.936627	42						2022-05-24T13:03:14	24	5	2022	4459883	4459883	HUMAN_OBSERVATION	iNaturalist	Observations	118505719		Agnieszka Łubian	2022-05-24T12:41:58	CC_BY_4_0	Agnieszka Łubian	Agnieszka Łubian			2023-01-30T15:10:31.126Z	StillImage	COORDINATE_ROUNDED;CONTINENT_DERIVED_FROM_COORDINATES
3802523637	50c9509d-22c7-4a22-a47d-8c48425ef4a7	https://www.inaturalist.org/observations/118612933	Animalia	Arthropoda	Insecta	Coleoptera	Chrysomelidae	Chrysolina	Chrysolina fastuosa		SPECIES	Chrysolina fastuosa (Scopoli, 1763)	Chrysolina fastuosa		GB		England	PRESENT		28eb1a3f-1c15-4a95-931a-4af90ecb574d	55.442939	-1.923531	5						2022-05-21T14:26:00	21	5	2022	4459883	4459883	HUMAN_OBSERVATION	iNaturalist	Observations	118612933		jerry2018	2022-05-25T05:07:52	CC0_1_0	jerry2018	jerry2018			2023-01-30T15:12:09.593Z	StillImage	COORDINATE_ROUNDED;CONTINENT_DERIVED_FROM_COORDINATES
3802511175	50c9509d-22c7-4a22-a47d-8c48425ef4a7	https://www.inaturalist.org/observations/118269812	Animalia	Arthropoda	Insecta	Coleoptera	Chrysomelidae	Chrysolina	Chrysolina fastuosa		SPECIES	Chrysolina fastuosa (Scopoli, 1763)	Chrysolina fastuosa		AT		Steiermark	PRESENT		28eb1a3f-1c15-4a95-931a-4af90ecb574d	47.08378	15.447765	4						2022-05-21T18:16:00	21	5	2022	4459883	4459883	HUMAN_OBSERVATION	iNaturalist	Observations	118269812		Roman Burgsteiner	2022-05-22T21:30:10	CC_BY_NC_4_0	Roman Burgsteiner	Roman Burgsteiner			2023-01-30T15:01:42.957Z	StillImage	COORDINATE_ROUNDED;CONTINENT_DERIVED_FROM_COORDINATES
3802333224	50c9509d-22c7-4a22-a47d-8c48425ef4a7	https://www.inaturalist.org/observations/118353632	Animalia	Arthropoda	Insecta	Coleoptera	Chrysomelidae	Chrysolina	Chrysolina fastuosa		SPECIES	Chrysolina fastuosa (Scopoli, 1763)	Chrysolina fastuosa		CH		Aargau	PRESENT		28eb1a3f-1c15-4a95-931a-4af90ecb574d	47.534048	8.009461	8000						2022-05-22T09:19:00	22	5	2022	4459883	4459883	HUMAN_OBSERVATION	iNaturalist	Observations	118353632		ruebezahl	2022-05-23T12:06:42	CC0_1_0	ruebezahl	ruebezahl			2023-01-30T15:22:17.207Z	StillImage	COORDINATE_ROUNDED;CONTINENT_DERIVED_FROM_COORDINATES
3802306486	50c9509d-22c7-4a22-a47d-8c48425ef4a7	https://www.inaturalist.org/observations/117884796	Animalia	Arthropoda	Insecta	Coleoptera	Chrysomelidae	Chrysolina	Chrysolina fastuosa		SPECIES	Chrysolina fastuosa (Scopoli, 1763)	Chrysolina fastuosa		LT		Vilniaus	PRESENT		28eb1a3f-1c15-4a95-931a-4af90ecb574d	54.724575	25.312089							2022-05-20T18:30:17	20	5	2022	4459883	4459883	HUMAN_OBSERVATION	iNaturalist	Observations	117884796		Lina Kaminskaitė	2022-05-20T16:51:10	CC_BY_NC_4_0	Lina Kaminskaitė	Lina Kaminskaitė			2023-01-30T15:20:07.151Z	StillImage	CONTINENT_DERIVED_FROM_COORDINATES
3785171529	50c9509d-22c7-4a22-a47d-8c48425ef4a7	https://www.inaturalist.org/observations/117707610	Animalia	Arthropoda	Insecta	Coleoptera	Chrysomelidae	Chrysolina	Chrysolina fastuosa		SPECIES	Chrysolina fastuosa (Scopoli, 1763)	Chrysolina fastuosa		LT		Vilniaus	PRESENT		28eb1a3f-1c15-4a95-931a-4af90ecb574d	54.702127	25.320475	7						2022-05-19T13:06:30	19	5	2022	4459883	4459883	HUMAN_OBSERVATION	iNaturalist	Observations	117707610		Artūras	2022-05-19T10:07:16	CC_BY_NC_4_0	Artūras	Artūras			2023-01-30T15:01:44.324Z	StillImage	COORDINATE_ROUNDED;CONTINENT_DERIVED_FROM_COORDINATES
3785154478	50c9509d-22c7-4a22-a47d-8c48425ef4a7	https://www.inaturalist.org/observations/117457107	Animalia	Arthropoda	Insecta	Coleoptera	Chrysomelidae	Chrysolina	Chrysolina fastuosa		SPECIES	Chrysolina fastuosa (Scopoli, 1763)	Chrysolina fastuosa		UA		Zhytomyr	PRESENT		28eb1a3f-1c15-4a95-931a-4af90ecb574d	50.241714	28.659893							2022-05-17T12:04:32	17	5	2022	4459883	4459883	HUMAN_OBSERVATION	iNaturalist	Observations	117457107		Oleg	2022-05-17T15:12:21	CC_BY_NC_4_0	Oleg	Oleg			2023-01-30T15:20:28.833Z	StillImage	COORDINATE_ROUNDED;CONTINENT_DERIVED_FROM_COORDINATES
3785137794	50c9509d-22c7-4a22-a47d-8c48425ef4a7	https://www.inaturalist.org/observations/117754670	Animalia	Arthropoda	Insecta	Coleoptera	Chrysomelidae	Chrysolina	Chrysolina fastuosa		SPECIES	Chrysolina fastuosa (Scopoli, 1763)	Chrysolina fastuosa		CZ		Jihomoravský	PRESENT		28eb1a3f-1c15-4a95-931a-4af90ecb574d	49.185435	16.516987	43						2022-05-19T18:10:16	19	5	2022	4459883	4459883	HUMAN_OBSERVATION	iNaturalist	Observations	117754670		czechforest	2022-05-19T17:33:25	CC_BY_NC_4_0	czechforest	czechforest			2023-01-30T15:01:36.741Z	StillImage	CONTINENT_DERIVED_FROM_COORDINATES
3785119499	50c9509d-22c7-4a22-a47d-8c48425ef4a7	https://www.inaturalist.org/observations/117573474	Animalia	Arthropoda	Insecta	Coleoptera	Chrysomelidae	Chrysolina	Chrysolina fastuosa		SPECIES	Chrysolina fastuosa (Scopoli, 1763)	Chrysolina fastuosa		CH		Aargau	PRESENT		28eb1a3f-1c15-4a95-931a-4af90ecb574d	47.445252	8.025734	8000						2022-05-17T16:24:00	17	5	2022	4459883	4459883	HUMAN_OBSERVATION	iNaturalist	Observations	117573474		ruebezahl	2022-05-18T10:48:15	CC0_1_0	ruebezahl	ruebezahl			2023-01-30T15:20:06Z	StillImage	COORDINATE_ROUNDED;CONTINENT_DERIVED_FROM_COORDINATES
3785109678	50c9509d-22c7-4a22-a47d-8c48425ef4a7	https://www.inaturalist.org/observations/117703418	Animalia	Arthropoda	Insecta	Coleoptera	Chrysomelidae	Chrysolina	Chrysolina fastuosa		SPECIES	Chrysolina fastuosa (Scopoli, 1763)	Chrysolina fastuosa		DK		Midtjylland	PRESENT		28eb1a3f-1c15-4a95-931a-4af90ecb574d	56.029661	9.917589	2930						2022-05-19T09:33:51	19	5	2022	4459883	4459883	HUMAN_OBSERVATION	iNaturalist	Observations	117703418		Otto Bylén Claesson	2022-05-19T09:25:19	CC_BY_NC_4_0	Jan Ryttergaard	Jan Ryttergaard			2023-01-30T15:01:58.419Z	StillImage	COORDINATE_ROUNDED;CONTINENT_DERIVED_FROM_COORDINATES
3785046525	50c9509d-22c7-4a22-a47d-8c48425ef4a7	https://www.inaturalist.org/observations/116999845	Animalia	Arthropoda	Insecta	Coleoptera	Chrysomelidae	Chrysolina	Chrysolina fastuosa		SPECIES	Chrysolina fastuosa (Scopoli, 1763)	Chrysolina fastuosa		DE		Schleswig-Holstein	PRESENT		28eb1a3f-1c15-4a95-931a-4af90ecb574d	54.329101	10.071597	29						2022-05-14T19:13:32	14	5	2022	4459883	4459883	HUMAN_OBSERVATION	iNaturalist	Observations	116999845		Micha Baum	2022-05-14T17:14:33	CC_BY_4_0	Micha Baum	Micha Baum			2023-01-30T15:10:43.431Z	StillImage	COORDINATE_ROUNDED;CONTINENT_DERIVED_FROM_COORDINATES
3784992675	50c9509d-22c7-4a22-a47d-8c48425ef4a7	https://www.inaturalist.org/observations/117593026	Animalia	Arthropoda	Insecta	Coleoptera	Chrysomelidae	Chrysolina	Chrysolina fastuosa		SPECIES	Chrysolina fastuosa (Scopoli, 1763)	Chrysolina fastuosa		RU		Tula	PRESENT		28eb1a3f-1c15-4a95-931a-4af90ecb574d	54.021186	38.275505	3						2022-05-18T17:22:39	18	5	2022	4459883	4459883	HUMAN_OBSERVATION	iNaturalist	Observations	117593026		Ирина Кондратьева	2022-05-18T14:23:19	CC_BY_NC_4_0	Ирина Кондратьева	Ирина Кондратьева			2023-01-30T15:01:42.843Z	StillImage	COORDINATE_ROUNDED;CONTINENT_DERIVED_FROM_COORDINATES
3784976444	50c9509d-22c7-4a22-a47d-8c48425ef4a7	https://www.inaturalist.org/observations/117453726	Animalia	Arthropoda	Insecta	Coleoptera	Chrysomelidae	Chrysolina	Chrysolina fastuosa		SPECIES	Chrysolina fastuosa (Scopoli, 1763)	Chrysolina fastuosa		HU		Pest	PRESENT		28eb1a3f-1c15-4a95-931a-4af90ecb574d	47.979663	18.779385	8						2022-05-17T13:24:00	17	5	2022	4459883	4459883	HUMAN_OBSERVATION	iNaturalist	Observations	117453726		palj81	2022-05-17T14:46:58	CC_BY_NC_4_0	palj81	palj81			2023-01-30T15:21:58.572Z	StillImage	COORDINATE_ROUNDED;CONTINENT_DERIVED_FROM_COORDINATES
3784913890	50c9509d-22c7-4a22-a47d-8c48425ef4a7	https://www.inaturalist.org/observations/117768224	Animalia	Arthropoda	Insecta	Coleoptera	Chrysomelidae	Chrysolina	Chrysolina fastuosa		SPECIES	Chrysolina fastuosa (Scopoli, 1763)	Chrysolina fastuosa		RU		Moskva	PRESENT		28eb1a3f-1c15-4a95-931a-4af90ecb574d	55.931845	37.307043							2022-05-19T13:31:00	19	5	2022	4459883	4459883	HUMAN_OBSERVATION	iNaturalist	Observations	117768224		Иван Матершев	2022-05-19T19:28:44	CC_BY_NC_4_0	Иван Матершев	Иван Матершев			2023-01-30T15:11:29.231Z	StillImage	COORDINATE_ROUNDED;CONTINENT_DERIVED_FROM_COORDINATES
3784885078	50c9509d-22c7-4a22-a47d-8c48425ef4a7	https://www.inaturalist.org/observations/117197641	Animalia	Arthropoda	Insecta	Coleoptera	Chrysomelidae	Chrysolina	Chrysolina fastuosa		SPECIES	Chrysolina fastuosa (Scopoli, 1763)	Chrysolina fastuosa		DK		Syddanmark	PRESENT		28eb1a3f-1c15-4a95-931a-4af90ecb574d	55.488408	9.302452	55						2022-05-15T15:28:00	15	5	2022	4459883	4459883	HUMAN_OBSERVATION	iNaturalist	Observations	117197641		Tina Ellegaard Poulsen	2022-05-15T20:00:30	CC_BY_4_0	Tina Ellegaard Poulsen	Tina Ellegaard Poulsen			2023-01-30T15:20:15.016Z	StillImage	COORDINATE_ROUNDED;CONTINENT_DERIVED_FROM_COORDINATES
3784840926	50c9509d-22c7-4a22-a47d-8c48425ef4a7	https://www.inaturalist.org/observations/117132747	Animalia	Arthropoda	Insecta	Coleoptera	Chrysomelidae	Chrysolina	Chrysolina fastuosa		SPECIES	Chrysolina fastuosa (Scopoli, 1763)	Chrysolina fastuosa		RU		Leningrad	PRESENT		28eb1a3f-1c15-4a95-931a-4af90ecb574d	59.407192	28.574347	4						2022-05-15T15:46:00	15	5	2022	4459883	4459883	HUMAN_OBSERVATION	iNaturalist	Observations	117132747		David Yesser	2022-05-15T13:43:29	CC_BY_NC_4_0	David Yesser	David Yesser			2023-01-30T15:01:36.701Z	StillImage	COORDINATE_ROUNDED;CONTINENT_DERIVED_FROM_COORDINATES
3784812301	50c9509d-22c7-4a22-a47d-8c48425ef4a7	https://www.inaturalist.org/observations/117734686	Animalia	Arthropoda	Insecta	Coleoptera	Chrysomelidae	Chrysolina	Chrysolina fastuosa		SPECIES	Chrysolina fastuosa (Scopoli, 1763)	Chrysolina fastuosa		NL		Noord-Holland	PRESENT		28eb1a3f-1c15-4a95-931a-4af90ecb574d	52.331051	4.809612	55						2022-05-17T05:04:00	17	5	2022	4459883	4459883	HUMAN_OBSERVATION	iNaturalist	Observations	117734686		peterschiphof	2022-05-19T15:05:30	CC_BY_NC_4_0	peterschiphof	peterschiphof			2023-01-30T15:19:51.964Z	StillImage	COORDINATE_ROUNDED;CONTINENT_DERIVED_FROM_COORDINATES
3784766950	50c9509d-22c7-4a22-a47d-8c48425ef4a7	https://www.inaturalist.org/observations/117131974	Animalia	Arthropoda	Insecta	Coleoptera	Chrysomelidae	Chrysolina	Chrysolina fastuosa		SPECIES	Chrysolina fastuosa (Scopoli, 1763)	Chrysolina fastuosa		FI		Southern Finland	PRESENT		28eb1a3f-1c15-4a95-931a-4af90ecb574d	60.278486	24.953192	49						2022-05-15T11:24:15	15	5	2022	4459883	4459883	HUMAN_OBSERVATION	iNaturalist	Observations	117131974		Otto Bylén Claesson	2022-05-16T09:03:46	CC_BY_NC_4_0	iirissipari	iirissipari			2023-01-30T15:10:49.287Z	StillImage	COORDINATE_ROUNDED;CONTINENT_DERIVED_FROM_COORDINATES
3784742560	50c9509d-22c7-4a22-a47d-8c48425ef4a7	https://www.inaturalist.org/observations/116825128	Animalia	Arthropoda	Insecta	Coleoptera	Chrysomelidae	Chrysolina	Chrysolina fastuosa		SPECIES	Chrysolina fastuosa (Scopoli, 1763)	Chrysolina fastuosa		AT		Steiermark	PRESENT		28eb1a3f-1c15-4a95-931a-4af90ecb574d	47.423375	13.945856	4						2022-05-13T14:43:00	13	5	2022	4459883	4459883	HUMAN_OBSERVATION	iNaturalist	Observations	116825128		Roman Burgsteiner	2022-05-13T13:18:00	CC_BY_NC_4_0	Roman Burgsteiner	Roman Burgsteiner			2023-01-30T15:12:03.245Z	StillImage	COORDINATE_ROUNDED;CONTINENT_DERIVED_FROM_COORDINATES
3784645971	50c9509d-22c7-4a22-a47d-8c48425ef4a7	https://www.inaturalist.org/observations/117450341	Animalia	Arthropoda	Insecta	Coleoptera	Chrysomelidae	Chrysolina	Chrysolina fastuosa		SPECIES	Chrysolina fastuosa (Scopoli, 1763)	Chrysolina fastuosa		DE		Bayern	PRESENT		28eb1a3f-1c15-4a95-931a-4af90ecb574d	47.662956	11.461344	89						2022-05-13T16:49:00	13	5	2022	4459883	4459883	HUMAN_OBSERVATION	iNaturalist	Observations	117450341		Michael Geiser	2022-05-18T00:38:11	CC_BY_NC_4_0	Arif M	Arif M			2023-01-30T15:21:54.224Z	StillImage	CONTINENT_DERIVED_FROM_COORDINATES
3784638102	50c9509d-22c7-4a22-a47d-8c48425ef4a7	https://www.inaturalist.org/observations/117194606	Animalia	Arthropoda	Insecta	Coleoptera	Chrysomelidae	Chrysolina	Chrysolina fastuosa		SPECIES	Chrysolina fastuosa (Scopoli, 1763)	Chrysolina fastuosa		SK		Prešovský	PRESENT		28eb1a3f-1c15-4a95-931a-4af90ecb574d	49.137508	20.218231	20464						2008-07-21T13:26:00	21	7	2008	4459883	4459883	HUMAN_OBSERVATION	iNaturalist	Observations	117194606		rudyclaeys	2022-05-15T19:44:42	CC_BY_NC_4_0	rudyclaeys	rudyclaeys			2023-01-30T15:21:56.427Z	StillImage	COORDINATE_ROUNDED;CONTINENT_DERIVED_FROM_COORDINATES
3773756305	50c9509d-22c7-4a22-a47d-8c48425ef4a7	https://www.inaturalist.org/observations/114274451	Animalia	Arthropoda	Insecta	Coleoptera	Chrysomelidae	Chrysolina	Chrysolina fastuosa		SPECIES	Chrysolina fastuosa (Scopoli, 1763)	Chrysolina fastuosa		AT		Steiermark	PRESENT		28eb1a3f-1c15-4a95-931a-4af90ecb574d	47.061549	15.47472	2						2022-05-01T14:43:00	1	5	2022	4459883	4459883	HUMAN_OBSERVATION	iNaturalist	Observations	114274451		Roman Burgsteiner	2022-05-01T16:27:30	CC_BY_NC_4_0	Roman Burgsteiner	Roman Burgsteiner			2023-01-30T15:10:18.710Z	StillImage	COORDINATE_ROUNDED;CONTINENT_DERIVED_FROM_COORDINATES
3773752169	50c9509d-22c7-4a22-a47d-8c48425ef4a7	https://www.inaturalist.org/observations/115156113	Animalia	Arthropoda	Insecta	Coleoptera	Chrysomelidae	Chrysolina	Chrysolina fastuosa		SPECIES	Chrysolina fastuosa (Scopoli, 1763)	Chrysolina fastuosa		GB		Scotland	PRESENT		28eb1a3f-1c15-4a95-931a-4af90ecb574d	55.864545	-4.29217	18						2022-05-03T16:01:45	3	5	2022	4459883	4459883	HUMAN_OBSERVATION	iNaturalist	Observations	115156113		Scott Shanks	2022-05-03T16:58:01	CC_BY_4_0	Scott Shanks	Scott Shanks			2023-01-30T15:19:53.230Z	StillImage	CONTINENT_DERIVED_FROM_COORDINATES
3773750872	50c9509d-22c7-4a22-a47d-8c48425ef4a7	https://www.inaturalist.org/observations/115563561	Animalia	Arthropoda	Insecta	Coleoptera	Chrysomelidae	Chrysolina	Chrysolina fastuosa		SPECIES	Chrysolina fastuosa (Scopoli, 1763)	Chrysolina fastuosa		LT		Kauno	PRESENT		28eb1a3f-1c15-4a95-931a-4af90ecb574d	55.355755	23.126683							2022-05-05T17:19:15	5	5	2022	4459883	4459883	HUMAN_OBSERVATION	iNaturalist	Observations	115563561		Pijus Kreimeris	2022-05-05T14:22:14	CC_BY_NC_4_0	Pijus Kreimeris	Pijus Kreimeris			2023-01-30T15:12:33.433Z	StillImage	COORDINATE_ROUNDED;CONTINENT_DERIVED_FROM_COORDINATES
3773746488	50c9509d-22c7-4a22-a47d-8c48425ef4a7	https://www.inaturalist.org/observations/116105027	Animalia	Arthropoda	Insecta	Coleoptera	Chrysomelidae	Chrysolina	Chrysolina fastuosa		SPECIES	Chrysolina fastuosa (Scopoli, 1763)	Chrysolina fastuosa		AT		Steiermark	PRESENT		28eb1a3f-1c15-4a95-931a-4af90ecb574d	47.274984	14.789139	4						2022-05-08T14:44:00	8	5	2022	4459883	4459883	HUMAN_OBSERVATION	iNaturalist	Observations	116105027		Michael Geiser	2022-05-08T21:42:21	CC_BY_4_0	E. A.	E. A.			2023-01-30T15:10:01.946Z	StillImage	COORDINATE_ROUNDED;CONTINENT_DERIVED_FROM_COORDINATES
3773728698	50c9509d-22c7-4a22-a47d-8c48425ef4a7	https://www.inaturalist.org/observations/116388645	Animalia	Arthropoda	Insecta	Coleoptera	Chrysomelidae	Chrysolina	Chrysolina fastuosa		SPECIES	Chrysolina fastuosa (Scopoli, 1763)	Chrysolina fastuosa		IT		Lombardia	PRESENT		28eb1a3f-1c15-4a95-931a-4af90ecb574d	45.609657	9.278233	500						2022-05-10T09:16:50	10	5	2022	4459883	4459883	HUMAN_OBSERVATION	iNaturalist	Observations	116388645		Michael Geiser	2022-05-10T23:34:05	CC_BY_NC_4_0	rickyf_6	rickyf_6			2023-01-30T15:11:00.905Z	StillImage	COORDINATE_ROUNDED;CONTINENT_DERIVED_FROM_COORDINATES
3773727371	50c9509d-22c7-4a22-a47d-8c48425ef4a7	https://www.inaturalist.org/observations/113922837	Animalia	Arthropoda	Insecta	Coleoptera	Chrysomelidae	Chrysolina	Chrysolina fastuosa		SPECIES	Chrysolina fastuosa (Scopoli, 1763)	Chrysolina fastuosa		AT		Steiermark	PRESENT		28eb1a3f-1c15-4a95-931a-4af90ecb574d	47.090961	15.443084	170						2022-04-30T15:12:00	30	4	2022	4459883	4459883	HUMAN_OBSERVATION	iNaturalist	Observations	113922837		Emanuel Kern	2022-04-30T19:21:10	CC_BY_4_0	Emanuel Kern	Emanuel Kern			2023-01-30T15:22:18.413Z	StillImage	COORDINATE_ROUNDED;CONTINENT_DERIVED_FROM_COORDINATES
3773722223	50c9509d-22c7-4a22-a47d-8c48425ef4a7	https://www.inaturalist.org/observations/116004504	Animalia	Arthropoda	Insecta	Coleoptera	Chrysomelidae	Chrysolina	Chrysolina fastuosa		SPECIES	Chrysolina fastuosa (Scopoli, 1763)	Chrysolina fastuosa		HR		Karlovacka	PRESENT		28eb1a3f-1c15-4a95-931a-4af90ecb574d	45.528138	15.595508	31						2022-05-02T13:09:00	2	5	2022	4459883	4459883	HUMAN_OBSERVATION	iNaturalist	Observations	116004504		borisb	2022-05-08T10:30:35	CC_BY_NC_4_0	Vladimir Ribičić	Vladimir Ribičić			2023-01-30T15:10:42.672Z	StillImage	COORDINATE_ROUNDED;CONTINENT_DERIVED_FROM_COORDINATES
3773697462	50c9509d-22c7-4a22-a47d-8c48425ef4a7	https://www.inaturalist.org/observations/116296003	Animalia	Arthropoda	Insecta	Coleoptera	Chrysomelidae	Chrysolina	Chrysolina fastuosa		SPECIES	Chrysolina fastuosa (Scopoli, 1763)	Chrysolina fastuosa		IT		Piemonte	PRESENT		28eb1a3f-1c15-4a95-931a-4af90ecb574d	44.499416	7.700678	97						2022-05-09T09:00:00	9	5	2022	4459883	4459883	HUMAN_OBSERVATION	iNaturalist	Observations	116296003		Elio Giacone	2022-05-09T16:31:31	CC_BY_NC_4_0	Elio Giacone	Elio Giacone			2023-01-30T15:11:24.594Z	StillImage	COORDINATE_ROUNDED;CONTINENT_DERIVED_FROM_COORDINATES
3773689695	50c9509d-22c7-4a22-a47d-8c48425ef4a7	https://www.inaturalist.org/observations/114793019	Animalia	Arthropoda	Insecta	Coleoptera	Chrysomelidae	Chrysolina	Chrysolina fastuosa		SPECIES	Chrysolina fastuosa (Scopoli, 1763)	Chrysolina fastuosa		AT		Wien	PRESENT		28eb1a3f-1c15-4a95-931a-4af90ecb574d	48.227863	16.377575							2022-04-30T14:25:00	30	4	2022	4459883	4459883	HUMAN_OBSERVATION	iNaturalist	Observations	114793019		Gertraud Seiser	2022-05-02T18:19:18	CC_BY_NC_4_0	Gertraud Seiser	Gertraud Seiser			2023-01-30T15:20:07.210Z	StillImage	COORDINATE_ROUNDED;CONTINENT_DERIVED_FROM_COORDINATES
3773689694	50c9509d-22c7-4a22-a47d-8c48425ef4a7	https://www.inaturalist.org/observations/114792425	Animalia	Arthropoda	Insecta	Coleoptera	Chrysomelidae	Chrysolina	Chrysolina fastuosa		SPECIES	Chrysolina fastuosa (Scopoli, 1763)	Chrysolina fastuosa		AT		Wien	PRESENT		28eb1a3f-1c15-4a95-931a-4af90ecb574d	48.227809	16.377645							2022-04-30T14:22:00	30	4	2022	4459883	4459883	HUMAN_OBSERVATION	iNaturalist	Observations	114792425		Gertraud Seiser	2022-05-02T18:18:14	CC_BY_NC_4_0	Gertraud Seiser	Gertraud Seiser			2023-01-30T15:01:25.370Z	StillImage	COORDINATE_ROUNDED;CONTINENT_DERIVED_FROM_COORDINATES
3773685893	50c9509d-22c7-4a22-a47d-8c48425ef4a7	https://www.inaturalist.org/observations/116307565	Animalia	Arthropoda	Insecta	Coleoptera	Chrysomelidae	Chrysolina	Chrysolina fastuosa		SPECIES	Chrysolina fastuosa (Scopoli, 1763)	Chrysolina fastuosa		BE		Vlaanderen	PRESENT		28eb1a3f-1c15-4a95-931a-4af90ecb574d	50.978257	4.843326	22						2022-05-09T19:54:25	9	5	2022	4459883	4459883	HUMAN_OBSERVATION	iNaturalist	Observations	116307565		ward-renders	2022-05-09T17:55:15	CC_BY_NC_4_0	ward-renders	ward-renders			2023-01-30T15:11:57.009Z	StillImage	COORDINATE_ROUNDED;CONTINENT_DERIVED_FROM_COORDINATES
3773633586	50c9509d-22c7-4a22-a47d-8c48425ef4a7	https://www.inaturalist.org/observations/115918637	Animalia	Arthropoda	Insecta	Coleoptera	Chrysomelidae	Chrysolina	Chrysolina fastuosa		SPECIES	Chrysolina fastuosa (Scopoli, 1763)	Chrysolina fastuosa		DE		Bayern	PRESENT		28eb1a3f-1c15-4a95-931a-4af90ecb574d	48.749584	13.19178	176						2022-05-07T11:51:11	7	5	2022	4459883	4459883	HUMAN_OBSERVATION	iNaturalist	Observations	115918637		acrocephalus	2022-05-07T15:34:36	CC_BY_NC_4_0	acrocephalus	acrocephalus			2023-01-30T15:10:29.544Z	StillImage	COORDINATE_ROUNDED;CONTINENT_DERIVED_FROM_COORDINATES
3773600815	50c9509d-22c7-4a22-a47d-8c48425ef4a7	https://www.inaturalist.org/observations/116306644	Animalia	Arthropoda	Insecta	Coleoptera	Chrysomelidae	Chrysolina	Chrysolina fastuosa		SPECIES	Chrysolina fastuosa (Scopoli, 1763)	Chrysolina fastuosa		IT		Lombardia	PRESENT		28eb1a3f-1c15-4a95-931a-4af90ecb574d	45.816925	8.959556	182						2022-05-09T16:55:10	9	5	2022	4459883	4459883	HUMAN_OBSERVATION	iNaturalist	Observations	116306644		Michael Geiser	2022-05-10T08:42:31	CC_BY_NC_4_0	Jeroen Van Akkeren	Jeroen Van Akkeren			2023-01-30T15:11:43.668Z	StillImage	COORDINATE_ROUNDED;CONTINENT_DERIVED_FROM_COORDINATES
3773588827	50c9509d-22c7-4a22-a47d-8c48425ef4a7	https://www.inaturalist.org/observations/114753801	Animalia	Arthropoda	Insecta	Coleoptera	Chrysomelidae	Chrysolina	Chrysolina fastuosa		SPECIES	Chrysolina fastuosa (Scopoli, 1763)	Chrysolina fastuosa		AT		Steiermark	PRESENT		28eb1a3f-1c15-4a95-931a-4af90ecb574d	47.073443	15.388092	119						2022-04-29T09:41:00	29	4	2022	4459883	4459883	HUMAN_OBSERVATION	iNaturalist	Observations	114753801		naturwerkstadt	2022-05-02T16:50:26	CC_BY_NC_4_0	naturwerkstadt	naturwerkstadt			2023-01-30T15:11:07.867Z	StillImage	COORDINATE_ROUNDED;CONTINENT_DERIVED_FROM_COORDINATES
3773577833	50c9509d-22c7-4a22-a47d-8c48425ef4a7	https://www.inaturalist.org/observations/116388621	Animalia	Arthropoda	Insecta	Coleoptera	Chrysomelidae	Chrysolina	Chrysolina fastuosa		SPECIES	Chrysolina fastuosa (Scopoli, 1763)	Chrysolina fastuosa		IT		Lombardia	PRESENT		28eb1a3f-1c15-4a95-931a-4af90ecb574d	45.608684	9.279309	60						2022-05-10T09:16:22	10	5	2022	4459883	4459883	HUMAN_OBSERVATION	iNaturalist	Observations	116388621		chiara_giarmoleo	2022-05-10T07:17:35	CC_BY_NC_4_0	chiara_giarmoleo	chiara_giarmoleo			2023-01-30T15:22:28.966Z	StillImage	COORDINATE_ROUNDED;CONTINENT_DERIVED_FROM_COORDINATES
3773573527	50c9509d-22c7-4a22-a47d-8c48425ef4a7	https://www.inaturalist.org/observations/115744575	Animalia	Arthropoda	Insecta	Coleoptera	Chrysomelidae	Chrysolina	Chrysolina fastuosa		SPECIES	Chrysolina fastuosa (Scopoli, 1763)	Chrysolina fastuosa		LT		Panevezio	PRESENT		28eb1a3f-1c15-4a95-931a-4af90ecb574d	55.734792	24.357477	6284						2022-05-06T18:33:00	6	5	2022	4459883	4459883	HUMAN_OBSERVATION	iNaturalist	Observations	115744575		Arnas Lukoševičius	2022-05-06T15:35:13	CC_BY_NC_4_0	Arnas Lukoševičius	Arnas Lukoševičius			2023-01-30T15:01:16.649Z	StillImage	COORDINATE_ROUNDED;CONTINENT_DERIVED_FROM_COORDINATES
3773572128	50c9509d-22c7-4a22-a47d-8c48425ef4a7	https://www.inaturalist.org/observations/115085093	Animalia	Arthropoda	Insecta	Coleoptera	Chrysomelidae	Chrysolina	Chrysolina fastuosa		SPECIES	Chrysolina fastuosa (Scopoli, 1763)	Chrysolina fastuosa		UA		Cherkasy	PRESENT		28eb1a3f-1c15-4a95-931a-4af90ecb574d	49.411524	31.274453	977						2022-05-03T08:26:00	3	5	2022	4459883	4459883	HUMAN_OBSERVATION	iNaturalist	Observations	115085093		AWI i Pr.	2022-05-03T15:28:06	CC_BY_NC_4_0	Andrii Radzhabov	Andrii Radzhabov			2023-01-30T15:11:25.677Z	StillImage	COORDINATE_ROUNDED;CONTINENT_DERIVED_FROM_COORDINATES
3773560828	50c9509d-22c7-4a22-a47d-8c48425ef4a7	https://www.inaturalist.org/observations/116666318	Animalia	Arthropoda	Insecta	Coleoptera	Chrysomelidae	Chrysolina	Chrysolina fastuosa		SPECIES	Chrysolina fastuosa (Scopoli, 1763)	Chrysolina fastuosa		DK		Midtjylland	PRESENT		28eb1a3f-1c15-4a95-931a-4af90ecb574d	56.111772	9.850349	10						2022-05-12T10:31:19	12	5	2022	4459883	4459883	HUMAN_OBSERVATION	iNaturalist	Observations	116666318		viber2019	2022-05-12T08:32:31	CC_BY_NC_4_0	viber2019	viber2019			2023-01-30T15:10:53.702Z	StillImage	COORDINATE_ROUNDED;CONTINENT_DERIVED_FROM_COORDINATES
3773511718	50c9509d-22c7-4a22-a47d-8c48425ef4a7	https://www.inaturalist.org/observations/115101024	Animalia	Arthropoda	Insecta	Coleoptera	Chrysomelidae	Chrysolina	Chrysolina fastuosa		SPECIES	Chrysolina fastuosa (Scopoli, 1763)	Chrysolina fastuosa		RU		Moskva	PRESENT		28eb1a3f-1c15-4a95-931a-4af90ecb574d	55.630397	36.378361	76						2022-05-03T11:39:47	3	5	2022	4459883	4459883	HUMAN_OBSERVATION	iNaturalist	Observations	115101024		Philipp Byzov	2022-05-03T12:35:16	CC_BY_NC_4_0	Philipp Byzov	Philipp Byzov			2023-01-30T15:10:33.795Z	StillImage	COORDINATE_ROUNDED;CONTINENT_DERIVED_FROM_COORDINATES
3773504650	50c9509d-22c7-4a22-a47d-8c48425ef4a7	https://www.inaturalist.org/observations/114231074	Animalia	Arthropoda	Insecta	Coleoptera	Chrysomelidae	Chrysolina	Chrysolina fastuosa		SPECIES	Chrysolina fastuosa (Scopoli, 1763)	Chrysolina fastuosa		PL		Masovian	PRESENT		28eb1a3f-1c15-4a95-931a-4af90ecb574d	52.318244	20.938823	15						2022-05-01T12:37:00	1	5	2022	4459883	4459883	HUMAN_OBSERVATION	iNaturalist	Observations	114231074		Agnieszka Łubian	2022-05-01T14:44:57	CC_BY_4_0	Agnieszka Łubian	Agnieszka Łubian			2023-01-30T15:10:30.691Z	StillImage	COORDINATE_ROUNDED;CONTINENT_DERIVED_FROM_COORDINATES
3773480370	50c9509d-22c7-4a22-a47d-8c48425ef4a7	https://www.inaturalist.org/observations/116183699	Animalia	Arthropoda	Insecta	Coleoptera	Chrysomelidae	Chrysolina	Chrysolina fastuosa		SPECIES	Chrysolina fastuosa (Scopoli, 1763)	Chrysolina fastuosa		CZ		Jihomoravský	PRESENT		28eb1a3f-1c15-4a95-931a-4af90ecb574d	49.318553	17.092148	31						2022-05-08T19:18:00	8	5	2022	4459883	4459883	HUMAN_OBSERVATION	iNaturalist	Observations	116183699		Martin Vašina	2022-05-08T22:20:41	CC_BY_NC_4_0	Martin Vašina	Martin Vašina			2023-01-30T15:01:19.865Z	StillImage	COORDINATE_ROUNDED;CONTINENT_DERIVED_FROM_COORDINATES
3773469269	50c9509d-22c7-4a22-a47d-8c48425ef4a7	https://www.inaturalist.org/observations/116400214	Animalia	Arthropoda	Insecta	Coleoptera	Chrysomelidae	Chrysolina	Chrysolina fastuosa		SPECIES	Chrysolina fastuosa (Scopoli, 1763)	Chrysolina fastuosa		IT		Lombardia	PRESENT		28eb1a3f-1c15-4a95-931a-4af90ecb574d	45.609027	9.278787	15						2022-05-10T12:31:22	10	5	2022	4459883	4459883	HUMAN_OBSERVATION	iNaturalist	Observations	116400214		giorgiaaa	2022-05-10T10:31:34	CC_BY_NC_4_0	giorgiaaa	giorgiaaa			2023-01-30T15:19:54.804Z	StillImage	COORDINATE_ROUNDED;CONTINENT_DERIVED_FROM_COORDINATES
3773447345	50c9509d-22c7-4a22-a47d-8c48425ef4a7	https://www.inaturalist.org/observations/116535327	Animalia	Arthropoda	Insecta	Coleoptera	Chrysomelidae	Chrysolina	Chrysolina fastuosa		SPECIES	Chrysolina fastuosa (Scopoli, 1763)	Chrysolina fastuosa		RU		Kaliningrad	PRESENT		28eb1a3f-1c15-4a95-931a-4af90ecb574d	54.732876	20.414374	61						2022-05-10T15:24:00	10	5	2022	4459883	4459883	HUMAN_OBSERVATION	iNaturalist	Observations	116535327		AWI i Pr.	2022-05-11T09:33:54	CC_BY_NC_4_0	AWI i Pr.	AWI i Pr.			2023-01-30T15:01:37.898Z	StillImage	COORDINATE_ROUNDED;CONTINENT_DERIVED_FROM_COORDINATES
3773439796	50c9509d-22c7-4a22-a47d-8c48425ef4a7	https://www.inaturalist.org/observations/116448742	Animalia	Arthropoda	Insecta	Coleoptera	Chrysomelidae	Chrysolina	Chrysolina fastuosa		SPECIES	Chrysolina fastuosa (Scopoli, 1763)	Chrysolina fastuosa		AT		Steiermark	PRESENT		28eb1a3f-1c15-4a95-931a-4af90ecb574d	47.27456	14.762175	61						2022-05-10T16:21:00	10	5	2022	4459883	4459883	HUMAN_OBSERVATION	iNaturalist	Observations	116448742		E. A.	2022-05-10T17:54:01	CC_BY_4_0	E. A.	E. A.			2023-01-30T15:01:25.093Z	StillImage	COORDINATE_ROUNDED;CONTINENT_DERIVED_FROM_COORDINATES
3773435432	50c9509d-22c7-4a22-a47d-8c48425ef4a7	https://www.inaturalist.org/observations/116067418	Animalia	Arthropoda	Insecta	Coleoptera	Chrysomelidae	Chrysolina	Chrysolina fastuosa		SPECIES	Chrysolina fastuosa (Scopoli, 1763)	Chrysolina fastuosa		RU		Moskva	PRESENT		28eb1a3f-1c15-4a95-931a-4af90ecb574d	55.335964	38.625045							2022-05-08T12:13:00	8	5	2022	4459883	4459883	HUMAN_OBSERVATION	iNaturalist	Observations	116067418		s173	2022-05-08T11:32:46	CC_BY_4_0	s173	s173			2023-01-30T15:20:13.516Z	StillImage	COORDINATE_ROUNDED;CONTINENT_DERIVED_FROM_COORDINATES
3773382333	50c9509d-22c7-4a22-a47d-8c48425ef4a7	https://www.inaturalist.org/observations/114282740	Animalia	Arthropoda	Insecta	Coleoptera	Chrysomelidae	Chrysolina	Chrysolina fastuosa		SPECIES	Chrysolina fastuosa (Scopoli, 1763)	Chrysolina fastuosa		CZ		Jihomoravský	PRESENT		28eb1a3f-1c15-4a95-931a-4af90ecb574d	49.183663	16.588045	8						2022-05-01T16:58:46	1	5	2022	4459883	4459883	HUMAN_OBSERVATION	iNaturalist	Observations	114282740		Michal Hlavica	2022-05-01T16:46:10	CC_BY_NC_4_0	Michal Hlavica	Michal Hlavica			2023-01-30T15:11:26.969Z	StillImage	COORDINATE_ROUNDED;CONTINENT_DERIVED_FROM_COORDINATES
3773376154	50c9509d-22c7-4a22-a47d-8c48425ef4a7	https://www.inaturalist.org/observations/116400347	Animalia	Arthropoda	Insecta	Coleoptera	Chrysomelidae	Chrysolina	Chrysolina fastuosa		SPECIES	Chrysolina fastuosa (Scopoli, 1763)	Chrysolina fastuosa		UA		Rivne	PRESENT		28eb1a3f-1c15-4a95-931a-4af90ecb574d	50.525914	26.243366	3						2022-05-08T19:25:01	8	5	2022	4459883	4459883	HUMAN_OBSERVATION	iNaturalist	Observations	116400347		Aleksandr_Levon	2022-05-10T10:33:37	CC_BY_NC_4_0	Aleksandr_Levon	Aleksandr_Levon			2023-01-30T15:12:56.951Z	StillImage	COORDINATE_ROUNDED;CONTINENT_DERIVED_FROM_COORDINATES
3773375866	50c9509d-22c7-4a22-a47d-8c48425ef4a7	https://www.inaturalist.org/observations/116093114	Animalia	Arthropoda	Insecta	Coleoptera	Chrysomelidae	Chrysolina	Chrysolina fastuosa		SPECIES	Chrysolina fastuosa (Scopoli, 1763)	Chrysolina fastuosa		AT		Steiermark	PRESENT		28eb1a3f-1c15-4a95-931a-4af90ecb574d	47.074026	15.382377	688						2022-05-01T14:32:00	1	5	2022	4459883	4459883	HUMAN_OBSERVATION	iNaturalist	Observations	116093114		gernotkunz	2022-05-08T16:50:35	CC_BY_NC_4_0	chikuma15	chikuma15			2023-01-30T15:01:27.310Z	StillImage	COORDINATE_ROUNDED;CONTINENT_DERIVED_FROM_COORDINATES
3773360983	50c9509d-22c7-4a22-a47d-8c48425ef4a7	https://www.inaturalist.org/observations/116388602	Animalia	Arthropoda	Insecta	Coleoptera	Chrysomelidae	Chrysolina	Chrysolina fastuosa		SPECIES	Chrysolina fastuosa (Scopoli, 1763)	Chrysolina fastuosa		IT		Lombardia	PRESENT		28eb1a3f-1c15-4a95-931a-4af90ecb574d	45.609339	9.274834	600						2022-05-10T09:15:48	10	5	2022	4459883	4459883	HUMAN_OBSERVATION	iNaturalist	Observations	116388602		viola_russo	2022-05-10T07:17:16	CC_BY_NC_4_0	viola_russo	viola_russo			2023-01-30T15:12:30.547Z	StillImage	COORDINATE_ROUNDED;CONTINENT_DERIVED_FROM_COORDINATES
3773329234	50c9509d-22c7-4a22-a47d-8c48425ef4a7	https://www.inaturalist.org/observations/115910715	Animalia	Arthropoda	Insecta	Coleoptera	Chrysomelidae	Chrysolina	Chrysolina fastuosa		SPECIES	Chrysolina fastuosa (Scopoli, 1763)	Chrysolina fastuosa		BY		Mahilyow	PRESENT		28eb1a3f-1c15-4a95-931a-4af90ecb574d	53.907326	30.402592	2						2022-05-07T14:56:00	7	5	2022	4459883	4459883	HUMAN_OBSERVATION	iNaturalist	Observations	115910715		Алексей Борисов	2022-05-07T14:44:26	CC_BY_NC_4_0	Алексей Борисов	Алексей Борисов			2023-01-30T15:21:44.256Z	StillImage	COORDINATE_ROUNDED;CONTINENT_DERIVED_FROM_COORDINATES
3773295558	50c9509d-22c7-4a22-a47d-8c48425ef4a7	https://www.inaturalist.org/observations/112669504	Animalia	Arthropoda	Insecta	Coleoptera	Chrysomelidae	Chrysolina	Chrysolina fastuosa		SPECIES	Chrysolina fastuosa (Scopoli, 1763)	Chrysolina fastuosa		DE		Niedersachsen	PRESENT		28eb1a3f-1c15-4a95-931a-4af90ecb574d	51.944957	10.512676	10						2022-04-15T13:47:29	15	4	2022	4459883	4459883	HUMAN_OBSERVATION	iNaturalist	Observations	112669504		hercynia	2022-04-24T14:12:42	CC_BY_NC_4_0	hercynia	hercynia			2023-01-30T15:10:18.650Z	StillImage	COORDINATE_ROUNDED;CONTINENT_DERIVED_FROM_COORDINATES
3773265493	50c9509d-22c7-4a22-a47d-8c48425ef4a7	https://www.inaturalist.org/observations/106786447	Animalia	Arthropoda	Insecta	Coleoptera	Chrysomelidae	Chrysolina	Chrysolina fastuosa		SPECIES	Chrysolina fastuosa (Scopoli, 1763)	Chrysolina fastuosa		UA		Sumy	PRESENT		28eb1a3f-1c15-4a95-931a-4af90ecb574d	50.956288	34.988129	16944						2021-06-02T07:58:00	2	6	2021	4459883	4459883	HUMAN_OBSERVATION	iNaturalist	Observations	106786447		Евгений Рыбальченко	2022-02-15T11:03:46	CC_BY_NC_4_0	Viktor Parkhomenko	Viktor Parkhomenko			2023-01-30T15:19:15.429Z	StillImage	COORDINATE_ROUNDED;CONTINENT_DERIVED_FROM_COORDINATES
3773265425	50c9509d-22c7-4a22-a47d-8c48425ef4a7	https://www.inaturalist.org/observations/89768989	Animalia	Arthropoda	Insecta	Coleoptera	Chrysomelidae	Chrysolina	Chrysolina fastuosa		SPECIES	Chrysolina fastuosa (Scopoli, 1763)	Chrysolina fastuosa		RU		Novosibirsk	PRESENT		28eb1a3f-1c15-4a95-931a-4af90ecb574d	54.996732	83.299727	61						2021-08-01T08:54:00	1	8	2021	4459883	4459883	HUMAN_OBSERVATION	iNaturalist	Observations	89768989		Илья Сухов	2021-08-03T13:02:13	CC_BY_NC_4_0	Илья Сухов	Илья Сухов			2023-01-30T15:08:37.422Z	StillImage	COORDINATE_ROUNDED;CONTINENT_DERIVED_FROM_COORDINATES
3773258913	50c9509d-22c7-4a22-a47d-8c48425ef4a7	https://www.inaturalist.org/observations/116338182	Animalia	Arthropoda	Insecta	Coleoptera	Chrysomelidae	Chrysolina	Chrysolina fastuosa		SPECIES	Chrysolina fastuosa (Scopoli, 1763)	Chrysolina fastuosa		DK		Hovedstaden	PRESENT		28eb1a3f-1c15-4a95-931a-4af90ecb574d	55.772194	12.425739	4						2022-05-08T15:34:00	8	5	2022	4459883	4459883	HUMAN_OBSERVATION	iNaturalist	Observations	116338182		bja2800dk	2022-05-09T21:51:17	CC_BY_NC_4_0	bja2800dk	bja2800dk			2023-01-30T15:01:31.832Z	StillImage	COORDINATE_ROUNDED;CONTINENT_DERIVED_FROM_COORDINATES
3773256470	50c9509d-22c7-4a22-a47d-8c48425ef4a7	https://www.inaturalist.org/observations/91426806	Animalia	Arthropoda	Insecta	Coleoptera	Chrysomelidae	Chrysolina	Chrysolina fastuosa		SPECIES	Chrysolina fastuosa (Scopoli, 1763)	Chrysolina fastuosa		RU		Sverdlovsk	PRESENT		28eb1a3f-1c15-4a95-931a-4af90ecb574d	57.007	60.787178							2021-08-16T18:54:54	16	8	2021	4459883	4459883	HUMAN_OBSERVATION	iNaturalist	Observations	91426806		dmitriy_kuklin-volfson	2021-08-16T16:53:54	CC_BY_NC_4_0	dmitriy_kuklin-volfson	dmitriy_kuklin-volfson			2023-01-30T15:18:58.198Z	StillImage	COORDINATE_ROUNDED;CONTINENT_DERIVED_FROM_COORDINATES
3773252170	50c9509d-22c7-4a22-a47d-8c48425ef4a7	https://www.inaturalist.org/observations/113712558	Animalia	Arthropoda	Insecta	Coleoptera	Chrysomelidae	Chrysolina	Chrysolina fastuosa		SPECIES	Chrysolina fastuosa (Scopoli, 1763)	Chrysolina fastuosa		AT		Wien	PRESENT		28eb1a3f-1c15-4a95-931a-4af90ecb574d	48.20614	16.410415	12						2022-04-30T10:04:49	30	4	2022	4459883	4459883	HUMAN_OBSERVATION	iNaturalist	Observations	113712558		kleeumgebung	2022-04-30T08:08:00	CC_BY_NC_4_0	kleeumgebung	kleeumgebung			2023-01-30T15:19:46.692Z	StillImage	COORDINATE_ROUNDED;CONTINENT_DERIVED_FROM_COORDINATES
3773231276	50c9509d-22c7-4a22-a47d-8c48425ef4a7	https://www.inaturalist.org/observations/116584127	Animalia	Arthropoda	Insecta	Coleoptera	Chrysomelidae	Chrysolina	Chrysolina fastuosa		SPECIES	Chrysolina fastuosa (Scopoli, 1763)	Chrysolina fastuosa		AT		Steiermark	PRESENT		28eb1a3f-1c15-4a95-931a-4af90ecb574d	46.980498	16.039298							2022-05-11T14:20:00	11	5	2022	4459883	4459883	HUMAN_OBSERVATION	iNaturalist	Observations	116584127		Sepp Schmid	2022-05-11T17:55:24	CC_BY_NC_4_0	Sepp Schmid	Sepp Schmid			2023-01-30T15:22:30.892Z	StillImage	COORDINATE_ROUNDED;CONTINENT_DERIVED_FROM_COORDINATES
3773217521	50c9509d-22c7-4a22-a47d-8c48425ef4a7	https://www.inaturalist.org/observations/115588144	Animalia	Arthropoda	Insecta	Coleoptera	Chrysomelidae	Chrysolina	Chrysolina fastuosa		SPECIES	Chrysolina fastuosa (Scopoli, 1763)	Chrysolina fastuosa		GB		England	PRESENT		28eb1a3f-1c15-4a95-931a-4af90ecb574d	52.903934	-1.21812	893						2022-05-05T17:49:50	5	5	2022	4459883	4459883	HUMAN_OBSERVATION	iNaturalist	Observations	115588144		chrispettifor	2022-05-05T16:55:13	CC_BY_NC_4_0	chrispettifor	chrispettifor			2023-01-30T15:11:09.926Z	StillImage	COORDINATE_ROUNDED;CONTINENT_DERIVED_FROM_COORDINATES
3773213864	50c9509d-22c7-4a22-a47d-8c48425ef4a7	https://www.inaturalist.org/observations/114917641	Animalia	Arthropoda	Insecta	Coleoptera	Chrysomelidae	Chrysolina	Chrysolina fastuosa		SPECIES	Chrysolina fastuosa (Scopoli, 1763)	Chrysolina fastuosa		AT		Steiermark	PRESENT		28eb1a3f-1c15-4a95-931a-4af90ecb574d	47.097388	15.376001	61						2022-05-01T12:24:00	1	5	2022	4459883	4459883	HUMAN_OBSERVATION	iNaturalist	Observations	114917641		Michael Geiser	2022-05-02T23:07:24	CC_BY_NC_4_0	martin_ladner	martin_ladner			2023-01-30T15:12:07.832Z	StillImage	COORDINATE_ROUNDED;CONTINENT_DERIVED_FROM_COORDINATES
3773208432	50c9509d-22c7-4a22-a47d-8c48425ef4a7	https://www.inaturalist.org/observations/92214579	Animalia	Arthropoda	Insecta	Coleoptera	Chrysomelidae	Chrysolina	Chrysolina fastuosa		SPECIES	Chrysolina fastuosa (Scopoli, 1763)	Chrysolina fastuosa		RU		Kursk	PRESENT		28eb1a3f-1c15-4a95-931a-4af90ecb574d	51.194645	36.40476							2021-06-02T11:05:00	2	6	2021	4459883	4459883	HUMAN_OBSERVATION	iNaturalist	Observations	92214579		AWI i Pr.	2021-09-23T18:45:58	CC_BY_NC_4_0	Ryzhkov Oleg	Ryzhkov Oleg			2023-01-30T15:21:13.120Z	StillImage	CONTINENT_DERIVED_FROM_COORDINATES
3773206429	50c9509d-22c7-4a22-a47d-8c48425ef4a7	https://www.inaturalist.org/observations/90085410	Animalia	Arthropoda	Insecta	Coleoptera	Chrysomelidae	Chrysolina	Chrysolina fastuosa		SPECIES	Chrysolina fastuosa (Scopoli, 1763)	Chrysolina fastuosa		CH		Ticino	PRESENT		28eb1a3f-1c15-4a95-931a-4af90ecb574d	46.254719	8.694615							2021-08-05T14:02:06	5	8	2021	4459883	4459883	HUMAN_OBSERVATION	iNaturalist	Observations	90085410		winu	2021-08-05T22:51:26	CC_BY_NC_4_0	winu	winu			2023-01-30T15:20:43.177Z	StillImage	COORDINATE_ROUNDED;CONTINENT_DERIVED_FROM_COORDINATES
3773205425	50c9509d-22c7-4a22-a47d-8c48425ef4a7	https://www.inaturalist.org/observations/94795016	Animalia	Arthropoda	Insecta	Coleoptera	Chrysomelidae	Chrysolina	Chrysolina fastuosa		SPECIES	Chrysolina fastuosa (Scopoli, 1763)	Chrysolina fastuosa		HU		Gyor-Moson-Sopron	PRESENT		28eb1a3f-1c15-4a95-931a-4af90ecb574d	47.655197	16.490113	2053						2021-09-10T17:31:00	10	9	2021	4459883	4459883	HUMAN_OBSERVATION	iNaturalist	Observations	94795016		Gábor Keresztes	2021-09-14T06:35:28	CC_BY_NC_4_0	Gábor Keresztes	Gábor Keresztes			2023-01-30T15:20:15.031Z	StillImage	COORDINATE_ROUNDED;CONTINENT_DERIVED_FROM_COORDINATES
3773204437	50c9509d-22c7-4a22-a47d-8c48425ef4a7	https://www.inaturalist.org/observations/90145233	Animalia	Arthropoda	Insecta	Coleoptera	Chrysomelidae	Chrysolina	Chrysolina fastuosa		SPECIES	Chrysolina fastuosa (Scopoli, 1763)	Chrysolina fastuosa		IT		Toscana	PRESENT		28eb1a3f-1c15-4a95-931a-4af90ecb574d	44.128453	11.30088	61						2021-08-05T12:28:00	5	8	2021	4459883	4459883	HUMAN_OBSERVATION	iNaturalist	Observations	90145233		AWI i Pr.	2021-08-06T16:24:23	CC_BY_NC_4_0	Claudio Flamigni	Claudio Flamigni			2023-01-30T14:59:56.973Z	StillImage	COORDINATE_ROUNDED;CONTINENT_DERIVED_FROM_COORDINATES
3773204433	50c9509d-22c7-4a22-a47d-8c48425ef4a7	https://www.inaturalist.org/observations/89640118	Animalia	Arthropoda	Insecta	Coleoptera	Chrysomelidae	Chrysolina	Chrysolina fastuosa		SPECIES	Chrysolina fastuosa (Scopoli, 1763)	Chrysolina fastuosa		CH		Bern	PRESENT		28eb1a3f-1c15-4a95-931a-4af90ecb574d	46.948897	7.869167	8						2021-08-02T16:32:09	2	8	2021	4459883	4459883	HUMAN_OBSERVATION	iNaturalist	Observations	89640118		tonivomberg	2021-08-02T14:32:54	CC_BY_NC_4_0	tonivomberg	tonivomberg			2023-01-30T15:07:58.034Z	StillImage	COORDINATE_ROUNDED;CONTINENT_DERIVED_FROM_COORDINATES
3773201360	50c9509d-22c7-4a22-a47d-8c48425ef4a7	https://www.inaturalist.org/observations/49458564	Animalia	Arthropoda	Insecta	Coleoptera	Chrysomelidae	Chrysolina	Chrysolina fastuosa		SPECIES	Chrysolina fastuosa (Scopoli, 1763)	Chrysolina fastuosa		LU		Grevenmacher	PRESENT		28eb1a3f-1c15-4a95-931a-4af90ecb574d	49.782055	6.36175	2						2020-06-13T18:45:00	13	6	2020	4459883	4459883	HUMAN_OBSERVATION	iNaturalist	Observations	49458564		Francesco Vitali	2020-06-13T17:05:24	CC_BY_4_0	Claude Kolwelter	Claude Kolwelter			2023-01-30T15:17:39.990Z	StillImage	COORDINATE_ROUNDED;CONTINENT_DERIVED_FROM_COORDINATES
3773180553	50c9509d-22c7-4a22-a47d-8c48425ef4a7	https://www.inaturalist.org/observations/114580761	Animalia	Arthropoda	Insecta	Coleoptera	Chrysomelidae	Chrysolina	Chrysolina fastuosa		SPECIES	Chrysolina fastuosa (Scopoli, 1763)	Chrysolina fastuosa		GB		England	PRESENT		28eb1a3f-1c15-4a95-931a-4af90ecb574d	52.952236	-1.094869							2022-04-29T10:30:00	29	4	2022	4459883	4459883	HUMAN_OBSERVATION	iNaturalist	Observations	114580761		AWI i Pr.	2022-05-02T14:38:59	CC_BY_4_0	Matthew Vosper	Matthew Vosper			2023-01-30T15:10:34.973Z	StillImage	CONTINENT_DERIVED_FROM_COORDINATES
3773179577	50c9509d-22c7-4a22-a47d-8c48425ef4a7	https://www.inaturalist.org/observations/114632375	Animalia	Arthropoda	Insecta	Coleoptera	Chrysomelidae	Chrysolina	Chrysolina fastuosa		SPECIES	Chrysolina fastuosa (Scopoli, 1763)	Chrysolina fastuosa		DK		Syddanmark	PRESENT		28eb1a3f-1c15-4a95-931a-4af90ecb574d	54.920211	8.851455	31						2022-05-01T13:23:00	1	5	2022	4459883	4459883	HUMAN_OBSERVATION	iNaturalist	Observations	114632375		Maria	2022-05-02T11:05:13	CC_BY_NC_4_0	Maria	Maria			2023-01-30T15:11:25.887Z	StillImage	COORDINATE_ROUNDED;CONTINENT_DERIVED_FROM_COORDINATES
3773172439	50c9509d-22c7-4a22-a47d-8c48425ef4a7	https://www.inaturalist.org/observations/93124384	Animalia	Arthropoda	Insecta	Coleoptera	Chrysomelidae	Chrysolina	Chrysolina fastuosa		SPECIES	Chrysolina fastuosa (Scopoli, 1763)	Chrysolina fastuosa		DE		Nordrhein-Westfalen	PRESENT		28eb1a3f-1c15-4a95-931a-4af90ecb574d	51.155041	6.974871	122						2021-08-30T14:45:00	30	8	2021	4459883	4459883	HUMAN_OBSERVATION	iNaturalist	Observations	93124384		Wolf-Achim and Hanna Roland	2021-08-31T06:18:44	CC_BY_NC_4_0	Wolf-Achim and Hanna Roland	Wolf-Achim and Hanna Roland			2023-01-30T14:59:47.465Z	StillImage	COORDINATE_ROUNDED;CONTINENT_DERIVED_FROM_COORDINATES
3773171357	50c9509d-22c7-4a22-a47d-8c48425ef4a7	https://www.inaturalist.org/observations/116062041	Animalia	Arthropoda	Insecta	Coleoptera	Chrysomelidae	Chrysolina	Chrysolina fastuosa		SPECIES	Chrysolina fastuosa (Scopoli, 1763)	Chrysolina fastuosa		UA		Cherkasy	PRESENT		28eb1a3f-1c15-4a95-931a-4af90ecb574d	49.411036	31.268204	627						2022-05-08T09:12:00	8	5	2022	4459883	4459883	HUMAN_OBSERVATION	iNaturalist	Observations	116062041		Andrii Radzhabov	2022-05-08T10:50:31	CC_BY_NC_4_0	Andrii Radzhabov	Andrii Radzhabov			2023-01-30T15:10:29.540Z	StillImage	COORDINATE_ROUNDED;CONTINENT_DERIVED_FROM_COORDINATES
3773167424	50c9509d-22c7-4a22-a47d-8c48425ef4a7	https://www.inaturalist.org/observations/91136024	Animalia	Arthropoda	Insecta	Coleoptera	Chrysomelidae	Chrysolina	Chrysolina fastuosa		SPECIES	Chrysolina fastuosa (Scopoli, 1763)	Chrysolina fastuosa		DE		Bayern	PRESENT		28eb1a3f-1c15-4a95-931a-4af90ecb574d	49.074363	11.113348							2021-08-14T17:46:31	14	8	2021	4459883	4459883	HUMAN_OBSERVATION	iNaturalist	Observations	91136024		Tim Leilich	2021-08-14T16:43:49	CC_BY_4_0	Tim Leilich	Tim Leilich			2023-01-30T15:00:00.543Z	StillImage	COORDINATE_ROUNDED;CONTINENT_DERIVED_FROM_COORDINATES
3773162149	50c9509d-22c7-4a22-a47d-8c48425ef4a7	https://www.inaturalist.org/observations/114163526	Animalia	Arthropoda	Insecta	Coleoptera	Chrysomelidae	Chrysolina	Chrysolina fastuosa		SPECIES	Chrysolina fastuosa (Scopoli, 1763)	Chrysolina fastuosa		GB		Scotland	PRESENT		28eb1a3f-1c15-4a95-931a-4af90ecb574d	55.86463	-4.292272	9						2022-05-01T11:20:50	1	5	2022	4459883	4459883	HUMAN_OBSERVATION	iNaturalist	Observations	114163526		Scott Shanks	2022-05-01T10:37:44	CC_BY_4_0	Scott Shanks	Scott Shanks			2023-01-30T15:11:03.189Z	StillImage	COORDINATE_ROUNDED;CONTINENT_DERIVED_FROM_COORDINATES
3773153893	50c9509d-22c7-4a22-a47d-8c48425ef4a7	https://www.inaturalist.org/observations/114165587	Animalia	Arthropoda	Insecta	Coleoptera	Chrysomelidae	Chrysolina	Chrysolina fastuosa		SPECIES	Chrysolina fastuosa (Scopoli, 1763)	Chrysolina fastuosa		UA		Zhytomyr	PRESENT		28eb1a3f-1c15-4a95-931a-4af90ecb574d	50.241383	28.659067							2022-05-01T11:35:31	1	5	2022	4459883	4459883	HUMAN_OBSERVATION	iNaturalist	Observations	114165587		Oleg	2022-05-01T10:49:43	CC_BY_NC_4_0	Oleg	Oleg			2023-01-30T15:11:00.354Z	StillImage	COORDINATE_ROUNDED;CONTINENT_DERIVED_FROM_COORDINATES
3773125119	50c9509d-22c7-4a22-a47d-8c48425ef4a7	https://www.inaturalist.org/observations/114337842	Animalia	Arthropoda	Insecta	Coleoptera	Chrysomelidae	Chrysolina	Chrysolina fastuosa		SPECIES	Chrysolina fastuosa (Scopoli, 1763)	Chrysolina fastuosa		AT		Steiermark	PRESENT		28eb1a3f-1c15-4a95-931a-4af90ecb574d	47.12373	15.369822							2022-05-01T15:51:00	1	5	2022	4459883	4459883	HUMAN_OBSERVATION	iNaturalist	Observations	114337842		preitler	2022-05-01T18:48:29	CC_BY_NC_4_0	preitler	preitler			2023-01-30T15:21:44.212Z	StillImage	COORDINATE_ROUNDED;CONTINENT_DERIVED_FROM_COORDINATES
3773112459	50c9509d-22c7-4a22-a47d-8c48425ef4a7	https://www.inaturalist.org/observations/92703564	Animalia	Arthropoda	Insecta	Coleoptera	Chrysomelidae	Chrysolina	Chrysolina fastuosa		SPECIES	Chrysolina fastuosa (Scopoli, 1763)	Chrysolina fastuosa		AT		Steiermark	PRESENT		28eb1a3f-1c15-4a95-931a-4af90ecb574d	47.005184	15.528151	26903						2021-07-30T15:02:00	30	7	2021	4459883	4459883	HUMAN_OBSERVATION	iNaturalist	Observations	92703564		Stefan LORENZ	2021-08-28T07:28:27	CC_BY_4_0	Daniel Linzbauer	Daniel Linzbauer			2023-01-30T15:00:39.680Z	StillImage	COORDINATE_ROUNDED;CONTINENT_DERIVED_FROM_COORDINATES
3773112454	50c9509d-22c7-4a22-a47d-8c48425ef4a7	https://www.inaturalist.org/observations/91731186	Animalia	Arthropoda	Insecta	Coleoptera	Chrysomelidae	Chrysolina	Chrysolina fastuosa		SPECIES	Chrysolina fastuosa (Scopoli, 1763)	Chrysolina fastuosa		IT		Lombardia	PRESENT		28eb1a3f-1c15-4a95-931a-4af90ecb574d	46.081631	9.547391	87						2021-08-19T11:01:47	19	8	2021	4459883	4459883	HUMAN_OBSERVATION	iNaturalist	Observations	91731186		Daniela	2021-08-19T11:43:08	CC_BY_NC_4_0	Daniela	Daniela			2023-01-30T15:10:34.509Z	StillImage	COORDINATE_ROUNDED;CONTINENT_DERIVED_FROM_COORDINATES
3773109455	50c9509d-22c7-4a22-a47d-8c48425ef4a7	https://www.inaturalist.org/observations/94797966	Animalia	Arthropoda	Insecta	Coleoptera	Chrysomelidae	Chrysolina	Chrysolina fastuosa		SPECIES	Chrysolina fastuosa (Scopoli, 1763)	Chrysolina fastuosa		DE		Bayern	PRESENT		28eb1a3f-1c15-4a95-931a-4af90ecb574d	48.929723	12.98131	2						2021-09-13T16:24:00	13	9	2021	4459883	4459883	HUMAN_OBSERVATION	iNaturalist	Observations	94797966		Markus Krieger	2021-09-14T07:38:54	CC_BY_4_0	Markus Krieger	Markus Krieger			2023-01-30T15:20:32.515Z	StillImage	COORDINATE_ROUNDED;CONTINENT_DERIVED_FROM_COORDINATES
3773109447	50c9509d-22c7-4a22-a47d-8c48425ef4a7	https://www.inaturalist.org/observations/91267736	Animalia	Arthropoda	Insecta	Coleoptera	Chrysomelidae	Chrysolina	Chrysolina fastuosa		SPECIES	Chrysolina fastuosa (Scopoli, 1763)	Chrysolina fastuosa		DK		Syddanmark	PRESENT		28eb1a3f-1c15-4a95-931a-4af90ecb574d	55.333213	9.378351	4						2021-08-15T16:50:59	15	8	2021	4459883	4459883	HUMAN_OBSERVATION	iNaturalist	Observations	91267736		mortensenk	2021-08-15T15:20:09	CC_BY_NC_4_0	mortensenk	mortensenk			2023-01-30T15:09:21.475Z	StillImage	COORDINATE_ROUNDED;CONTINENT_DERIVED_FROM_COORDINATES
3773070439	50c9509d-22c7-4a22-a47d-8c48425ef4a7	https://www.inaturalist.org/observations/89926675	Animalia	Arthropoda	Insecta	Coleoptera	Chrysomelidae	Chrysolina	Chrysolina fastuosa		SPECIES	Chrysolina fastuosa (Scopoli, 1763)	Chrysolina fastuosa		DE		Brandenburg	PRESENT		28eb1a3f-1c15-4a95-931a-4af90ecb574d	51.964755	14.015333	8						2021-08-04T17:54:37	4	8	2021	4459883	4459883	HUMAN_OBSERVATION	iNaturalist	Observations	89926675		eviline	2021-08-04T17:12:33	CC_BY_NC_4_0	eviline	eviline			2023-01-30T15:00:09.195Z	StillImage	COORDINATE_ROUNDED;CONTINENT_DERIVED_FROM_COORDINATES
3773070350	50c9509d-22c7-4a22-a47d-8c48425ef4a7	https://www.inaturalist.org/observations/48781716	Animalia	Arthropoda	Insecta	Coleoptera	Chrysomelidae	Chrysolina	Chrysolina fastuosa		SPECIES	Chrysolina fastuosa (Scopoli, 1763)	Chrysolina fastuosa		PL		Masovian	PRESENT		28eb1a3f-1c15-4a95-931a-4af90ecb574d	52.196913	21.026687	10						2020-06-07T15:26:00	7	6	2020	4459883	4459883	HUMAN_OBSERVATION	iNaturalist	Observations	48781716		Michael Geiser	2020-06-07T15:59:19	CC_BY_NC_4_0	ajzcidelg	ajzcidelg			2023-01-30T15:17:04.852Z	StillImage	COORDINATE_ROUNDED;CONTINENT_DERIVED_FROM_COORDINATES
3773065453	50c9509d-22c7-4a22-a47d-8c48425ef4a7	https://www.inaturalist.org/observations/97039271	Animalia	Arthropoda	Insecta	Coleoptera	Chrysomelidae	Chrysolina	Chrysolina fastuosa		SPECIES	Chrysolina fastuosa (Scopoli, 1763)	Chrysolina fastuosa		UA		Kiev	PRESENT		28eb1a3f-1c15-4a95-931a-4af90ecb574d	51.26133	30.227952	61						2005-04-27T12:19:00	27	4	2005	4459883	4459883	HUMAN_OBSERVATION	iNaturalist	Observations	97039271		Евгений Рыбальченко	2021-10-06T05:22:48	CC_BY_NC_4_0	Denis Vishnevskyi	Denis Vishnevskyi			2023-01-30T15:08:45.803Z	StillImage	COORDINATE_ROUNDED;CONTINENT_DERIVED_FROM_COORDINATES
3773061618	50c9509d-22c7-4a22-a47d-8c48425ef4a7	https://www.inaturalist.org/observations/115391712	Animalia	Arthropoda	Insecta	Coleoptera	Chrysomelidae	Chrysolina	Chrysolina fastuosa		SPECIES	Chrysolina fastuosa (Scopoli, 1763)	Chrysolina fastuosa		DK		Syddanmark	PRESENT		28eb1a3f-1c15-4a95-931a-4af90ecb574d	55.431222	9.412333							2022-05-04T12:33:47	4	5	2022	4459883	4459883	HUMAN_OBSERVATION	iNaturalist	Observations	115391712		Erland Refling Nielsen	2022-05-04T16:23:38	CC_BY_NC_4_0	Erland Refling Nielsen	Erland Refling Nielsen			2023-01-30T15:01:30.982Z	StillImage	CONTINENT_DERIVED_FROM_COORDINATES
3773056414	50c9509d-22c7-4a22-a47d-8c48425ef4a7	https://www.inaturalist.org/observations/91033251	Animalia	Arthropoda	Insecta	Coleoptera	Chrysomelidae	Chrysolina	Chrysolina fastuosa		SPECIES	Chrysolina fastuosa (Scopoli, 1763)	Chrysolina fastuosa		IT		Lombardia	PRESENT		28eb1a3f-1c15-4a95-931a-4af90ecb574d	45.767433	8.961603							2021-08-13T10:28:21	13	8	2021	4459883	4459883	HUMAN_OBSERVATION	iNaturalist	Observations	91033251		Paola Casale	2021-08-13T19:40:53	CC_BY_NC_4_0	Paola Casale	Paola Casale			2023-01-30T15:09:35.906Z	StillImage	COORDINATE_ROUNDED;CONTINENT_DERIVED_FROM_COORDINATES
3773046425	50c9509d-22c7-4a22-a47d-8c48425ef4a7	https://www.inaturalist.org/observations/91577178	Animalia	Arthropoda	Insecta	Coleoptera	Chrysomelidae	Chrysolina	Chrysolina fastuosa		SPECIES	Chrysolina fastuosa (Scopoli, 1763)	Chrysolina fastuosa		CH		Ticino	PRESENT		28eb1a3f-1c15-4a95-931a-4af90ecb574d	46.379562	8.792862							2021-08-17T16:00:37	17	8	2021	4459883	4459883	HUMAN_OBSERVATION	iNaturalist	Observations	91577178		io_me_e_la_frency	2021-08-17T21:58:39	CC_BY_NC_4_0	io_me_e_la_frency	io_me_e_la_frency			2023-01-30T15:00:06.185Z	StillImage	COORDINATE_ROUNDED;CONTINENT_DERIVED_FROM_COORDINATES
3773042327	50c9509d-22c7-4a22-a47d-8c48425ef4a7	https://www.inaturalist.org/observations/114161833	Animalia	Arthropoda	Insecta	Coleoptera	Chrysomelidae	Chrysolina	Chrysolina fastuosa		SPECIES	Chrysolina fastuosa (Scopoli, 1763)	Chrysolina fastuosa		GB		Scotland	PRESENT		28eb1a3f-1c15-4a95-931a-4af90ecb574d	55.866	-4.290778	8						2022-05-01T11:07:45	1	5	2022	4459883	4459883	HUMAN_OBSERVATION	iNaturalist	Observations	114161833		Scott Shanks	2022-05-01T10:28:25	CC_BY_4_0	Scott Shanks	Scott Shanks			2023-01-30T15:10:47.790Z	StillImage	COORDINATE_ROUNDED;CONTINENT_DERIVED_FROM_COORDINATES
3773028143	50c9509d-22c7-4a22-a47d-8c48425ef4a7	https://www.inaturalist.org/observations/116389469	Animalia	Arthropoda	Insecta	Coleoptera	Chrysomelidae	Chrysolina	Chrysolina fastuosa		SPECIES	Chrysolina fastuosa (Scopoli, 1763)	Chrysolina fastuosa		UA		Cherkasy	PRESENT		28eb1a3f-1c15-4a95-931a-4af90ecb574d	49.411148	31.268033	727						2022-05-10T08:54:00	10	5	2022	4459883	4459883	HUMAN_OBSERVATION	iNaturalist	Observations	116389469		AWI i Pr.	2022-05-10T10:24:05	CC_BY_NC_4_0	Andrii Radzhabov	Andrii Radzhabov			2023-01-30T15:01:00.710Z	StillImage	COORDINATE_ROUNDED;CONTINENT_DERIVED_FROM_COORDINATES
3773016824	50c9509d-22c7-4a22-a47d-8c48425ef4a7	https://www.inaturalist.org/observations/116111338	Animalia	Arthropoda	Insecta	Coleoptera	Chrysomelidae	Chrysolina	Chrysolina fastuosa		SPECIES	Chrysolina fastuosa (Scopoli, 1763)	Chrysolina fastuosa		AT		Steiermark	PRESENT		28eb1a3f-1c15-4a95-931a-4af90ecb574d	47.42225	13.94537	200						2022-05-08T17:41:37	8	5	2022	4459883	4459883	HUMAN_OBSERVATION	iNaturalist	Observations	116111338		Roman Burgsteiner	2022-05-08T16:10:16	CC_BY_NC_4_0	Roman Burgsteiner	Roman Burgsteiner			2023-01-30T15:10:16.461Z	StillImage	CONTINENT_DERIVED_FROM_COORDINATES
3773005450	50c9509d-22c7-4a22-a47d-8c48425ef4a7	https://www.inaturalist.org/observations/114243480	Animalia	Arthropoda	Insecta	Coleoptera	Chrysomelidae	Chrysolina	Chrysolina fastuosa		SPECIES	Chrysolina fastuosa (Scopoli, 1763)	Chrysolina fastuosa		AT		Steiermark	PRESENT		28eb1a3f-1c15-4a95-931a-4af90ecb574d	46.727937	15.620708	9						2022-05-01T16:02:00	1	5	2022	4459883	4459883	HUMAN_OBSERVATION	iNaturalist	Observations	114243480		paulsch	2022-05-01T15:15:43	CC_BY_NC_4_0	paulsch	paulsch			2023-01-30T15:20:04.076Z		COORDINATE_ROUNDED;CONTINENT_DERIVED_FROM_COORDINATES
3772959902	50c9509d-22c7-4a22-a47d-8c48425ef4a7	https://www.inaturalist.org/observations/116666138	Animalia	Arthropoda	Insecta	Coleoptera	Chrysomelidae	Chrysolina	Chrysolina fastuosa		SPECIES	Chrysolina fastuosa (Scopoli, 1763)	Chrysolina fastuosa		UA		Cherkasy	PRESENT		28eb1a3f-1c15-4a95-931a-4af90ecb574d	49.410031	31.308545	1423						2022-05-12T08:52:00	12	5	2022	4459883	4459883	HUMAN_OBSERVATION	iNaturalist	Observations	116666138		Евгений Рыбальченко	2022-05-12T09:20:42	CC_BY_NC_4_0	Andrii Radzhabov	Andrii Radzhabov			2023-01-30T15:01:31.799Z	StillImage	COORDINATE_ROUNDED;CONTINENT_DERIVED_FROM_COORDINATES
3772954209	50c9509d-22c7-4a22-a47d-8c48425ef4a7	https://www.inaturalist.org/observations/115238870	Animalia	Arthropoda	Insecta	Coleoptera	Chrysomelidae	Chrysolina	Chrysolina fastuosa		SPECIES	Chrysolina fastuosa (Scopoli, 1763)	Chrysolina fastuosa		IT		Friuli-Venezia Giulia	PRESENT		28eb1a3f-1c15-4a95-931a-4af90ecb574d	46.033845	13.464253	27063						2022-05-03T19:15:24	3	5	2022	4459883	4459883	HUMAN_OBSERVATION	iNaturalist	Observations	115238870		olrett	2022-05-03T23:17:17	CC_BY_4_0	olrett	olrett			2023-01-30T15:01:24.014Z	StillImage	COORDINATE_ROUNDED;CONTINENT_DERIVED_FROM_COORDINATES
3772918769	50c9509d-22c7-4a22-a47d-8c48425ef4a7	https://www.inaturalist.org/observations/114936365	Animalia	Arthropoda	Insecta	Coleoptera	Chrysomelidae	Chrysolina	Chrysolina fastuosa		SPECIES	Chrysolina fastuosa (Scopoli, 1763)	Chrysolina fastuosa		PL		Lublin	PRESENT		28eb1a3f-1c15-4a95-931a-4af90ecb574d	51.444395	21.965098	122						2022-05-01T10:23:00	1	5	2022	4459883	4459883	HUMAN_OBSERVATION	iNaturalist	Observations	114936365		Ewa Rauner-Bułczyńska	2022-05-02T23:50:15	CC_BY_NC_4_0	Ewa Rauner-Bułczyńska	Ewa Rauner-Bułczyńska			2023-01-30T15:01:28.893Z	StillImage	COORDINATE_ROUNDED;CONTINENT_DERIVED_FROM_COORDINATES
3772916710	50c9509d-22c7-4a22-a47d-8c48425ef4a7	https://www.inaturalist.org/observations/115933837	Animalia	Arthropoda	Insecta	Coleoptera	Chrysomelidae	Chrysolina	Chrysolina fastuosa		SPECIES	Chrysolina fastuosa (Scopoli, 1763)	Chrysolina fastuosa		RU		Moskva	PRESENT		28eb1a3f-1c15-4a95-931a-4af90ecb574d	55.889303	37.836722							2022-05-07T15:04:00	7	5	2022	4459883	4459883	HUMAN_OBSERVATION	iNaturalist	Observations	115933837		Nelke Unestadlen	2022-05-07T17:09:03	CC_BY_NC_4_0	Nelke Unestadlen	Nelke Unestadlen			2023-01-30T15:01:34.938Z	StillImage	COORDINATE_ROUNDED;CONTINENT_DERIVED_FROM_COORDINATES
3772870342	50c9509d-22c7-4a22-a47d-8c48425ef4a7	https://www.inaturalist.org/observations/114357968	Animalia	Arthropoda	Insecta	Coleoptera	Chrysomelidae	Chrysolina	Chrysolina fastuosa		SPECIES	Chrysolina fastuosa (Scopoli, 1763)	Chrysolina fastuosa		RU		Belgorod	PRESENT		28eb1a3f-1c15-4a95-931a-4af90ecb574d	50.599872	36.598262	9491						2022-05-01T12:30:37	1	5	2022	4459883	4459883	HUMAN_OBSERVATION	iNaturalist	Observations	114357968		Natasha March	2022-05-01T19:33:40	CC_BY_4_0	Natasha March	Natasha March			2023-01-30T15:19:47.379Z	StillImage	COORDINATE_ROUNDED;CONTINENT_DERIVED_FROM_COORDINATES
3772867166	50c9509d-22c7-4a22-a47d-8c48425ef4a7	https://www.inaturalist.org/observations/116123202	Animalia	Arthropoda	Insecta	Coleoptera	Chrysomelidae	Chrysolina	Chrysolina fastuosa		SPECIES	Chrysolina fastuosa (Scopoli, 1763)	Chrysolina fastuosa		AT		Steiermark	PRESENT		28eb1a3f-1c15-4a95-931a-4af90ecb574d	47.035281	15.392451	8						2022-04-30T15:15:00	30	4	2022	4459883	4459883	HUMAN_OBSERVATION	iNaturalist	Observations	116123202		borisb	2022-05-08T20:10:59	CC_BY_NC_4_0	Linda Pieber	Linda Pieber			2023-01-30T15:10:46.763Z	StillImage	COORDINATE_ROUNDED;CONTINENT_DERIVED_FROM_COORDINATES
3772842606	50c9509d-22c7-4a22-a47d-8c48425ef4a7	https://www.inaturalist.org/observations/114878155	Animalia	Arthropoda	Insecta	Coleoptera	Chrysomelidae	Chrysolina	Chrysolina fastuosa		SPECIES	Chrysolina fastuosa (Scopoli, 1763)	Chrysolina fastuosa		AT		Steiermark	PRESENT		28eb1a3f-1c15-4a95-931a-4af90ecb574d	47.061499	15.477552	7						2022-04-30T22:38:00	30	4	2022	4459883	4459883	HUMAN_OBSERVATION	iNaturalist	Observations	114878155		Michael Geiser	2022-05-02T21:30:32	CC_BY_4_0	Karim Strohriegl	Karim Strohriegl			2023-01-30T15:22:18.341Z		COORDINATE_ROUNDED;CONTINENT_DERIVED_FROM_COORDINATES
3772835456	50c9509d-22c7-4a22-a47d-8c48425ef4a7	https://www.inaturalist.org/observations/90001026	Animalia	Arthropoda	Insecta	Coleoptera	Chrysomelidae	Chrysolina	Chrysolina fastuosa		SPECIES	Chrysolina fastuosa (Scopoli, 1763)	Chrysolina fastuosa		DE		Nordrhein-Westfalen	PRESENT		28eb1a3f-1c15-4a95-931a-4af90ecb574d	51.323333	7.161944							2021-08-04T11:03:00	4	8	2021	4459883	4459883	HUMAN_OBSERVATION	iNaturalist	Observations	90001026		Cornelia Sophie Wagner	2021-08-05T06:51:13	CC_BY_NC_4_0	Cornelia Sophie Wagner	Cornelia Sophie Wagner			2023-01-30T15:07:29.212Z	StillImage	COORDINATE_ROUNDED;CONTINENT_DERIVED_FROM_COORDINATES
3772799815	50c9509d-22c7-4a22-a47d-8c48425ef4a7	https://www.inaturalist.org/observations/113777258	Animalia	Arthropoda	Insecta	Coleoptera	Chrysomelidae	Chrysolina	Chrysolina fastuosa		SPECIES	Chrysolina fastuosa (Scopoli, 1763)	Chrysolina fastuosa		UA		Zhytomyr	PRESENT		28eb1a3f-1c15-4a95-931a-4af90ecb574d	50.285817	28.658889	160						2022-04-30T15:52:39	30	4	2022	4459883	4459883	HUMAN_OBSERVATION	iNaturalist	Observations	113777258		Oleg	2022-04-30T13:23:25	CC_BY_NC_4_0	Oleg	Oleg			2023-01-30T15:22:38.433Z	StillImage	COORDINATE_ROUNDED;CONTINENT_DERIVED_FROM_COORDINATES
3772799465	50c9509d-22c7-4a22-a47d-8c48425ef4a7	https://www.inaturalist.org/observations/93595386	Animalia	Arthropoda	Insecta	Coleoptera	Chrysomelidae	Chrysolina	Chrysolina fastuosa		SPECIES	Chrysolina fastuosa (Scopoli, 1763)	Chrysolina fastuosa		RU		Kursk	PRESENT		28eb1a3f-1c15-4a95-931a-4af90ecb574d	52.170181	35.466237	467						2021-09-04T18:19:20	4	9	2021	4459883	4459883	HUMAN_OBSERVATION	iNaturalist	Observations	93595386		Катя Калагина	2021-09-04T15:50:46	CC_BY_NC_4_0	Катя Калагина	Катя Калагина			2023-01-30T15:18:50.429Z	StillImage	COORDINATE_ROUNDED;CONTINENT_DERIVED_FROM_COORDINATES
3772798466	50c9509d-22c7-4a22-a47d-8c48425ef4a7	https://www.inaturalist.org/observations/98513677	Animalia	Arthropoda	Insecta	Coleoptera	Chrysomelidae	Chrysolina	Chrysolina fastuosa		SPECIES	Chrysolina fastuosa (Scopoli, 1763)	Chrysolina fastuosa		FR		Auvergne	PRESENT		28eb1a3f-1c15-4a95-931a-4af90ecb574d	45.575996	2.79701	1518						2021-08-18T12:21:00	18	8	2021	4459883	4459883	HUMAN_OBSERVATION	iNaturalist	Observations	98513677		anatoltolana	2021-10-17T17:45:35	CC_BY_NC_4_0	anatoltolana	anatoltolana			2023-01-30T15:18:32.862Z	StillImage	CONTINENT_DERIVED_FROM_COORDINATES
3772796460	50c9509d-22c7-4a22-a47d-8c48425ef4a7	https://www.inaturalist.org/observations/91640909	Animalia	Arthropoda	Insecta	Coleoptera	Chrysomelidae	Chrysolina	Chrysolina fastuosa		SPECIES	Chrysolina fastuosa (Scopoli, 1763)	Chrysolina fastuosa		RU		Stavropol'	PRESENT		28eb1a3f-1c15-4a95-931a-4af90ecb574d	44.042343	43.003071							2021-08-17T13:42:22	17	8	2021	4459883	4459883	HUMAN_OBSERVATION	iNaturalist	Observations	91640909		Алина	2021-08-18T15:02:03	CC_BY_NC_4_0	Алина	Алина			2023-01-30T15:20:54.293Z	StillImage	COORDINATE_ROUNDED;CONTINENT_DERIVED_FROM_COORDINATES
3772782426	50c9509d-22c7-4a22-a47d-8c48425ef4a7	https://www.inaturalist.org/observations/90070345	Animalia	Arthropoda	Insecta	Coleoptera	Chrysomelidae	Chrysolina	Chrysolina fastuosa		SPECIES	Chrysolina fastuosa (Scopoli, 1763)	Chrysolina fastuosa		AT		Niederösterreich	PRESENT		28eb1a3f-1c15-4a95-931a-4af90ecb574d	47.579235	16.005448	205						2018-11-07T11:44:00	7	11	2018	4459883	4459883	HUMAN_OBSERVATION	iNaturalist	Observations	90070345		Michael Grundner	2021-08-05T20:25:31	CC_BY_4_0	Michael Grundner	Michael Grundner			2023-01-30T15:18:03.129Z	StillImage	COORDINATE_ROUNDED;CONTINENT_DERIVED_FROM_COORDINATES
3772780676	50c9509d-22c7-4a22-a47d-8c48425ef4a7	https://www.inaturalist.org/observations/113346016	Animalia	Arthropoda	Insecta	Coleoptera	Chrysomelidae	Chrysolina	Chrysolina fastuosa		SPECIES	Chrysolina fastuosa (Scopoli, 1763)	Chrysolina fastuosa		UA		Cherkasy	PRESENT		28eb1a3f-1c15-4a95-931a-4af90ecb574d	49.411629	31.282217	9						2022-04-29T12:14:53	29	4	2022	4459883	4459883	HUMAN_OBSERVATION	iNaturalist	Observations	113346016		Andrii Radzhabov	2022-04-29T09:15:04	CC_BY_NC_4_0	Andrii Radzhabov	Andrii Radzhabov			2023-01-30T15:21:57.132Z	StillImage	COORDINATE_ROUNDED;CONTINENT_DERIVED_FROM_COORDINATES
3772775427	50c9509d-22c7-4a22-a47d-8c48425ef4a7	https://www.inaturalist.org/observations/93391368	Animalia	Arthropoda	Insecta	Coleoptera	Chrysomelidae	Chrysolina	Chrysolina fastuosa		SPECIES	Chrysolina fastuosa (Scopoli, 1763)	Chrysolina fastuosa		NL		Gelderland	PRESENT		28eb1a3f-1c15-4a95-931a-4af90ecb574d	51.981074	5.806688	10						2021-09-02T14:13:00	2	9	2021	4459883	4459883	HUMAN_OBSERVATION	iNaturalist	Observations	93391368		Carel Jongkind	2021-09-02T18:40:59	CC_BY_NC_4_0	Carel Jongkind	Carel Jongkind			2023-01-30T15:00:05.987Z	StillImage	COORDINATE_ROUNDED;CONTINENT_DERIVED_FROM_COORDINATES
3772769738	50c9509d-22c7-4a22-a47d-8c48425ef4a7	https://www.inaturalist.org/observations/116715666	Animalia	Arthropoda	Insecta	Coleoptera	Chrysomelidae	Chrysolina	Chrysolina fastuosa		SPECIES	Chrysolina fastuosa (Scopoli, 1763)	Chrysolina fastuosa		PL		Masovian	PRESENT		28eb1a3f-1c15-4a95-931a-4af90ecb574d	52.280249	21.012174	26068						2022-05-11T17:21:00	11	5	2022	4459883	4459883	HUMAN_OBSERVATION	iNaturalist	Observations	116715666		sylvester_k	2022-05-12T17:13:26	CC_BY_NC_4_0	sylvester_k	sylvester_k			2023-01-30T15:11:09.445Z	StillImage	COORDINATE_ROUNDED;CONTINENT_DERIVED_FROM_COORDINATES
3772755554	50c9509d-22c7-4a22-a47d-8c48425ef4a7	https://www.inaturalist.org/observations/112756299	Animalia	Arthropoda	Insecta	Coleoptera	Chrysomelidae	Chrysolina	Chrysolina fastuosa		SPECIES	Chrysolina fastuosa (Scopoli, 1763)	Chrysolina fastuosa		AT		Niederösterreich	PRESENT		28eb1a3f-1c15-4a95-931a-4af90ecb574d	47.665102	16.138405							2022-04-24T14:22:00	24	4	2022	4459883	4459883	HUMAN_OBSERVATION	iNaturalist	Observations	112756299		Michael Knapp	2022-04-24T23:13:05	CC_BY_4_0	Michael Knapp	Michael Knapp			2023-01-30T15:01:34.622Z	StillImage	COORDINATE_ROUNDED;CONTINENT_DERIVED_FROM_COORDINATES
3772754435	50c9509d-22c7-4a22-a47d-8c48425ef4a7	https://www.inaturalist.org/observations/92798851	Animalia	Arthropoda	Insecta	Coleoptera	Chrysomelidae	Chrysolina	Chrysolina fastuosa		SPECIES	Chrysolina fastuosa (Scopoli, 1763)	Chrysolina fastuosa		DE		Hessen	PRESENT		28eb1a3f-1c15-4a95-931a-4af90ecb574d	49.840497	8.568842	528						2021-08-28T15:15:00	28	8	2021	4459883	4459883	HUMAN_OBSERVATION	iNaturalist	Observations	92798851		AWI i Pr.	2021-08-31T12:03:30	CC_BY_NC_4_0	Philipp Hoenle	Philipp Hoenle			2023-01-30T15:17:54.047Z	StillImage	COORDINATE_ROUNDED;CONTINENT_DERIVED_FROM_COORDINATES
3772752325	50c9509d-22c7-4a22-a47d-8c48425ef4a7	https://www.inaturalist.org/observations/116690142	Animalia	Arthropoda	Insecta	Coleoptera	Chrysomelidae	Chrysolina	Chrysolina fastuosa		SPECIES	Chrysolina fastuosa (Scopoli, 1763)	Chrysolina fastuosa		DE		Bayern	PRESENT		28eb1a3f-1c15-4a95-931a-4af90ecb574d	49.306256	12.867894	15						2022-05-12T14:28:00	12	5	2022	4459883	4459883	HUMAN_OBSERVATION	iNaturalist	Observations	116690142		ingridaltmann	2022-05-12T13:56:30	CC_BY_NC_4_0	ingridaltmann	ingridaltmann			2023-01-30T15:22:49.316Z	StillImage	COORDINATE_ROUNDED;CONTINENT_DERIVED_FROM_COORDINATES
3772743448	50c9509d-22c7-4a22-a47d-8c48425ef4a7	https://www.inaturalist.org/observations/91731294	Animalia	Arthropoda	Insecta	Coleoptera	Chrysomelidae	Chrysolina	Chrysolina fastuosa		SPECIES	Chrysolina fastuosa (Scopoli, 1763)	Chrysolina fastuosa		IT		Lombardia	PRESENT		28eb1a3f-1c15-4a95-931a-4af90ecb574d	46.081823	9.545758	90						2021-08-19T10:46:58	19	8	2021	4459883	4459883	HUMAN_OBSERVATION	iNaturalist	Observations	91731294		Daniela	2021-08-19T11:45:05	CC_BY_NC_4_0	Daniela	Daniela			2023-01-30T15:20:22.566Z	StillImage	COORDINATE_ROUNDED;CONTINENT_DERIVED_FROM_COORDINATES
3772742538	50c9509d-22c7-4a22-a47d-8c48425ef4a7	https://www.inaturalist.org/observations/113001653	Animalia	Arthropoda	Insecta	Coleoptera	Chrysomelidae	Chrysolina	Chrysolina fastuosa		SPECIES	Chrysolina fastuosa (Scopoli, 1763)	Chrysolina fastuosa		HU		Fejér	PRESENT		28eb1a3f-1c15-4a95-931a-4af90ecb574d	47.078208	18.767855	4						2022-04-26T13:46:00	26	4	2022	4459883	4459883	HUMAN_OBSERVATION	iNaturalist	Observations	113001653		Tamás Klózer	2022-04-26T19:06:48	CC_BY_NC_4_0	Tamás Klózer	Tamás Klózer			2023-01-30T15:22:34.296Z	StillImage	COORDINATE_ROUNDED;CONTINENT_DERIVED_FROM_COORDINATES
3772741429	50c9509d-22c7-4a22-a47d-8c48425ef4a7	https://www.inaturalist.org/observations/92776289	Animalia	Arthropoda	Insecta	Coleoptera	Chrysomelidae	Chrysolina	Chrysolina fastuosa		SPECIES	Chrysolina fastuosa (Scopoli, 1763)	Chrysolina fastuosa		CZ		Zlínský	PRESENT		28eb1a3f-1c15-4a95-931a-4af90ecb574d	49.234639	17.359353	1						2021-08-28T15:07:00	28	8	2021	4459883	4459883	HUMAN_OBSERVATION	iNaturalist	Observations	92776289		romanvrbicek	2021-08-28T13:57:37	CC_BY_NC_4_0	romanvrbicek	romanvrbicek			2023-01-30T14:59:28.928Z	StillImage	COORDINATE_ROUNDED;CONTINENT_DERIVED_FROM_COORDINATES
3772741428	50c9509d-22c7-4a22-a47d-8c48425ef4a7	https://www.inaturalist.org/observations/92568686	Animalia	Arthropoda	Insecta	Coleoptera	Chrysomelidae	Chrysolina	Chrysolina fastuosa		SPECIES	Chrysolina fastuosa (Scopoli, 1763)	Chrysolina fastuosa		AT		Steiermark	PRESENT		28eb1a3f-1c15-4a95-931a-4af90ecb574d	46.939794	15.416167	168						2021-08-26T15:33:03	26	8	2021	4459883	4459883	HUMAN_OBSERVATION	iNaturalist	Observations	92568686		salsar	2021-08-26T13:49:31	CC_BY_NC_4_0	salsar	salsar			2023-01-30T14:59:27.950Z	StillImage	COORDINATE_ROUNDED;CONTINENT_DERIVED_FROM_COORDINATES
3772740485	50c9509d-22c7-4a22-a47d-8c48425ef4a7	https://www.inaturalist.org/observations/104528150	Animalia	Arthropoda	Insecta	Coleoptera	Chrysomelidae	Chrysolina	Chrysolina fastuosa		SPECIES	Chrysolina fastuosa (Scopoli, 1763)	Chrysolina fastuosa		DE		Bayern	PRESENT		28eb1a3f-1c15-4a95-931a-4af90ecb574d	48.045702	11.888545	8						2021-07-14T11:24:00	14	7	2021	4459883	4459883	HUMAN_OBSERVATION	iNaturalist	Observations	104528150		Felix Riegel	2022-01-07T17:55:28	CC_BY_NC_4_0	Felix Riegel	Felix Riegel			2023-01-30T15:09:35.770Z	StillImage	COORDINATE_ROUNDED;CONTINENT_DERIVED_FROM_COORDINATES
3772739443	50c9509d-22c7-4a22-a47d-8c48425ef4a7	https://www.inaturalist.org/observations/101727172	Animalia	Arthropoda	Insecta	Coleoptera	Chrysomelidae	Chrysolina	Chrysolina fastuosa		SPECIES	Chrysolina fastuosa (Scopoli, 1763)	Chrysolina fastuosa		DE		Niedersachsen	PRESENT		28eb1a3f-1c15-4a95-931a-4af90ecb574d	52.673725	7.895523	354						2011-08-08T09:57:00	8	8	2011	4459883	4459883	HUMAN_OBSERVATION	iNaturalist	Observations	101727172		Dr. Guido Bohne	2021-12-08T08:46:28	CC_BY_NC_4_0	Gerrit Öhm	Gerrit Öhm			2023-01-30T15:21:02.381Z	StillImage	COORDINATE_ROUNDED;CONTINENT_DERIVED_FROM_COORDINATES
3772732425	50c9509d-22c7-4a22-a47d-8c48425ef4a7	https://www.inaturalist.org/observations/92130031	Animalia	Arthropoda	Insecta	Coleoptera	Chrysomelidae	Chrysolina	Chrysolina fastuosa		SPECIES	Chrysolina fastuosa (Scopoli, 1763)	Chrysolina fastuosa		CH		Ticino	PRESENT		28eb1a3f-1c15-4a95-931a-4af90ecb574d	46.463448	8.941765	20						2021-08-22T12:22:34	22	8	2021	4459883	4459883	HUMAN_OBSERVATION	iNaturalist	Observations	92130031		moniwyder	2021-08-22T17:30:22	CC_BY_NC_4_0	moniwyder	moniwyder			2023-01-30T15:08:56.641Z	StillImage	COORDINATE_ROUNDED;CONTINENT_DERIVED_FROM_COORDINATES
3772726465	50c9509d-22c7-4a22-a47d-8c48425ef4a7	https://www.inaturalist.org/observations/103460480	Animalia	Arthropoda	Insecta	Coleoptera	Chrysomelidae	Chrysolina	Chrysolina fastuosa		SPECIES	Chrysolina fastuosa (Scopoli, 1763)	Chrysolina fastuosa		DE		Bayern	PRESENT		28eb1a3f-1c15-4a95-931a-4af90ecb574d	48.138194	11.973377	8						2021-06-25T13:36:00	25	6	2021	4459883	4459883	HUMAN_OBSERVATION	iNaturalist	Observations	103460480		Felix Riegel	2022-04-27T14:45:38	CC_BY_NC_4_0	Felix Riegel	Felix Riegel			2023-01-30T15:09:55.188Z	StillImage	COORDINATE_ROUNDED;CONTINENT_DERIVED_FROM_COORDINATES
3772723506	50c9509d-22c7-4a22-a47d-8c48425ef4a7	https://www.inaturalist.org/observations/107939307	Animalia	Arthropoda	Insecta	Coleoptera	Chrysomelidae	Chrysolina	Chrysolina fastuosa		SPECIES	Chrysolina fastuosa (Scopoli, 1763)	Chrysolina fastuosa		RO		Mureș	PRESENT		28eb1a3f-1c15-4a95-931a-4af90ecb574d	46.526288	24.552962	2						2020-07-02T12:37:00	2	7	2020	4459883	4459883	HUMAN_OBSERVATION	iNaturalist	Observations	107939307		erdonmezon	2022-03-05T10:01:56	CC_BY_NC_4_0	erdonmezon	erdonmezon			2023-01-30T15:10:20.869Z	StillImage	COORDINATE_ROUNDED;CONTINENT_DERIVED_FROM_COORDINATES
3772723494	50c9509d-22c7-4a22-a47d-8c48425ef4a7	https://www.inaturalist.org/observations/106782951	Animalia	Arthropoda	Insecta	Coleoptera	Chrysomelidae	Chrysolina	Chrysolina fastuosa		SPECIES	Chrysolina fastuosa (Scopoli, 1763)	Chrysolina fastuosa		UA		Sumy	PRESENT		28eb1a3f-1c15-4a95-931a-4af90ecb574d	50.926035	35.010127	18076						2021-04-29T17:26:00	29	4	2021	4459883	4459883	HUMAN_OBSERVATION	iNaturalist	Observations	106782951		Евгений Рыбальченко	2022-02-15T11:06:16	CC_BY_NC_4_0	Viktor Parkhomenko	Viktor Parkhomenko			2023-01-30T15:10:13.849Z	StillImage	COORDINATE_ROUNDED;CONTINENT_DERIVED_FROM_COORDINATES
3772718618	50c9509d-22c7-4a22-a47d-8c48425ef4a7	https://www.inaturalist.org/observations/113017829	Animalia	Arthropoda	Insecta	Coleoptera	Chrysomelidae	Chrysolina	Chrysolina fastuosa		SPECIES	Chrysolina fastuosa (Scopoli, 1763)	Chrysolina fastuosa		HU		Hajdú-Bihar	PRESENT		28eb1a3f-1c15-4a95-931a-4af90ecb574d	47.573123	21.623851	2139						2022-04-24T09:46:00	24	4	2022	4459883	4459883	HUMAN_OBSERVATION	iNaturalist	Observations	113017829		Gábor Keresztes	2022-04-26T21:21:26	CC_BY_NC_4_0	Gábor Keresztes	Gábor Keresztes			2023-01-30T15:10:33.181Z	StillImage	COORDINATE_ROUNDED;CONTINENT_DERIVED_FROM_COORDINATES
3772718493	50c9509d-22c7-4a22-a47d-8c48425ef4a7	https://www.inaturalist.org/observations/106976607	Animalia	Arthropoda	Insecta	Coleoptera	Chrysomelidae	Chrysolina	Chrysolina fastuosa		SPECIES	Chrysolina fastuosa (Scopoli, 1763)	Chrysolina fastuosa		RU		Gorno-Altay	PRESENT		28eb1a3f-1c15-4a95-931a-4af90ecb574d	51.611096	85.993203	53						2021-07-18T15:33:57	18	7	2021	4459883	4459883	HUMAN_OBSERVATION	iNaturalist	Observations	106976607		Кувшинников Игорь	2022-02-18T15:46:58	CC_BY_NC_4_0	Кувшинников Игорь	Кувшинников Игорь			2023-01-30T15:00:39.282Z	StillImage	COORDINATE_ROUNDED;CONTINENT_DERIVED_FROM_COORDINATES
3772715439	50c9509d-22c7-4a22-a47d-8c48425ef4a7	https://www.inaturalist.org/observations/90131078	Animalia	Arthropoda	Insecta	Coleoptera	Chrysomelidae	Chrysolina	Chrysolina fastuosa		SPECIES	Chrysolina fastuosa (Scopoli, 1763)	Chrysolina fastuosa		RU		Sverdlovsk	PRESENT		28eb1a3f-1c15-4a95-931a-4af90ecb574d	56.602443	61.246007	3						2021-08-06T16:28:52	6	8	2021	4459883	4459883	HUMAN_OBSERVATION	iNaturalist	Observations	90131078		iljar	2021-08-06T11:30:39	CC_BY_4_0	iljar	iljar			2023-01-30T15:09:53.983Z	StillImage	COORDINATE_ROUNDED;CONTINENT_DERIVED_FROM_COORDINATES
3772701451	50c9509d-22c7-4a22-a47d-8c48425ef4a7	https://www.inaturalist.org/observations/115896083	Animalia	Arthropoda	Insecta	Coleoptera	Chrysomelidae	Chrysolina	Chrysolina fastuosa		SPECIES	Chrysolina fastuosa (Scopoli, 1763)	Chrysolina fastuosa		RU		Nizhegorod	PRESENT		28eb1a3f-1c15-4a95-931a-4af90ecb574d	56.257957	43.96762	31						2022-05-07T12:59:00	7	5	2022	4459883	4459883	HUMAN_OBSERVATION	iNaturalist	Observations	115896083		svg52	2022-05-07T13:28:22	CC_BY_4_0	Sergey Khm	Sergey Khm			2023-01-30T15:10:31.582Z	StillImage	COORDINATE_ROUNDED;CONTINENT_DERIVED_FROM_COORDINATES
3772694557	50c9509d-22c7-4a22-a47d-8c48425ef4a7	https://www.inaturalist.org/observations/112981980	Animalia	Arthropoda	Insecta	Coleoptera	Chrysomelidae	Chrysolina	Chrysolina fastuosa		SPECIES	Chrysolina fastuosa (Scopoli, 1763)	Chrysolina fastuosa		AT		Steiermark	PRESENT		28eb1a3f-1c15-4a95-931a-4af90ecb574d	46.951188	16.055735							2022-04-26T14:02:00	26	4	2022	4459883	4459883	HUMAN_OBSERVATION	iNaturalist	Observations	112981980		Nikolai Vladimirov	2022-04-26T19:51:18	CC_BY_NC_4_0	Sepp Schmid	Sepp Schmid			2023-01-30T15:10:50.834Z	StillImage	COORDINATE_ROUNDED;CONTINENT_DERIVED_FROM_COORDINATES
3772692426	50c9509d-22c7-4a22-a47d-8c48425ef4a7	https://www.inaturalist.org/observations/85135324	Animalia	Arthropoda	Insecta	Coleoptera	Chrysomelidae	Chrysolina	Chrysolina fastuosa		SPECIES	Chrysolina fastuosa (Scopoli, 1763)	Chrysolina fastuosa		FR		Limousin	PRESENT		28eb1a3f-1c15-4a95-931a-4af90ecb574d	45.77843	2.065528	35						2021-06-30T17:40:27	30	6	2021	4459883	4459883	HUMAN_OBSERVATION	iNaturalist	Observations	85135324		Jeanb17	2021-10-28T09:22:36	CC_BY_4_0	ponpon42	ponpon42			2023-01-30T14:59:16.855Z	StillImage	COORDINATE_ROUNDED;CONTINENT_DERIVED_FROM_COORDINATES
3772692028	50c9509d-22c7-4a22-a47d-8c48425ef4a7	https://www.inaturalist.org/observations/116388535	Animalia	Arthropoda	Insecta	Coleoptera	Chrysomelidae	Chrysolina	Chrysolina fastuosa		SPECIES	Chrysolina fastuosa (Scopoli, 1763)	Chrysolina fastuosa		IT		Lombardia	PRESENT		28eb1a3f-1c15-4a95-931a-4af90ecb574d	45.609028	9.278723	6						2022-05-10T09:11:28	10	5	2022	4459883	4459883	HUMAN_OBSERVATION	iNaturalist	Observations	116388535		mattiascotti	2022-05-10T07:15:53	CC_BY_NC_4_0	mattiascotti	mattiascotti			2023-01-30T15:19:48.204Z	StillImage	COORDINATE_ROUNDED;CONTINENT_DERIVED_FROM_COORDINATES
3772689447	50c9509d-22c7-4a22-a47d-8c48425ef4a7	https://www.inaturalist.org/observations/89675183	Animalia	Arthropoda	Insecta	Coleoptera	Chrysomelidae	Chrysolina	Chrysolina fastuosa		SPECIES	Chrysolina fastuosa (Scopoli, 1763)	Chrysolina fastuosa		DE		Hessen	PRESENT		28eb1a3f-1c15-4a95-931a-4af90ecb574d	50.141404	8.778731	31						2021-08-01T15:26:00	1	8	2021	4459883	4459883	HUMAN_OBSERVATION	iNaturalist	Observations	89675183		anetteffm	2021-08-02T18:42:07	CC_BY_NC_4_0	anetteffm	anetteffm			2023-01-30T15:18:45.978Z	StillImage	COORDINATE_ROUNDED;CONTINENT_DERIVED_FROM_COORDINATES
3772688476	50c9509d-22c7-4a22-a47d-8c48425ef4a7	https://www.inaturalist.org/observations/95378973	Animalia	Arthropoda	Insecta	Coleoptera	Chrysomelidae	Chrysolina	Chrysolina fastuosa		SPECIES	Chrysolina fastuosa (Scopoli, 1763)	Chrysolina fastuosa		DE		Baden-Württemberg	PRESENT		28eb1a3f-1c15-4a95-931a-4af90ecb574d	47.764363	8.816156	36						2021-09-17T16:55:32	17	9	2021	4459883	4459883	HUMAN_OBSERVATION	iNaturalist	Observations	95378973		thephoxinus	2021-09-19T10:20:02	CC_BY_NC_4_0	thephoxinus	thephoxinus			2023-01-30T15:10:12.544Z	StillImage	COORDINATE_ROUNDED;CONTINENT_DERIVED_FROM_COORDINATES
3772680422	50c9509d-22c7-4a22-a47d-8c48425ef4a7	https://www.inaturalist.org/observations/93047680	Animalia	Arthropoda	Insecta	Coleoptera	Chrysomelidae	Chrysolina	Chrysolina fastuosa		SPECIES	Chrysolina fastuosa (Scopoli, 1763)	Chrysolina fastuosa		IT		Trentino-Alto Adige	PRESENT		28eb1a3f-1c15-4a95-931a-4af90ecb574d	46.382463	10.693511	30						2021-07-27T14:07:00	27	7	2021	4459883	4459883	HUMAN_OBSERVATION	iNaturalist	Observations	93047680		Daniele Debiasi	2021-08-31T11:36:58	CC_BY_NC_4_0	Claudio Flamigni	Claudio Flamigni			2023-01-30T15:08:53.998Z	StillImage	COORDINATE_ROUNDED;CONTINENT_DERIVED_FROM_COORDINATES
3772677484	50c9509d-22c7-4a22-a47d-8c48425ef4a7	https://www.inaturalist.org/observations/106782956	Animalia	Arthropoda	Insecta	Coleoptera	Chrysomelidae	Chrysolina	Chrysolina fastuosa		SPECIES	Chrysolina fastuosa (Scopoli, 1763)	Chrysolina fastuosa		UA		Sumy	PRESENT		28eb1a3f-1c15-4a95-931a-4af90ecb574d	50.926035	35.010127	18076						2021-04-29T17:26:00	29	4	2021	4459883	4459883	HUMAN_OBSERVATION	iNaturalist	Observations	106782956		Евгений Рыбальченко	2022-02-15T11:06:07	CC_BY_NC_4_0	Viktor Parkhomenko	Viktor Parkhomenko			2023-01-30T15:00:47.936Z	StillImage	COORDINATE_ROUNDED;CONTINENT_DERIVED_FROM_COORDINATES
3772676458	50c9509d-22c7-4a22-a47d-8c48425ef4a7	https://www.inaturalist.org/observations/92263806	Animalia	Arthropoda	Insecta	Coleoptera	Chrysomelidae	Chrysolina	Chrysolina fastuosa		SPECIES	Chrysolina fastuosa (Scopoli, 1763)	Chrysolina fastuosa		CZ		Moravskoslezský	PRESENT		28eb1a3f-1c15-4a95-931a-4af90ecb574d	50.110088	17.566668	83						2021-08-23T18:34:48	23	8	2021	4459883	4459883	HUMAN_OBSERVATION	iNaturalist	Observations	92263806		fn589	2021-08-23T18:04:30	CC_BY_NC_4_0	fn589	fn589			2023-01-30T15:21:38.240Z	StillImage	COORDINATE_ROUNDED;CONTINENT_DERIVED_FROM_COORDINATES
3772668086	50c9509d-22c7-4a22-a47d-8c48425ef4a7	https://www.inaturalist.org/observations/114275841	Animalia	Arthropoda	Insecta	Coleoptera	Chrysomelidae	Chrysolina	Chrysolina fastuosa		SPECIES	Chrysolina fastuosa (Scopoli, 1763)	Chrysolina fastuosa		CZ		Jihomoravský	PRESENT		28eb1a3f-1c15-4a95-931a-4af90ecb574d	49.201005	16.585172	4						2022-05-01T18:29:45	1	5	2022	4459883	4459883	HUMAN_OBSERVATION	iNaturalist	Observations	114275841		tichan	2022-05-01T16:30:04	CC_BY_NC_4_0	tichan	tichan			2023-01-30T15:01:21.689Z	StillImage	COORDINATE_ROUNDED;CONTINENT_DERIVED_FROM_COORDINATES
3772661441	50c9509d-22c7-4a22-a47d-8c48425ef4a7	https://www.inaturalist.org/observations/95268222	Animalia	Arthropoda	Insecta	Coleoptera	Chrysomelidae	Chrysolina	Chrysolina fastuosa		SPECIES	Chrysolina fastuosa (Scopoli, 1763)	Chrysolina fastuosa		PL		Masovian	PRESENT		28eb1a3f-1c15-4a95-931a-4af90ecb574d	52.218488	21.097173	26068						2021-09-18T14:09:00	18	9	2021	4459883	4459883	HUMAN_OBSERVATION	iNaturalist	Observations	95268222		sylvester_k	2021-09-18T14:49:47	CC_BY_NC_4_0	sylvester_k	sylvester_k			2023-01-30T15:20:17.504Z	StillImage	COORDINATE_ROUNDED;CONTINENT_DERIVED_FROM_COORDINATES
3772654458	50c9509d-22c7-4a22-a47d-8c48425ef4a7	https://www.inaturalist.org/observations/91509256	Animalia	Arthropoda	Insecta	Coleoptera	Chrysomelidae	Chrysolina	Chrysolina fastuosa		SPECIES	Chrysolina fastuosa (Scopoli, 1763)	Chrysolina fastuosa		IT		Trentino-Alto Adige	PRESENT		28eb1a3f-1c15-4a95-931a-4af90ecb574d	46.007757	11.181498	521						2021-08-17T11:39:54	17	8	2021	4459883	4459883	HUMAN_OBSERVATION	iNaturalist	Observations	91509256		rhem42	2021-08-17T09:40:33	CC_BY_NC_4_0	rhem42	rhem42			2023-01-30T15:18:58.222Z	StillImage	COORDINATE_ROUNDED;CONTINENT_DERIVED_FROM_COORDINATES
3772652480	50c9509d-22c7-4a22-a47d-8c48425ef4a7	https://www.inaturalist.org/observations/92687019	Animalia	Arthropoda	Insecta	Coleoptera	Chrysomelidae	Chrysolina	Chrysolina fastuosa		SPECIES	Chrysolina fastuosa (Scopoli, 1763)	Chrysolina fastuosa		IT		Piemonte	PRESENT		28eb1a3f-1c15-4a95-931a-4af90ecb574d	46.005201	8.565462	14						2021-08-22T13:52:23	22	8	2021	4459883	4459883	HUMAN_OBSERVATION	iNaturalist	Observations	92687019		Alexis	2021-08-27T17:10:54	CC_BY_4_0	Jakob Fahr	Jakob Fahr			2023-01-30T15:18:37.195Z	StillImage	COORDINATE_ROUNDED;CONTINENT_DERIVED_FROM_COORDINATES
3772646476	50c9509d-22c7-4a22-a47d-8c48425ef4a7	https://www.inaturalist.org/observations/105425081	Animalia	Arthropoda	Insecta	Coleoptera	Chrysomelidae	Chrysolina	Chrysolina fastuosa		SPECIES	Chrysolina fastuosa (Scopoli, 1763)	Chrysolina fastuosa		IT		Basilicata	PRESENT		28eb1a3f-1c15-4a95-931a-4af90ecb574d	40.5792	15.535588	312						2021-07-27T16:27:49	27	7	2021	4459883	4459883	HUMAN_OBSERVATION	iNaturalist	Observations	105425081		Andrea Benocci	2022-01-23T11:35:22	CC_BY_NC_4_0	Andrea Benocci	Andrea Benocci			2023-01-30T15:00:47.068Z	StillImage	COORDINATE_ROUNDED;CONTINENT_DERIVED_FROM_COORDINATES
3772646469	50c9509d-22c7-4a22-a47d-8c48425ef4a7	https://www.inaturalist.org/observations/102521474	Animalia	Arthropoda	Insecta	Coleoptera	Chrysomelidae	Chrysolina	Chrysolina fastuosa		SPECIES	Chrysolina fastuosa (Scopoli, 1763)	Chrysolina fastuosa		RU		Perm'	PRESENT		28eb1a3f-1c15-4a95-931a-4af90ecb574d	58.004359	56.296036	31						2020-05-17T16:41:00	17	5	2020	4459883	4459883	HUMAN_OBSERVATION	iNaturalist	Observations	102521474		Иван Грачев	2021-12-05T09:01:57	CC_BY_NC_4_0	Иван Грачев	Иван Грачев			2023-01-30T15:09:51.589Z	StillImage	COORDINATE_ROUNDED;CONTINENT_DERIVED_FROM_COORDINATES
3772644460	50c9509d-22c7-4a22-a47d-8c48425ef4a7	https://www.inaturalist.org/observations/98513773	Animalia	Arthropoda	Insecta	Coleoptera	Chrysomelidae	Chrysolina	Chrysolina fastuosa		SPECIES	Chrysolina fastuosa (Scopoli, 1763)	Chrysolina fastuosa		FR		Auvergne	PRESENT		28eb1a3f-1c15-4a95-931a-4af90ecb574d	45.575996	2.79701	1518						2021-08-18T12:25:00	18	8	2021	4459883	4459883	HUMAN_OBSERVATION	iNaturalist	Observations	98513773		anatoltolana	2021-10-17T17:46:43	CC_BY_NC_4_0	anatoltolana	anatoltolana			2023-01-30T15:20:40.551Z	StillImage	CONTINENT_DERIVED_FROM_COORDINATES
3772638439	50c9509d-22c7-4a22-a47d-8c48425ef4a7	https://www.inaturalist.org/observations/92331971	Animalia	Arthropoda	Insecta	Coleoptera	Chrysomelidae	Chrysolina	Chrysolina fastuosa		SPECIES	Chrysolina fastuosa (Scopoli, 1763)	Chrysolina fastuosa		BE		Wallonie	PRESENT		28eb1a3f-1c15-4a95-931a-4af90ecb574d	50.415463	4.898334							2021-08-22T11:06:00	22	8	2021	4459883	4459883	HUMAN_OBSERVATION	iNaturalist	Observations	92331971		Luc De Wit	2022-02-03T14:07:04	CC_BY_NC_4_0	abeschin	abeschin			2023-01-30T15:18:55.636Z	StillImage	COORDINATE_ROUNDED;CONTINENT_DERIVED_FROM_COORDINATES
3772628351	50c9509d-22c7-4a22-a47d-8c48425ef4a7	https://www.inaturalist.org/observations/54539597	Animalia	Arthropoda	Insecta	Coleoptera	Chrysomelidae	Chrysolina	Chrysolina fastuosa		SPECIES	Chrysolina fastuosa (Scopoli, 1763)	Chrysolina fastuosa		FR		Auvergne	PRESENT		28eb1a3f-1c15-4a95-931a-4af90ecb574d	45.618575	2.819492	10						2020-07-05T09:47:25	5	7	2020	4459883	4459883	HUMAN_OBSERVATION	iNaturalist	Observations	54539597		Jeanb17	2021-11-11T09:47:20	CC_BY_NC_4_0	fredposte	fredposte			2023-01-30T15:06:34.379Z	StillImage	COORDINATE_ROUNDED;CONTINENT_DERIVED_FROM_COORDINATES
3772627780	50c9509d-22c7-4a22-a47d-8c48425ef4a7	https://www.inaturalist.org/observations/113417009	Animalia	Arthropoda	Insecta	Coleoptera	Chrysomelidae	Chrysolina	Chrysolina fastuosa		SPECIES	Chrysolina fastuosa (Scopoli, 1763)	Chrysolina fastuosa		AT		Steiermark	PRESENT		28eb1a3f-1c15-4a95-931a-4af90ecb574d	47.081815	15.505235	8						2022-04-29T13:43:00	29	4	2022	4459883	4459883	HUMAN_OBSERVATION	iNaturalist	Observations	113417009		Roman Burgsteiner	2022-04-29T14:42:56	CC_BY_NC_4_0	Roman Burgsteiner	Roman Burgsteiner			2023-01-30T15:19:38.367Z	StillImage	COORDINATE_ROUNDED;CONTINENT_DERIVED_FROM_COORDINATES
3772620583	50c9509d-22c7-4a22-a47d-8c48425ef4a7	https://www.inaturalist.org/observations/112756301	Animalia	Arthropoda	Insecta	Coleoptera	Chrysomelidae	Chrysolina	Chrysolina fastuosa		SPECIES	Chrysolina fastuosa (Scopoli, 1763)	Chrysolina fastuosa		AT		Niederösterreich	PRESENT		28eb1a3f-1c15-4a95-931a-4af90ecb574d	47.665112	16.138403							2022-04-24T14:23:00	24	4	2022	4459883	4459883	HUMAN_OBSERVATION	iNaturalist	Observations	112756301		Michael Knapp	2022-04-24T23:13:05	CC_BY_4_0	Michael Knapp	Michael Knapp			2023-01-30T15:10:12.167Z	StillImage	COORDINATE_ROUNDED;CONTINENT_DERIVED_FROM_COORDINATES
3772619438	50c9509d-22c7-4a22-a47d-8c48425ef4a7	https://www.inaturalist.org/observations/92465501	Animalia	Arthropoda	Insecta	Coleoptera	Chrysomelidae	Chrysolina	Chrysolina fastuosa		SPECIES	Chrysolina fastuosa (Scopoli, 1763)	Chrysolina fastuosa		IT		Piemonte	PRESENT		28eb1a3f-1c15-4a95-931a-4af90ecb574d	45.60557	8.087132	3						2021-08-25T16:13:13	25	8	2021	4459883	4459883	HUMAN_OBSERVATION	iNaturalist	Observations	92465501		Francesca Bottazzoli	2021-08-25T14:15:29	CC_BY_NC_4_0	Francesca Bottazzoli	Francesca Bottazzoli			2023-01-30T15:09:38.149Z	StillImage	COORDINATE_ROUNDED;CONTINENT_DERIVED_FROM_COORDINATES
3772618481	50c9509d-22c7-4a22-a47d-8c48425ef4a7	https://www.inaturalist.org/observations/105253310	Animalia	Arthropoda	Insecta	Coleoptera	Chrysomelidae	Chrysolina	Chrysolina fastuosa		SPECIES	Chrysolina fastuosa (Scopoli, 1763)	Chrysolina fastuosa		RU		Tyumen'	PRESENT		28eb1a3f-1c15-4a95-931a-4af90ecb574d	56.794512	71.064557	4						2021-06-17T12:12:00	17	6	2021	4459883	4459883	HUMAN_OBSERVATION	iNaturalist	Observations	105253310		Сергей Квашнин	2022-01-20T08:07:34	CC_BY_NC_4_0	Сергей Квашнин	Сергей Квашнин			2023-01-30T15:18:50.495Z	StillImage	COORDINATE_ROUNDED;CONTINENT_DERIVED_FROM_COORDINATES
3772614480	50c9509d-22c7-4a22-a47d-8c48425ef4a7	https://www.inaturalist.org/observations/98363249	Animalia	Arthropoda	Insecta	Coleoptera	Chrysomelidae	Chrysolina	Chrysolina fastuosa		SPECIES	Chrysolina fastuosa (Scopoli, 1763)	Chrysolina fastuosa		RU		Sverdlovsk	PRESENT		28eb1a3f-1c15-4a95-931a-4af90ecb574d	56.774513	60.692554	977						2007-08-05T10:53:00	5	8	2007	4459883	4459883	HUMAN_OBSERVATION	iNaturalist	Observations	98363249		Pavel Gorbunov	2021-10-16T10:39:41	CC_BY_NC_4_0	Pavel Gorbunov	Pavel Gorbunov			2023-01-30T15:18:50.861Z	StillImage	COORDINATE_ROUNDED;CONTINENT_DERIVED_FROM_COORDINATES
3772600448	50c9509d-22c7-4a22-a47d-8c48425ef4a7	https://www.inaturalist.org/observations/91998414	Animalia	Arthropoda	Insecta	Coleoptera	Chrysomelidae	Chrysolina	Chrysolina fastuosa		SPECIES	Chrysolina fastuosa (Scopoli, 1763)	Chrysolina fastuosa		ES		Cataluña	PRESENT		28eb1a3f-1c15-4a95-931a-4af90ecb574d	42.818145	0.813513	32						2021-08-21T16:22:00	21	8	2021	4459883	4459883	HUMAN_OBSERVATION	iNaturalist	Observations	91998414		EmiliGB	2021-08-21T18:41:11	CC_BY_NC_4_0	EmiliGB	EmiliGB			2023-01-30T15:18:24.321Z	StillImage	COORDINATE_ROUNDED;CONTINENT_DERIVED_FROM_COORDINATES
3772595454	50c9509d-22c7-4a22-a47d-8c48425ef4a7	https://www.inaturalist.org/observations/92140249	Animalia	Arthropoda	Insecta	Coleoptera	Chrysomelidae	Chrysolina	Chrysolina fastuosa		SPECIES	Chrysolina fastuosa (Scopoli, 1763)	Chrysolina fastuosa		AT		Wien	PRESENT		28eb1a3f-1c15-4a95-931a-4af90ecb574d	48.134228	16.249183							2021-08-22T18:23:00	22	8	2021	4459883	4459883	HUMAN_OBSERVATION	iNaturalist	Observations	92140249		Per Hoffmann Olsen	2021-08-22T18:41:57	CC_BY_NC_4_0	Per Hoffmann Olsen	Per Hoffmann Olsen			2023-01-30T15:21:28.338Z	StillImage	COORDINATE_ROUNDED;CONTINENT_DERIVED_FROM_COORDINATES
3772594463	50c9509d-22c7-4a22-a47d-8c48425ef4a7	https://www.inaturalist.org/observations/104412070	Animalia	Arthropoda	Insecta	Coleoptera	Chrysomelidae	Chrysolina	Chrysolina fastuosa		SPECIES	Chrysolina fastuosa (Scopoli, 1763)	Chrysolina fastuosa		DE		Bayern	PRESENT		28eb1a3f-1c15-4a95-931a-4af90ecb574d	48.105709	11.85561	8						2021-07-12T11:26:00	12	7	2021	4459883	4459883	HUMAN_OBSERVATION	iNaturalist	Observations	104412070		Felix Riegel	2022-01-05T16:24:03	CC_BY_NC_4_0	Felix Riegel	Felix Riegel			2023-01-30T15:10:03.365Z	StillImage	COORDINATE_ROUNDED;CONTINENT_DERIVED_FROM_COORDINATES
3772587438	50c9509d-22c7-4a22-a47d-8c48425ef4a7	https://www.inaturalist.org/observations/95268223	Animalia	Arthropoda	Insecta	Coleoptera	Chrysomelidae	Chrysolina	Chrysolina fastuosa		SPECIES	Chrysolina fastuosa (Scopoli, 1763)	Chrysolina fastuosa		PL		Masovian	PRESENT		28eb1a3f-1c15-4a95-931a-4af90ecb574d	52.373462	21.039392	26068						2021-09-18T14:09:00	18	9	2021	4459883	4459883	HUMAN_OBSERVATION	iNaturalist	Observations	95268223		sylvester_k	2021-09-18T14:49:47	CC_BY_NC_4_0	sylvester_k	sylvester_k			2023-01-30T15:09:23.784Z	StillImage	COORDINATE_ROUNDED;CONTINENT_DERIVED_FROM_COORDINATES
3772587427	50c9509d-22c7-4a22-a47d-8c48425ef4a7	https://www.inaturalist.org/observations/92767659	Animalia	Arthropoda	Insecta	Coleoptera	Chrysomelidae	Chrysolina	Chrysolina fastuosa		SPECIES	Chrysolina fastuosa (Scopoli, 1763)	Chrysolina fastuosa		DE		Hessen	PRESENT		28eb1a3f-1c15-4a95-931a-4af90ecb574d	51.014519	9.936976							2021-08-28T12:05:32	28	8	2021	4459883	4459883	HUMAN_OBSERVATION	iNaturalist	Observations	92767659		hokli	2021-11-21T12:15:49	CC_BY_NC_4_0	dirkpetersmann	dirkpetersmann			2023-01-30T15:07:31.960Z	StillImage	COORDINATE_ROUNDED;CONTINENT_DERIVED_FROM_COORDINATES
[truncated: 1,297 more rows]
